# Supplementary material for: The Global research of protein post-translational modifications in the cancer field: A bibliometric and visualized study
Source: Front Oncol. 2022 Nov 3;12:978464. doi: 10.3389/fonc.2022.978464 (PMC9670177; doi:10.3389/fonc.2022.978464)
Supplement: Supplementary file 1 [file DataSheet_1.zip]

Archive with 9 entries (9 files):
- Data Sheet 1.DOC
- Editorial 1.DOC
- Editorial 2.DOC
- Editorial 3.DOC
- Editorial 4.DOC
- Editorial 5.DOC
- Editorial 6.DOC
- Editorial 7.DOC
- Editorial 8.DOC
