# Supplementary material for: The Global research of protein post-translational modifications in the cancer field: A bibliometric and visualized study
Source: Front Oncol. 2022 Nov 3;12:978464. doi: 10.3389/fonc.2022.978464 (PMC9670177; doi:10.3389/fonc.2022.978464)
Supplement: Supplementary file 1 [file DataSheet_1.zip › Editorial 2.DOC]

FN Clarivate Analytics Web of Science
VR 1.0
PT J
AU Stenberg, LM
   Stenflo, J
   Holmgren, P
   Brown, MA
AF Stenberg, LM
   Stenflo, J
   Holmgren, P
   Brown, MA
TI Post-translational processing of Drosophila nucleoside diphosphate
   kinase
SO BIOCHEMICAL AND BIOPHYSICAL RESEARCH COMMUNICATIONS
LA English
DT Article
DE acetylation; Drosophila melanogaster; fruit fly; nucleoside diphosphate
   kinase; post-translational modification
ID N-TERMINAL ACETYLATION; LETHAL INTERACTION; MYXOCOCCUS-XANTHUS;
   CRYSTAL-STRUCTURE; TUMOR-METASTASIS; PROTEINS; PRUNE; BINDING; KILLER;
   AUTOPHOSPHORYLATION
AB Nucleoside diphosphate kinase (NDPK) was purified from Drosophila melanogaster by a combination of anion-exchange, hydroxyapatite, and reversed-phase chromatography. The identity of the purified enzyme was confirmed by sequencing internal peptides (the N-terminus appeared to be blocked). Post-translational modifications were investigated by using protein chemical and mass spectrometric methods. Analysis by nanoelectrospray ionization-mass spectrometry revealed that the mass of the enzyme was considerably smaller than that predicted from its amino acid sequence. Although its open-reading frame predicts a 153-residue polypeptide, the mature enzyme was found to comprise 152 amino acids, being modified by proteolytic removal of the initiator Met and N-acetylation of Ala2. This explains why the observed pI of the Drosophila enzyme is more acidic than that predicted from its amino acid sequence. No additional post-translational modifications such as glycosylation or O-phosphorylation, which have been identified on homologous NDPKs from other organisms, were detected on the Drosophila enzyme. (C) 2002 Elsevier Science (USA). All rights reserved.
C1 Univ Lund Hosp, Dept Clin Chem, S-20502 Malmo, Sweden.
   Lund Univ, Dept Evolutionary Genet, S-22362 Lund, Sweden.
RP Brown, MA (corresponding author), Univ Lund Hosp, Dept Clin Chem, S-20502 Malmo, Sweden.
CR Abdulaev NG, 1998, BIOCHEMISTRY-US, V37, P13958, DOI 10.1021/bi980853s
   AUGEN J, 1986, TRENDS BIOCHEM SCI, V11, P494, DOI 10.1016/0968-0004(86)90075-7
   BIGGS J, 1988, GENE DEV, V2, P1333, DOI 10.1101/gad.2.10.1333
   BIGGS J, 1990, CELL, V63, P933, DOI 10.1016/0092-8674(90)90496-2
   Blaszczyk J, 2001, J MOL BIOL, V307, P247, DOI 10.1006/jmbi.2000.4427
   BOMINAAR AA, 1994, FEBS LETT, V353, P5, DOI 10.1016/0014-5793(94)00997-X
   CHIADMI M, 1993, STRUCTURE, V1, P283, DOI 10.1016/0969-2126(93)90016-A
   DEAROLF CR, 1988, DEV BIOL, V129, P169, DOI 10.1016/0012-1606(88)90171-6
   DELAROSA A, 1995, BIOESSAYS, V17, P53, DOI 10.1002/bies.950170111
   DRIESSEN HPC, 1985, CRIT REV BIOCHEM MOL, V18, P281, DOI 10.3109/10409238509086784
   HAMA H, 1991, GENE, V105, P31, DOI 10.1016/0378-1119(91)90510-I
   HERSHKO A, 1984, P NATL ACAD SCI-BIOL, V81, P7021, DOI 10.1073/pnas.81.22.7021
   Inoue H, 1996, BIOCHEM BIOPH RES CO, V218, P887, DOI 10.1006/bbrc.1996.0158
   KIKKAWA S, 1990, J BIOL CHEM, V265, P21536
   KIMURA N, 1990, J BIOL CHEM, V265, P15744
   LASCU I, 1992, J BIOL CHEM, V267, P12775
   Lazarowski ER, 1997, J BIOL CHEM, V272, P20402, DOI 10.1074/jbc.272.33.20402
   MACDONALD NJ, 1993, J BIOL CHEM, V268, P25780
   Matsudaira P, 1989, PRACTICAL GUIDE PROT
   MORERA S, 1995, BIOCHEMISTRY-US, V34, P11062, DOI 10.1021/bi00035a011
   MUNOZDORADO J, 1993, J BACTERIOL, V175, P1176
   MUNOZDORADO J, 1990, J BIOL CHEM, V265, P2702
   Ogawa H, 1997, BIOCHEM J, V327, P407, DOI 10.1042/bj3270407
   PERSSON B, 1985, EUR J BIOCHEM, V152, P523, DOI 10.1111/j.1432-1033.1985.tb09227.x
   POSTEL EH, 1993, SCIENCE, V261, P478, DOI 10.1126/science.8392752
   TIMMONS L, 1995, J BIOL CHEM, V270, P23021, DOI 10.1074/jbc.270.39.23021
   Timmons L, 1997, ADV GENET, V35, P207, DOI 10.1016/S0065-2660(08)60451-4
   URBANCIKOVA M, 1994, J BIOL CHEM, V269, P24310
   WAGNER PD, 1995, J BIOL CHEM, V270, P21758, DOI 10.1074/jbc.270.37.21758
   Xu J, 1996, DEV BIOL, V177, P544, DOI 10.1006/dbio.1996.0184
   ZINYK DL, 1993, NAT GENET, V4, P195, DOI 10.1038/ng0693-195
NR 31
TC 6
Z9 8
U1 0
U2 1
PU ACADEMIC PRESS INC ELSEVIER SCIENCE
PI SAN DIEGO
PA 525 B ST, STE 1900, SAN DIEGO, CA 92101-4495 USA
SN 0006-291X
J9 BIOCHEM BIOPH RES CO
JI Biochem. Biophys. Res. Commun.
PD JUL 19
PY 2002
VL 295
IS 3
BP 689
EP 694
AR PII S0006-291X(02)00737-4
DI 10.1016/S0006-291X(02)00737-4
PG 6
WC Biochemistry & Molecular Biology; Biophysics
WE Science Citation Index Expanded (SCI-EXPANDED)
SC Biochemistry & Molecular Biology; Biophysics
GA 574UM
UT WOS:000176908000020
PM 12099695
DA 2022-04-10
ER

PT J
AU Zhang, HB
   Han, W
AF Zhang, Hongbo
   Han, Wei
TI Protein Post-translational Modifications in Head and Neck Cancer
SO FRONTIERS IN ONCOLOGY
LA English
DT Review
DE post-translational modifications; acetylation; methylation;
   glycosylation; head and neck neoplasms
ID SQUAMOUS-CELL CARCINOMA; NASOPHARYNGEAL CARCINOMA; CISPLATIN RESISTANCE;
   GLYCOSYLATION; EGFR; APOPTOSIS; SNAIL; G9A
AB Head and neck cancer (HNC) is one of the most common malignant tumors worldwide, and is prone to tumor recurrence and metastasis. At present, surgery combined with radiotherapy and chemotherapy is still the conventional treatment modality for patients with HNC. However, for patients with relapse or metastasis of HNC, the treatment outcome is not ideal, and the prognosis is poor. Thus, it is crucial to deepen the understand of tumor mechanisms. Post-translational modifications (PTMs) refer to covalent binding of small chemical molecular groups to amino-acid side-chain of proteins. Post-translational modification is an important regulator of protein function, and as such, a current research hotspot of epigenetics. In recent years, it has been found that tumor occurrence is often accompanied by the abnormality of PTMs. Indeed, the abnormality play an important role in tumor development, and can be used as a target for tumor diagnosis and treatment. To date, several types of protein PTMs involved in the development of HNC have been reported. This paper reviews the relationship between HNC and several major protein PTMs, including acetylation, methylation, and glycosylation, in order to provide clues for the future application about PTMs in diagnosis and treatment of HNC.
C1 [Zhang, Hongbo; Han, Wei] Nanjing Univ, Med Sch, Nanjing Stomatol Hosp, Dept Oral & Maxillofacial Surg, Nanjing, Peoples R China.
RP Han, W (corresponding author), Nanjing Univ, Med Sch, Nanjing Stomatol Hosp, Dept Oral & Maxillofacial Surg, Nanjing, Peoples R China.
EM doctorhanwei@hotmail.com
CR ALLFREY VG, 1964, P NATL ACAD SCI USA, V51, P786, DOI 10.1073/pnas.51.5.786
   Almeida LO, 2014, FEBS OPEN BIO, V4, P96, DOI 10.1016/j.fob.2013.12.003
   Amano Y, 2018, PATHOL INT, V68, P359, DOI 10.1111/pin.12666
   Asfaha Y, 2020, BIOORGAN MED CHEM, V28, DOI 10.1016/j.bmc.2019.115108
   Baeten J, 2014, TRANSL ONCOL, V7, P213, DOI 10.1016/j.tranon.2014.02.006
   Bai LY, 2011, ORAL ONCOL, V47, P1127, DOI 10.1016/j.oraloncology.2011.07.031
   COHEN EEW, 2019, J IMMUNOTHER CANCER, V7, DOI DOI 10.1186/s40425-019-0662-
   De Schutter H, 2009, INT J RADIAT ONCOL, V73, P904, DOI 10.1016/j.ijrobp.2008.10.032
   Dong XX, 2018, EXP CELL RES, V362, P302, DOI 10.1016/j.yexcr.2017.11.031
   Doyle HA, 2001, TRENDS IMMUNOL, V22, P443, DOI 10.1016/S1471-4906(01)01976-7
   Ferreira JA, 2016, DRUG RESIST UPDATE, V24, P34, DOI 10.1016/j.drup.2015.11.003
   Gannon OM, 2013, CLIN CANCER RES, V19, P428, DOI 10.1158/1078-0432.CCR-12-2505
   Giudice FS, 2013, PLOS ONE, V8, DOI 10.1371/journal.pone.0058672
   Haigentz M, 2012, ORAL ONCOL, V48, P1281, DOI 10.1016/j.oraloncology.2012.05.024
   Hehlgans S, 2013, RADIOTHER ONCOL, V109, P126, DOI 10.1016/j.radonc.2013.08.023
   Hsu DSS, 2017, CLIN CANCER RES, V23, P4388, DOI 10.1158/1078-0432.CCR-16-1955
   Huang JM, 2016, ONCOL LETT, V12, P837, DOI 10.3892/ol.2016.4704
   Jamal B, 2012, ORAL ONCOL, V48, P523, DOI 10.1016/j.oraloncology.2012.01.010
   Jang B, 2019, ORAL ONCOL, V88, P160, DOI 10.1016/j.oraloncology.2018.11.032
   Jiang GM, 2013, BBA-MOL CELL RES, V1833, P663, DOI 10.1016/j.bbamcr.2012.12.002
   Kamangar F, 2006, J CLIN ONCOL, V24, P2137, DOI 10.1200/JCO.2005.05.2308
   Kumar B, 2017, ONCOTARGET, V8, P14847, DOI 10.18632/oncotarget.14682
   Lakshmaiah KC, 2014, J CANCER RES THER, V10, P469, DOI 10.4103/0973-1482.137937
   Li KC, 2014, MOL CANCER, V13, DOI 10.1186/1476-4598-13-172
   Lin MC, 2014, ORAL ONCOL, V50, P478, DOI 10.1016/j.oraloncology.2014.02.003
   Liu CW, 2017, MOL CANCER THER, V16, P1421, DOI 10.1158/1535-7163.MCT-16-0567-T
   Liu SL, 2015, ONCOTARGET, V6, P6887, DOI 10.18632/oncotarget.3159
   Lu JA, 2011, CANCER RES, V71, P225, DOI 10.1158/0008-5472.CAN-10-1850
   Narita T, 2019, NAT REV MOL CELL BIO, V20, P156, DOI 10.1038/s41580-018-0081-3
   Papillon-Cavanagh S, 2017, NAT GENET, V49, P180, DOI 10.1038/ng.3757
   Perego P, 2012, BIOCHEM PHARMACOL, V83, P987, DOI 10.1016/j.bcp.2011.11.010
   Ray D, 2015, NEOPLASIA, V17, P697, DOI 10.1016/j.neo.2015.08.008
   Rodrigues JG, 2018, CELL IMMUNOL, V333, P46, DOI 10.1016/j.cellimm.2018.03.007
   Saloura V, 2018, ORAL ONCOL, V81, P100, DOI 10.1016/j.oraloncology.2018.04.014
   Saloura V, 2017, SCI REP-UK, V7, DOI 10.1038/srep40664
   Saloura V, 2016, ONCOTARGET, V7, P42527, DOI 10.18632/oncotarget.9897
   Saloura V, 2015, MOL CANCER RES, V13, P293, DOI 10.1158/1541-7786.MCR-14-0292-T
   Siegel RL, 2015, CA-CANCER J CLIN, V65, P5, DOI [10.1136/bmj.g1502, 10.3322/caac.21254, 10.1001/jamaoto.2014.2530, 10.3322/caac.21208]
   Tan MJ, 2011, CELL, V146, P1015, DOI 10.1016/j.cell.2011.08.008
   Tong ZT, 2012, ONCOGENE, V31, P583, DOI 10.1038/onc.2011.254
   Wojtowicz K, 2015, BIOMED PHARMACOTHER, V74, P49, DOI 10.1016/j.biopha.2015.07.001
   Yang DK, 2016, ONCOL REP, V35, P1703, DOI 10.3892/or.2015.4513
   Yap YHY, 2011, CANCER LETT, V306, P111, DOI 10.1016/j.canlet.2011.02.040
   Zagni C, 2017, EUR J MED CHEM, V141, P188, DOI 10.1016/j.ejmech.2017.09.075
NR 44
TC 5
Z9 5
U1 3
U2 6
PU FRONTIERS MEDIA SA
PI LAUSANNE
PA AVENUE DU TRIBUNAL FEDERAL 34, LAUSANNE, CH-1015, SWITZERLAND
SN 2234-943X
J9 FRONT ONCOL
JI Front. Oncol.
PD SEP 30
PY 2020
VL 10
AR 571944
DI 10.3389/fonc.2020.571944
PG 7
WC Oncology
WE Science Citation Index Expanded (SCI-EXPANDED)
SC Oncology
GA OB1XX
UT WOS:000578269100001
PM 33117703
OA Green Published, gold
DA 2022-04-10
ER

PT J
AU Chakraborty, J
   Basso, V
   Ziviani, E
AF Chakraborty, Joy
   Basso, Valentina
   Ziviani, Elena
TI Post translational modification of Parkin
SO BIOLOGY DIRECT
LA English
DT Review
DE Parkinson's disease; Parkin; Post translational modifications;
   Ubiquitination; Phosphorylation
ID UBIQUITIN-PROTEIN LIGASE; RECESSIVE JUVENILE PARKINSONISM;
   ALPHA-SYNUCLEIN AGGREGATION; TUMOR-SUPPRESSOR GENE; KAPPA-B ACTIVATION;
   S-NITROSYLATION; MITOCHONDRIAL-MEMBRANE; PINK1-DEPENDENT
   PHOSPHORYLATION; LINEAR UBIQUITINATION; TRANSLESION SYNTHESIS
AB Mutations in the gene encoding for the E3 ubiquitin ligase Parkin are associated to a rare form of familiar autosomal recessive Parkinsonism. Despite decades of research on the Parkin protein, whose structure has been recently solved, little is known about the specific signalling pathways that lead to Parkin activation. Parkin activity spans from mitochondria quality control to tumor suppression and stress protection; it is thus tempting to hypothesize that the broad impact of Parkin on cellular physiology might be the result of different post translational modifications that can be controlled by balanced opposing events. Sequence alignment of Parkin from different species indicates high homology between domains across Parkin orthologs and identifies highly conserved amino acid residues that, if modified, impinge on Parkin functions. In this review, we summarize findings on post translational modifications that have been shown to affect Parkin activity and stability.
C1 [Chakraborty, Joy; Basso, Valentina; Ziviani, Elena] Univ Padua, Dept Biol, Via Ugo Bassi 58b, I-35131 Padua, Italy.
   [Ziviani, Elena] Inst IRCCS San Camillo, Venice, Italy.
RP Ziviani, E (corresponding author), Univ Padua, Dept Biol, Via Ugo Bassi 58b, I-35131 Padua, Italy.; Ziviani, E (corresponding author), Inst IRCCS San Camillo, Venice, Italy.
EM elena.ziviani@unipd.it
OI Ziviani, Elena/0000-0002-0864-8309
FU Italian Ministry of Health "Ricerca Finalizzata"Ministry of Health,
   Italy [GR-2011-02351151]; Rita Levi Montalcini "Brain Gain" program;
   Michael J. Fox RRIA [9795]; Marie Curie-Padova University - award
   "PISCOPIA"
FX This work was supported by grants from Italian Ministry of Health
   "Ricerca Finalizzata" [GR-2011-02351151], Rita Levi Montalcini "Brain
   Gain" program and Michael J. Fox RRIA 2014 [Grant ID 9795] to E.Z. Dr
   Joy Chakraborty is a recipient of the Marie Curie-Padova University
   co-funded award "PISCOPIA".
CR Abeywardana T, 2015, BIOCHEMISTRY-US, V54, P959, DOI 10.1021/bi501512m
   Abou-Sleiman PM, 2006, NAT REV NEUROSCI, V7, P207, DOI 10.1038/nrn1868
   Avraham E, 2007, J BIOL CHEM, V282, P12842, DOI 10.1074/jbc.M608243200
   Bellare P, 2008, NAT STRUCT MOL BIOL, V15, P444, DOI 10.1038/nsmb.1401
   Bienko M, 2010, MOL CELL, V37, P396, DOI 10.1016/j.molcel.2009.12.039
   Bingol B, 2014, NATURE, V510, P370, DOI 10.1038/nature13418
   Bremm A, 2010, NAT STRUCT MOL BIOL, V17, P939, DOI 10.1038/nsmb.1873
   Cesari R, 2003, P NATL ACAD SCI USA, V100, P5956, DOI 10.1073/pnas.0931262100
   Chaugule VK, 2011, EMBO J, V30, P2853, DOI 10.1038/emboj.2011.204
   Chin LS, 2010, BIOCHEM SOC T, V38, P144, DOI 10.1042/BST0380144
   Choi P, 2003, MOL BRAIN RES, V117, P179, DOI 10.1016/S0169-328X(03)00318-8
   Choo YS, 2012, HUM MOL GENET, V21, P2514, DOI 10.1093/hmg/dds070
   Chung KKK, 2004, SCIENCE, V304, P1328, DOI 10.1126/science.1093891
   Cornelissen T, 2014, HUM MOL GENET, V23, P5227, DOI 10.1093/hmg/ddu244
   Cunningham CN, 2015, NAT CELL BIOL, V17, P160, DOI 10.1038/ncb3097
   de Bie P, 2011, CELL DEATH DIFFER, V18, P1393, DOI 10.1038/cdd.2011.16
   Deshaies RJ, 2009, ANNU REV BIOCHEM, V78, P399, DOI 10.1146/annurev.biochem.78.101807.093809
   Dorval V, 2006, J BIOL CHEM, V281, P9919, DOI 10.1074/jbc.M510127200
   Doss-Pepe EW, 2005, J BIOL CHEM, V280, P16619, DOI 10.1074/jbc.M413591200
   Dove KK, 2013, CURR BIOL, V23, pR691, DOI 10.1016/j.cub.2013.07.039
   Durcan TM, 2014, EMBO J, V33, P2473, DOI 10.15252/embj.201489729
   Durcan TM, 2012, J BIOL CHEM, V287, P531, DOI 10.1074/jbc.M111.288449
   Durcan TM, 2011, AUTOPHAGY, V7, P233, DOI 10.4161/auto.7.2.14224
   Durcan TM, 2011, HUM MOL GENET, V20, P141, DOI 10.1093/hmg/ddq452
   Eddins MJ, 2007, J MOL BIOL, V367, P204, DOI 10.1016/j.jmb.2006.12.065
   Freudenthal BD, 2010, NAT STRUCT MOL BIOL, V17, P479, DOI 10.1038/nsmb.1776
   Gasser T, 2009, EXPERT REV MOL MED, V11, DOI 10.1017/S1462399409001148
   Geisler S, 2010, NAT CELL BIOL, V12, P119, DOI 10.1038/ncb2012
   Gerlach B, 2011, NATURE, V471, P591, DOI 10.1038/nature09816
   de Souza ACG, 2016, J NEUROCHEM, V137, P673, DOI 10.1111/jnc.13599
   Haglund K, 2003, NAT CELL BIOL, V5, P461, DOI 10.1038/ncb983
   Hampe C, 2006, HUM MOL GENET, V15, P2059, DOI 10.1093/hmg/ddl131
   Henn IH, 2007, J NEUROSCI, V27, P1868, DOI 10.1523/JNEUROSCI.5537-06.2007
   Heo JM, 2015, MOL CELL, V60, P7, DOI 10.1016/j.molcel.2015.08.016
   Hu LF, 2010, AGING CELL, V9, P135, DOI 10.1111/j.1474-9726.2009.00543.x
   Imai Y, 2000, J BIOL CHEM, V275, P35661, DOI 10.1074/jbc.C000447200
   Imai Y, 2001, CELL, V105, P891, DOI 10.1016/S0092-8674(01)00407-X
   Imam SZ, 2011, J NEUROSCI, V31, P157, DOI 10.1523/JNEUROSCI.1833-10.2011
   Jin SM, 2010, J CELL BIOL, V191, P933, DOI 10.1083/jcb.201008084
   Kazlauskaite A, 2015, EMBO REP, V16, P939, DOI 10.15252/embr.201540352
   Kazlauskaite A, 2014, BIOCHEM J, V460, P127, DOI 10.1042/BJ20140334
   Kazlauskaite A, 2014, OPEN BIOL, V4, DOI 10.1098/rsob.130213
   Kida K, 2011, ANTIOXID REDOX SIGN, V15, P343, DOI 10.1089/ars.2010.3671
   Kim W, 2011, MOL CELL, V44, P325, DOI 10.1016/j.molcel.2011.08.025
   Kim Y, 2008, BIOCHEM BIOPH RES CO, V377, P975, DOI 10.1016/j.bbrc.2008.10.104
   Kitada T, 1998, NATURE, V392, P605, DOI 10.1038/33416
   Klein C, 2012, CSH PERSPECT MED, V2, DOI 10.1101/cshperspect.a008888
   Ko HS, 2010, P NATL ACAD SCI USA, V107, P16691, DOI 10.1073/pnas.1006083107
   Komander D, 2012, ANNU REV BIOCHEM, V81, P203, DOI 10.1146/annurev-biochem-060310-170328
   Kondapalli C, 2012, OPEN BIOL, V2, DOI 10.1098/rsob.120080
   Koyano F, 2014, NATURE, V510, P162, DOI 10.1038/nature13392
   Krumova P, 2011, J CELL BIOL, V194, P49, DOI 10.1083/jcb.201010117
   Kuazi AD, 2003, J PATHOL, V199, P259, DOI 10.1002/path.1283
   Kumar A, 2015, EMBO J, V34, P2506, DOI 10.15252/embj.201592337
   Lazarou M, 2015, NATURE, V524, P309, DOI 10.1038/nature14893
   Lee JY, 2010, EMBO J, V29, P969, DOI 10.1038/emboj.2009.405
   Li W, 2007, NATURE, V446, P333, DOI 10.1038/nature05542
   Lim KL, 2006, NEUROBIOL AGING, V27, P524, DOI 10.1016/j.neurobiolaging.2005.07.023
   Lin W, 2008, J NEUROCHEM, V106, P464, DOI 10.1111/j.1471-4159.2008.05398.x
   Lu M, 2012, ANTIOXID REDOX SIGN, V17, P849, DOI 10.1089/ars.2011.4507
   Matsuda N, 2006, J BIOL CHEM, V281, P3204, DOI 10.1074/jbc.M510393200
   Matsumoto ML, 2010, MOL CELL, V39, P477, DOI 10.1016/j.molcel.2010.07.001
   Meng FJ, 2011, MOL NEURODEGENER, V6, DOI 10.1186/1750-1326-6-34
   Mizuno E, 2005, MOL BIOL CELL, V16, P5163, DOI 10.1091/mbc.E05-06-0560
   Moore DJ, 2006, BIOCHEM SOC T, V34, P749, DOI 10.1042/BST0340749
   Moore DJ, 2008, J NEUROCHEM, V105, P1806, DOI 10.1111/j.1471-4159.2008.05261.x
   Moore DJ, 2005, ANNU REV NEUROSCI, V28, P57, DOI 10.1146/annurev.neuro.28.061604.135718
   Muller-Rischart AK, 2013, MOL CELL, V49, P908, DOI 10.1016/j.molcel.2013.01.036
   Mukhopadhyay D, 2007, SCIENCE, V315, P201, DOI 10.1126/science.1127085
   Narendra D, 2008, J CELL BIOL, V183, P795, DOI 10.1083/jcb.200809125
   Narendra DP, 2010, PLOS BIOL, V8, DOI 10.1371/journal.pbio.1000298
   Oh Y, 2011, BRAIN RES, V1381, P78, DOI 10.1016/j.brainres.2011.01.039
   Okatsu K, 2015, J CELL BIOL, V209, P111, DOI 10.1083/jcb.201410050
   Ozawa K, 2013, SCI REP-UK, V3, DOI 10.1038/srep02202
   Pao KC, 2016, NAT CHEM BIOL, V12, P324, DOI [10.1038/NCHEMBIO.2045, 10.1038/nchembio.2045]
   Picchio MC, 2004, CLIN CANCER RES, V10, P2720, DOI 10.1158/1078-0432.CCR-03-0086
   Piper RC, 2014, CSH PERSPECT BIOL, V6, DOI 10.1101/cshperspect.a016808
   Rahighi S, 2009, CELL, V136, P1098, DOI 10.1016/j.cell.2009.03.007
   Rawal N, 2009, BIOCHEM BIOPH RES CO, V388, P473, DOI 10.1016/j.bbrc.2009.07.014
   Rubio de la Torre E, 2009, HUM MOL GENET, V18, P809, DOI 10.1093/hmg/ddn407
   Salmena L, 2007, NAT REV CANCER, V7, P409, DOI 10.1038/nrc2145
   Sarraf SA, 2013, NATURE, V496, P372, DOI 10.1038/nature12043
   Schulman BA, 2009, NAT REV MOL CELL BIO, V10, P319, DOI 10.1038/nrm2673
   Seirafi M, 2015, FEBS J, V282, P2076, DOI 10.1111/febs.13249
   Sha D, 2010, HUM MOL GENET, V19, P352, DOI 10.1093/hmg/ddp501
   Shiba-Fukushima K, 2014, PLOS GENET, V10, DOI 10.1371/journal.pgen.1004391
   Shiba-Fukushima K, 2012, SCI REP-UK, V2, DOI 10.1038/srep01002
   Shimura H, 2000, NAT GENET, V25, P302, DOI 10.1038/77060
   Shinbo Y, 2006, CELL DEATH DIFFER, V13, P96, DOI 10.1038/sj.cdd.4401704
   Spence J, 2000, CELL, V102, P67, DOI 10.1016/S0092-8674(00)00011-8
   Spratt DE, 2013, NAT COMMUN, V4, DOI 10.1038/ncomms2983
   Stringer DK, 2011, J CELL BIOL, V192, P229, DOI 10.1083/jcb.201008121
   Sunico CR, 2013, MOL NEURODEGENER, V8, DOI 10.1186/1750-1326-8-29
   Tanaka A, 2010, J CELL BIOL, V191, P1367, DOI 10.1083/jcb.201007013
   Tenno T, 2004, GENES CELLS, V9, P865, DOI 10.1111/j.1365-2443.2004.00780.x
   Thomas B, 2007, HUM MOL GENET, V16, pR183, DOI 10.1093/hmg/ddm159
   Tokunaga F, 2009, NAT CELL BIOL, V11, P123, DOI 10.1038/ncb1821
   Trempe JF, 2013, SCIENCE, V340, P1451, DOI 10.1126/science.1237908
   Tripathy D, 2015, FREE RADICAL RES, V49, P1129, DOI 10.3109/10715762.2015.1045505
   Um JW, 2006, J NEUROSCI RES, V84, P1543, DOI 10.1002/jnr.21041
   Um JW, 2012, J NEUROSCI RES, V90, P1030, DOI 10.1002/jnr.22828
   Valente EM, 2004, SCIENCE, V304, P1158, DOI 10.1126/science.1096284
   Vandiver MS, 2013, NAT COMMUN, V4, DOI 10.1038/ncomms2623
   Wang F, 2004, GENE CHROMOSOME CANC, V40, P85, DOI 10.1002/gcc.20020
   Wauer T, 2013, EMBO J, V32, P2099, DOI 10.1038/emboj.2013.125
   Wei YJ, 2017, CELL, V168, P224, DOI 10.1016/j.cell.2016.11.042
   Winklhofer KF, 2003, J BIOL CHEM, V278, P47199, DOI 10.1074/jbc.M306769200
   Winklhofer KF, 2007, EXPERT OPIN THER TAR, V11, P1543, DOI 10.1517/14728222.11.12.1543
   Xu P, 2009, CELL, V137, P133, DOI 10.1016/j.cell.2009.01.041
   Yamamoto A, 2005, J BIOL CHEM, V280, P3390, DOI 10.1074/jbc.M407724200
   Yamano K, 2013, AUTOPHAGY, V9, P1758, DOI 10.4161/auto.24633
   Yao DD, 2004, P NATL ACAD SCI USA, V101, P10810, DOI 10.1073/pnas.0404161101
   Ye YH, 2009, NAT REV MOL CELL BIO, V10, P755, DOI 10.1038/nrm2780
   Yoshii SR, 2011, J BIOL CHEM, V286, P19630, DOI 10.1074/jbc.M110.209338
   Zhang Y, 2000, P NATL ACAD SCI USA, V97, P13354, DOI 10.1073/pnas.240347797
   Zhang Y, 2013, J NANOPART RES, V15, DOI 10.1007/s11051-013-2014-6
   Ziviani E, 2010, P NATL ACAD SCI USA, V107, P5018, DOI 10.1073/pnas.0913485107
NR 117
TC 32
Z9 35
U1 5
U2 22
PU BMC
PI LONDON
PA CAMPUS, 4 CRINAN ST, LONDON N1 9XW, ENGLAND
SN 1745-6150
J9 BIOL DIRECT
JI Biol. Direct
PD FEB 21
PY 2017
VL 12
AR 6
DI 10.1186/s13062-017-0176-3
PG 11
WC Biology
WE Science Citation Index Expanded (SCI-EXPANDED)
SC Life Sciences & Biomedicine - Other Topics
GA EM8YC
UT WOS:000395596000001
PM 28222786
OA Green Published, gold
DA 2022-04-10
ER

PT J
AU Tikhonov, D
   Kulikova, L
   Rudnev, V
   Kopylov, AT
   Taldaev, A
   Stepanov, A
   Malsagova, K
   Izotov, A
   Enikeev, D
   Potoldykova, N
   Kaysheva, A
AF Tikhonov, Dmitry
   Kulikova, Liudmila
   Rudnev, Vladimir
   Kopylov, Arthur T.
   Taldaev, Amir
   Stepanov, Alexander
   Malsagova, Kristina
   Izotov, Alexander
   Enikeev, Dmitry
   Potoldykova, Natalia
   Kaysheva, Anna
TI Changes in Protein Structural Motifs upon Post-Translational
   Modification in Kidney Cancer
SO DIAGNOSTICS
LA English
DT Article
DE kidney cancer; post-translational modifications; active environment;
   molecular dynamics
ID MOLECULAR-DYNAMICS; PIKE GTPASE; RECOGNITION; ASSOCIATION; SIMULATIONS;
   BIOMARKERS; CARCINOMA
AB Post-translational modification (PTM) leads to conformational changes in protein structure, modulates the biological function of proteins, and, consequently, changes the signature of metabolic transformations and the immune response in the body. Common PTMs are reversible and serve as a mechanism for modulating metabolic trans-formations in cells. It is likely that dysregulation of post-translational cellular signaling leads to abnormal proliferation and oncogenesis. We examined protein PTMs in the blood samples from patients with kidney cancer. Conformational changes in proteins after modification were analyzed. The proteins were analyzed using ultra-high resolution HPLC-MS/MS and structural analysis was performed with the AMBER and GROMACS software packages. Fifteen proteins containing PTMs were identified in blood samples from patients with kidney cancer. For proteins with PDB structures, a comparative analysis of the structural changes accompanying the modifications was performed. Results revealed that PTMs are localized in stable and compact space protein globule motifs that are exposed to a solvent. The phenomenon of modification is accompanied, as a rule, by an increase in the area available for the solvent of the modified amino acid residue and its active environment.</p>
C1 [Tikhonov, Dmitry; Kulikova, Liudmila] Russian Acad Sci, Inst Math Problems Biol RAS, Branch Keldysh Inst Appl Math, Pushchino 142290, Russia.
   [Tikhonov, Dmitry; Kulikova, Liudmila; Rudnev, Vladimir] Russian Acad Sci, Inst Theoret & Expt Biophys, Pushchino 142290, Russia.
   [Rudnev, Vladimir; Kopylov, Arthur T.; Taldaev, Amir; Stepanov, Alexander; Malsagova, Kristina; Izotov, Alexander; Kaysheva, Anna] VN Orekhovich Inst Biomed Chem, Moscow 119121, Russia.
   [Taldaev, Amir; Enikeev, Dmitry; Potoldykova, Natalia] Sechenov Univ, Inst Urol & Reprod Hlth, Moscow 119121, Russia.
RP Malsagova, K (corresponding author), VN Orekhovich Inst Biomed Chem, Moscow 119121, Russia.
EM dmitry.tikhonov@gmail.com; likulikova@mail.ru; volodyarv@mail.ru;
   a.t.kopylov@gmail.com; t-amir@bk.ru; aleks.a.stepanov@gmail.com;
   kristina.malsagova86@gmail.com; izotov.alexander.ibmc@gmail.com;
   enikeev_dv@mail.ru; potoldyko-vanv@gmail.com; kaysheva3@gmail.com
RI Enikeev, Dmitry/ABL-3752-2022; Malsagova, Kristina/F-5580-2017; Kopylov,
   Arthur/E-3288-2012; Stepanov, Alexander/V-7287-2019; Tikhonov,
   Dmitry/O-2214-2013
OI Enikeev, Dmitry/0000-0001-7169-2209; Malsagova,
   Kristina/0000-0001-9404-1660; Kopylov, Arthur/0000-0002-7199-372X;
   Stepanov, Alexander/0000-0002-9113-9440; Tikhonov,
   Dmitry/0000-0002-1779-464X
CR Abraham Mark James, 2015, SoftwareX, V1-2, P19, DOI 10.1016/j.softx.2015.06.001
   Ahn JY, 2005, INT J BIOL SCI, V1, P44
   Allison SJ, 2019, NAT REV NEPHROL, V15, P662, DOI 10.1038/s41581-019-0205-9
   Ambudkar SV, 1998, METHOD ENZYMOL, V292, P504
   Aye ILMH, 2009, CHEM-BIOL INTERACT, V180, P327, DOI 10.1016/j.cbi.2009.04.012
   Begicevic RR, 2017, INT J MOL SCI, V18, DOI 10.3390/ijms18112362
   BERENDSEN HJC, 1984, J CHEM PHYS, V81, P3684, DOI 10.1063/1.448118
   Berman HM, 2000, NUCLEIC ACIDS RES, V28, P235, DOI 10.1093/nar/28.1.235
   Bleu M, 2019, NAT COMMUN, V10, DOI 10.1038/s41467-019-11672-1
   Bussi G, 2007, J CHEM PHYS, V126, DOI 10.1063/1.2408420
   Case DA, 2005, J COMPUT CHEM, V26, P1668, DOI 10.1002/jcc.20290
   Celano M, 2018, MOL CELL ENDOCRINOL, V469, P38, DOI 10.1016/j.mce.2017.05.036
   Chandler K, 2013, MOL CELL PROTEOMICS, V12, P836, DOI 10.1074/mcp.R112.026930
   Chen L, 2007, P NATL ACAD SCI USA, V104, P20990, DOI 10.1073/pnas.0710527105
   Ciampi R, 2005, J CLIN INVEST, V115, P94, DOI 10.1172/JCI200523237
   Cooper A, 2019, PHARMACOL RES, V140, P7, DOI 10.1016/j.phrs.2018.10.018
   Cox C, 2001, LARYNGOSCOPE, V111, P696, DOI 10.1097/00005537-200104000-00024
   Daura X, 1999, ANGEW CHEM INT EDIT, V38, P236, DOI 10.1002/(SICI)1521-3773(19990115)38:1/2<236::AID-ANIE236>3.0.CO;2-M
   Diaz-Fernandez A, 2018, ANAL BIOANAL CHEM, V410, P2059, DOI 10.1007/s00216-018-0861-9
   Dodge-Kafka K. L., 2008, V186, P3, DOI 10.1007/978-3-540-72843-6_1
   Domenichini A, 2019, BBA-GEN SUBJECTS, V1863, P52, DOI 10.1016/j.bbagen.2018.09.019
   Doyle HA, 2001, TRENDS IMMUNOL, V22, P443, DOI 10.1016/S1471-4906(01)01976-7
   Duan Y, 2003, J COMPUT CHEM, V24, P1999, DOI 10.1002/jcc.10349
   ESSMANN U, 1995, J CHEM PHYS, V103, P8577, DOI 10.1063/1.470117
   Fang ZP, 2014, ONCOTARGET, V5, P9256, DOI 10.18632/oncotarget.2389
   Frank B, 2008, J NATL CANCER I, V100, P437, DOI 10.1093/jnci/djn037
   Garcia-Mata R, 1999, J CELL BIOL, V146, P1239, DOI 10.1083/jcb.146.6.1239
   Georgila K, 2019, CANCERS, V11, DOI 10.3390/cancers11081097
   Guo SJ, 2016, MEDICINE, V95, DOI 10.1097/MD.0000000000003147
   Ha VL, 2008, ADV CANCER RES, V101, P1, DOI 10.1016/S0065-230X(08)00401-6
   Heo KS, 2019, BMB REP, V52, P113, DOI 10.5483/BMBRep.2019.52.2.017
   Herter JM, 2015, NAT COMMUN, V6, DOI 10.1038/ncomms10182
   Hu ZY, 2016, BBA-MOL BASIS DIS, V1862, P1172, DOI 10.1016/j.bbadis.2016.03.012
   Humphrey W, 1996, J MOL GRAPH MODEL, V14, P33, DOI 10.1016/0263-7855(96)00018-5
   Jiang Y, 2019, NATURE, V567, P257, DOI 10.1038/s41586-019-0987-8
   KABSCH W, 1983, BIOPOLYMERS, V22, P2577, DOI 10.1002/bip.360221211
   Kondi-Pafiti A, 2000, ACTA ONCOL, V39, P753
   Kopylov AT, 2021, J BIOMED INFORM, V122, DOI 10.1016/j.jbi.2021.103890
   Krug K, 2019, MOL CELL PROTEOMICS, V18, P576, DOI 10.1074/mcp.TIR118.000943
   Levine AJ, 2010, SCIENCE, V330, P1340, DOI 10.1126/science.1193494
   Liu ZH, 2015, LIPIDS HEALTH DIS, V14, DOI 10.1186/s12944-015-0132-0
   Luza SC, 1996, AM J CLIN NUTR, V63, P812
   Margreitter C, 2013, NUCLEIC ACIDS RES, V41, pW422, DOI 10.1093/nar/gkt416
   Mimura I, 2009, AM J MED SCI, V338, P431, DOI 10.1097/MAJ.0b013e3181ae1b12
   Mnatsakanyan R, 2018, EXPERT REV PROTEOMIC, V15, P515, DOI 10.1080/14789450.2018.1483340
   Onufriev A, 2000, J PHYS CHEM B, V104, P3712, DOI 10.1021/jp994072s
   Pasello M, 2020, SEMIN CANCER BIOL, V60, P57, DOI 10.1016/j.semcancer.2019.10.004
   Perri AM, 2019, AGING-US, V11, P11722, DOI 10.18632/aging.102577
   Petrov D, 2013, PLOS COMPUT BIOL, V9, DOI 10.1371/journal.pcbi.1003154
   Pidoux G, 2010, J MOL ENDOCRINOL, V44, P271, DOI 10.1677/JME-10-0010
   Powers AD, 2012, J HEALTHC ENG, V3, P503, DOI 10.1260/2040-2295.3.4.503
   Rudnev VR, 2021, SYMMETRY-BASEL, V13, DOI 10.3390/sym13071193
   Sharma B.S., 2019, ONCOGENE, V2, P12
   Shi AM, 2016, EUR REV MED PHARMACO, V20, P2603
   Shi DC, 2019, J HUM GENET, V64, P927, DOI 10.1038/s10038-019-0632-2
   Subramanian I, 2020, BIOINFORM BIOL INSIG, V14, DOI 10.1177/1177932219899051
   Sui YL, 2021, PEERJ, V9, DOI 10.7717/peerj.11272
   [Тихонов Д.А. Tikhonov D.A.], 2019, [Математическая биология и биоинформатика, Mathematical Biology and Bioinformatics, Matematicheskaya biologiya i bioinformatika], V14, P1, DOI 10.17537/2019.14.t1
   [Тихонов Д.А. Tikhonov D.A.], 2019, [Математическая биология и биоинформатика, Mathematical Biology and Bioinformatics, Matematicheskaya biologiya i bioinformatika], V14, P18, DOI 10.17537/2019.14.t18
   Tikhonov D.A, 2018, MATH BIOL BIOINF, V13, pT17, DOI [10.17537/2018.13.t17, DOI 10.17537/2018.13.T17]
   Tikhonov D, 2020, MOLECULES, V25, DOI 10.3390/molecules25143144
   Uhlen M, 2017, SCIENCE, V357, P660, DOI 10.1126/science.aan2507
   Wang JS, 2019, J CELL BIOCHEM, V120, P1807, DOI 10.1002/jcb.27480
   Wende AR, 2016, PROTEOM CLIN APPL, V10, P25, DOI 10.1002/prca.201500052
   Willmann KL, 2012, J EXP MED, V209, P2099, DOI 10.1084/jem.20112145
   Xia CZ, 2003, MOL CELL BIOL, V23, P2476, DOI 10.1128/MCB.23.7.2476-2488.2003
   Xu ZL, 2019, ONCOL LETT, V17, P1865, DOI 10.3892/ol.2018.9762
   Ye KQ, 2000, CELL, V103, P919, DOI 10.1016/S0092-8674(00)00195-1
   Ye KQ, 2004, J CELL SCI, V117, P155, DOI 10.1242/jcs.00924
   Zhang HB, 2020, FRONT ONCOL, V10, DOI 10.3389/fonc.2020.571944
   Zhu CC, 2019, J TRANSL MED, V17, DOI 10.1186/s12967-019-1867-6
   Zou X, 2017, CANCER LETT, V384, P19, DOI 10.1016/j.canlet.2016.10.008
NR 72
TC 0
Z9 0
U1 2
U2 2
PU MDPI
PI BASEL
PA ST ALBAN-ANLAGE 66, CH-4052 BASEL, SWITZERLAND
EI 2075-4418
J9 DIAGNOSTICS
JI Diagnostics
PD OCT
PY 2021
VL 11
IS 10
AR 1836
DI 10.3390/diagnostics11101836
PG 16
WC Medicine, General & Internal
WE Science Citation Index Expanded (SCI-EXPANDED)
SC General & Internal Medicine
GA WP0VM
UT WOS:000712860100001
PM 34679534
OA Green Published
DA 2022-04-10
ER

PT J
AU Stram, AR
   Payne, RM
AF Stram, Amanda R.
   Payne, R. Mark
TI Post-translational modifications in mitochondria: protein signaling in
   the powerhouse
SO CELLULAR AND MOLECULAR LIFE SCIENCES
LA English
DT Review
DE Mitochondria; Metabolism; Post-translational modification; Acetylation
ID TYROSINE-PHOSPHORYLATED PROTEINS; SIRT3 DEACETYLATES; O-GLCNACYLATION;
   NITRIC-OXIDE; ISCHEMIA-REPERFUSION; OXIDATIVE STRESS; S-NITROSYLATION;
   ACETYL-COA; CROSS-TALK; CELL-DEATH
AB There is an intimate interplay between cellular metabolism and the pathophysiology of disease. Mitochondria are essential to maintaining and regulating metabolic function of cells and organs. Mitochondrial dysfunction is implicated in diverse diseases, such as cardiovascular disease, diabetes and metabolic syndrome, neurodegeneration, cancer, and aging. Multiple reversible post-translational protein modifications are located in the mitochondria that are responsive to nutrient availability and redox conditions, and which can act in protein-protein interactions to modify diverse mitochondrial functions. Included in this are physiologic redox signaling via reactive oxygen and nitrogen species, phosphorylation, O-GlcNAcylation, acetylation, and succinylation, among others. With the advent of mass proteomic screening techniques, there has been a vast increase in the array of known mitochondrial post-translational modifications and their protein targets. The functional significance of these processes in disease etiology, and the pathologic response to their disruption, are still under investigation. However, many of these reversible modifications act as regulatory mechanisms in mitochondria and show promise for mitochondrial-targeted therapeutic strategies. This review addresses the current knowledge of post-translational processing and signaling mechanisms in mitochondria, and their implications in health and disease.
C1 [Stram, Amanda R.] Indiana Univ Sch Med, Dept Surg, Indianapolis, IN 46202 USA.
   [Payne, R. Mark] Indiana Univ Sch Med, Dept Pediat, Indianapolis, IN 46202 USA.
   [Stram, Amanda R.; Payne, R. Mark] Indiana Univ Sch Med, Dept Cellular & Integrat Physiol, Indianapolis, IN 46202 USA.
   [Stram, Amanda R.; Payne, R. Mark] Indiana Univ Sch Med, Herman B Wells Ctr Pediat Res, 1044 W Walnut St,Room R4-302b, Indianapolis, IN 46202 USA.
RP Payne, RM (corresponding author), Indiana Univ Sch Med, Dept Pediat, Indianapolis, IN 46202 USA.; Payne, RM (corresponding author), Indiana Univ Sch Med, Dept Cellular & Integrat Physiol, Indianapolis, IN 46202 USA.; Payne, RM (corresponding author), Indiana Univ Sch Med, Herman B Wells Ctr Pediat Res, 1044 W Walnut St,Room R4-302b, Indianapolis, IN 46202 USA.
EM rpayne@iu.edu
FU National Institutes of Health (NHLBI)United States Department of Health
   & Human ServicesNational Institutes of Health (NIH) - USANIH National
   Heart Lung & Blood Institute (NHLBI) [1F31HL126489-01A1]; Muscular
   Dystrophy Association (MDA)Muscular Dystrophy Association; Friedreich's
   Ataxia Research Alliance (FARA); NATIONAL HEART, LUNG, AND BLOOD
   INSTITUTEUnited States Department of Health & Human ServicesNational
   Institutes of Health (NIH) - USANIH National Heart Lung & Blood
   Institute (NHLBI) [F31HL126489] Funding Source: NIH RePORTER
FX This project was supported by grants from the National Institutes of
   Health (NHLBI) 1F31HL126489-01A1 to ARS, and the Muscular Dystrophy
   Association (MDA) and the Friedreich's Ataxia Research Alliance (FARA)
   to RMP.
CR Acin-Perez R, 2011, J BIOL CHEM, V286, P30423, DOI 10.1074/jbc.M111.266379
   Acin-Perez R, 2011, CELL METAB, V13, P712, DOI 10.1016/j.cmet.2011.03.024
   Ahn BH, 2008, P NATL ACAD SCI USA, V105, P14447, DOI 10.1073/pnas.0803790105
   Ahuja N, 2007, J BIOL CHEM, V282, DOI 10.1074/jbc.M705488200
   Ame JC, 1999, J BIOL CHEM, V274, P17860, DOI 10.1074/jbc.274.25.17860
   Ame JC, 2004, BIOESSAYS, V26, P882, DOI 10.1002/bies.20085
   Anderson KA, 2012, ESSAYS BIOCHEM, V52, P23, DOI [10.1042/bse0520023, 10.1042/BSE0520023]
   Andrabi SA, 2014, P NATL ACAD SCI USA, V111, P10209, DOI 10.1073/pnas.1405158111
   Augereau O, 2005, CELL MOL LIFE SCI, V62, P1478, DOI 10.1007/s00018-005-5005-7
   Bai P, 2015, MOL CELL, V58, P947, DOI 10.1016/j.molcel.2015.01.034
   Bai P, 2015, TRENDS ENDOCRIN MET, V26, P75, DOI 10.1016/j.tem.2014.11.003
   Bai P, 2011, CELL METAB, V13, P461, DOI 10.1016/j.cmet.2011.03.004
   Banerjee PS, 2015, P NATL ACAD SCI USA, V112, P6050, DOI 10.1073/pnas.1424017112
   Bao JJ, 2010, FREE RADICAL BIO MED, V49, P1230, DOI 10.1016/j.freeradbiomed.2010.07.009
   Bennett CE, 2013, LIFE SCI, V92, P657, DOI 10.1016/j.lfs.2012.09.007
   Bharathi SS, 2013, J BIOL CHEM, V288, P33837, DOI 10.1074/jbc.M113.510354
   Boengler K, 2008, PHARMACOL THERAPEUT, V120, P172, DOI 10.1016/j.pharmthera.2008.08.002
   Boerner JL, 2004, MOL CELL BIOL, V24, P7059, DOI 10.1128/MCB.24.16.7059-7071.2004
   Boudina S, 2005, CIRCULATION, V112, P2686, DOI 10.1161/CIRCULATIONAHA.105.554360
   Brown GC, 2001, BBA-BIOENERGETICS, V1504, P46, DOI 10.1016/S0005-2728(00)00238-3
   Brunyanszki A, 2016, FREE RADICAL BIO MED, V100, P257, DOI 10.1016/j.freeradbiomed.2016.02.024
   Burkle A, 2013, MOL ASPECTS MED, V34, P1046, DOI 10.1016/j.mam.2012.12.010
   Bugger H, 2010, CARDIOVASC RES, V85, P376, DOI 10.1093/cvr/cvp344
   Burwell LS, 2006, BIOCHEM J, V394, P627, DOI 10.1042/BJ20051435
   Canto C, 2013, MOL ASPECTS MED, V34, P1168, DOI 10.1016/j.mam.2013.01.004
   Cao WQ, 2013, PLOS ONE, V8, DOI 10.1371/journal.pone.0076399
   Cardaci Simone, 2012, Int J Cell Biol, V2012, P161837, DOI 10.1155/2012/161837
   Chang AHK, 2014, CHEM RES TOXICOL, V27, P794, DOI 10.1021/tx400462r
   Chen CJ, 2013, BIOCHEM BIOPH RES CO, V430, P798, DOI 10.1016/j.bbrc.2012.11.066
   Chen TS, 2015, PLOS ONE, V10, DOI 10.1371/journal.pone.0118909
   Chen YH, 2011, EMBO REP, V12, P534, DOI 10.1038/embor.2011.65
   Chen YR, 2014, CIRC RES, V114, P524, DOI 10.1161/CIRCRESAHA.114.300559
   Cheng Y, 2013, CELL DEATH DIS, V4, DOI 10.1038/cddis.2013.254
   Cheung KG, 2015, J BIOL CHEM, V290, P10981, DOI 10.1074/jbc.M114.607960
   Chouchani ET, 2013, NAT MED, V19, P753, DOI 10.1038/nm.3212
   Chouchani ET, 2010, BIOCHEM J, V430, P49, DOI 10.1042/BJ20100633
   Cimen H, 2010, BIOCHEMISTRY-US, V49, P304, DOI 10.1021/bi901627u
   Cipriani G, 2005, J BIOL CHEM, V280, P17227, DOI 10.1074/jbc.M414526200
   Cohen-Armon M, 2007, TRENDS PHARMACOL SCI, V28, P556, DOI 10.1016/j.tips.2007.08.005
   Copeland RJ, 2008, AM J PHYSIOL-ENDOC M, V295, pE17, DOI 10.1152/ajpendo.90281.2008
   DeBerardinis RJ, 2012, CELL, V148, P1132, DOI 10.1016/j.cell.2012.02.032
   Desideri E, 2015, CANCER LETT, V356, P217, DOI 10.1016/j.canlet.2014.02.023
   Ding Y, 2012, NAT COMMUN, V3, DOI 10.1038/ncomms2236
   Doulias PT, 2013, SCI SIGNAL, V6, DOI 10.1126/scisignal.2003252
   Fernandes J, 2015, BIOCHEMISTRY-US, V54, P4008, DOI 10.1021/acs.biochem.5b00375
   Finley LWS, 2011, PLOS ONE, V6, DOI 10.1371/journal.pone.0023295
   Fricovsky ES, 2012, AM J PHYSIOL-REG I, V303, pR689, DOI 10.1152/ajpregu.00548.2011
   Gao J, 2016, BIOCHEM BIOPH RES CO, V472, P425, DOI 10.1016/j.bbrc.2015.12.037
   Gawlowski T, 2012, J BIOL CHEM, V287, P30024, DOI 10.1074/jbc.M112.390682
   Gould N, 2013, J BIOL CHEM, V288, P26473, DOI 10.1074/jbc.R113.460261
   Haenni SS, 2008, INT J BIOCHEM CELL B, V40, P2274, DOI 10.1016/j.biocel.2008.03.008
   Hafner AV, 2010, AGING-US, V2, P914, DOI 10.18632/aging.100252
   Haigis MC, 2006, CELL, V126, P941, DOI 10.1016/j.cell.2006.06.057
   Hallows WC, 2006, P NATL ACAD SCI USA, V103, P10230, DOI 10.1073/pnas.0604392103
   Hanover JA, 2003, ARCH BIOCHEM BIOPHYS, V409, P287, DOI 10.1016/S0003-9861(02)00578-7
   Hart GW, 2011, ANNU REV BIOCHEM, V80, P825, DOI 10.1146/annurev-biochem-060608-102511
   Hassa PO, 2005, J BIOL CHEM, V280, P40450, DOI 10.1074/jbc.M507553200
   He LH, 2005, BIOCHEM BIOPH RES CO, V334, P829, DOI 10.1016/j.bbrc.2005.06.170
   Hebert-Chatelain E, 2013, INT J BIOCHEM CELL B, V45, P90, DOI 10.1016/j.biocel.2012.08.014
   Hebert-Chatelain E, 2012, BBA-BIOENERGETICS, V1817, P718, DOI 10.1016/j.bbabio.2012.01.014
   Heusch G, 2011, CIRC RES, V109, P1302, DOI 10.1161/CIRCRESAHA.111.255604
   Hirschey MD, 2010, NATURE, V464, P121, DOI 10.1038/nature08778
   Hofer A, 2014, EXP GERONTOL, V56, P202, DOI 10.1016/j.exger.2014.03.006
   Hottiger MO, 2010, TRENDS BIOCHEM SCI, V35, P208, DOI 10.1016/j.tibs.2009.12.003
   Hu Y, 2009, J BIOL CHEM, V284, P547, DOI 10.1074/jbc.M808518200
   Huss JM, 2005, J CLIN INVEST, V115, P547, DOI 10.1172/JCI200524405
   Jing EX, 2013, DIABETES, V62, P3404, DOI 10.2337/db12-1650
   Johnsen VL, 2013, PHYSIOL GENOMICS, V45, P17, DOI 10.1152/physiolgenomics.00111.2012
   Koc EC, 2012, BBA-GENE REGUL MECH, V1819, P1055, DOI 10.1016/j.bbagrm.2012.03.003
   Koentges C, 2015, BASIC RES CARDIOL, V110, DOI 10.1007/s00395-015-0493-6
   Kornfeld OS, 2015, CIRC RES, V116, P1783, DOI 10.1161/CIRCRESAHA.116.305432
   Kramer PA, 2015, FRONT PHYSIOL, V6, DOI 10.3389/fphys.2015.00347
   Krietsch J, 2013, MOL ASPECTS MED, V34, P1066, DOI 10.1016/j.mam.2012.12.005
   Laurent G, 2013, MOL CELL, V50, P686, DOI 10.1016/j.molcel.2013.05.012
   Lesnefsky EJ, 2001, J MOL CELL CARDIOL, V33, P1065, DOI 10.1006/jmcc.2001.1378
   Levonen AL, 2014, FREE RADICAL BIO MED, V71, P196, DOI 10.1016/j.freeradbiomed.2014.03.025
   Lewandrowski U, 2008, FEBS LETT, V582, P1104, DOI 10.1016/j.febslet.2008.02.077
   Lima B, 2009, P NATL ACAD SCI USA, V106, P6297, DOI 10.1073/pnas.0901043106
   Lin ZF, 2013, BIOCHEM BIOPH RES CO, V441, P191, DOI 10.1016/j.bbrc.2013.10.033
   Love DC, 2003, J CELL SCI, V116, P647, DOI 10.1242/jcs.00246
   Ma JF, 2014, CLIN PROTEOM, V11, DOI 10.1186/1559-0275-11-8
   Mailloux RJ, 2014, REDOX BIOL, V2, P123, DOI 10.1016/j.redox.2013.12.011
   Martinez-Ruiz A, 2004, CARDIOVASC RES, V62, P43, DOI 10.1016/j.cardiores.2004.01.013
   Mashimo M, 2014, DNA REPAIR, V23, P88, DOI 10.1016/j.dnarep.2014.03.005
   Matsumoto A, 2003, SCIENCE, V301, P657, DOI 10.1126/science.1079319
   Menzies KJ, 2016, NAT REV ENDOCRINOL, V12, P43, DOI 10.1038/nrendo.2015.181
   Messner S, 2009, FASEB J, V23, P3978, DOI 10.1096/fj.09-137695
   Michishita E, 2005, MOL BIOL CELL, V16, P4623, DOI 10.1091/mbc.E05-01-0033
   Min W, 2009, FRONT BIOSCI-LANDMRK, V14, P1619, DOI 10.2741/3329
   Miyazaki T, 2003, J CELL BIOL, V160, P709, DOI 10.1083/jcb.200209098
   Murphy E, 2014, J MOL CELL CARDIOL, V73, P18, DOI 10.1016/j.yjmcc.2014.01.003
   Murray CI, 2011, MOL CELL PROTEOMICS, V10, DOI 10.1074/mcp.M110.004721
   Ngoh GA, 2008, J MOL CELL CARDIOL, V45, P313, DOI 10.1016/j.yjmcc.2008.04.009
   Nguyen TT, 2011, J BIOL CHEM, V286, P40184, DOI 10.1074/jbc.M111.243469
   Niere M, 2008, MOL CELL BIOL, V28, P814, DOI 10.1128/MCB.01766-07
   Nishida Y, 2015, MOL CELL, V59, P321, DOI 10.1016/j.molcel.2015.05.022
   Nunnari J, 2012, CELL, V148, P1145, DOI 10.1016/j.cell.2012.02.035
   Ozden O, 2014, FREE RADICAL BIO MED, V76, P163, DOI 10.1016/j.freeradbiomed.2014.08.001
   Papa S, 1996, FEBS LETT, V379, P299, DOI 10.1016/0014-5793(95)01532-9
   Papa S, 2001, FEBS LETT, V489, P259, DOI 10.1016/S0014-5793(00)02334-6
   Papanicolaou KN, 2014, FRONT PHYSIOL, V5, DOI 10.3389/fphys.2014.00301
   Park J, 2013, MOL CELL, V50, P919, DOI 10.1016/j.molcel.2013.06.001
   Paulsen CE, 2013, CHEM REV, V113, P4633, DOI 10.1021/cr300163e
   Piantadosi CA, 2012, BBA-GEN SUBJECTS, V1820, P712, DOI 10.1016/j.bbagen.2011.03.008
   Pillai JB, 2005, J BIOL CHEM, V280, P43121, DOI 10.1074/jbc.M506162200
   Porter GA, 2014, AM J PHYSIOL-HEART C, V306, pH1602, DOI 10.1152/ajpheart.00027.2014
   Pougovkina O, 2014, HUM MOL GENET, V23, P3513, DOI 10.1093/hmg/ddu059
   Prime TA, 2009, P NATL ACAD SCI USA, V106, P10764, DOI 10.1073/pnas.0903250106
   Qiu XL, 2010, CELL METAB, V12, P662, DOI 10.1016/j.cmet.2010.11.015
   Rardin MJ, 2013, CELL METAB, V18, P920, DOI 10.1016/j.cmet.2013.11.013
   Rardin MJ, 2013, P NATL ACAD SCI USA, V110, P6601, DOI 10.1073/pnas.1302961110
   Rhee SG, 2006, SCIENCE, V312, P1882, DOI 10.1126/science.1130481
   Rouleau M, 2010, NAT REV CANCER, V10, P293, DOI 10.1038/nrc2812
   Saitoh SI, 2006, ARTERIOSCL THROM VAS, V26, P2614, DOI 10.1161/01.ATV.0000249408.55796.da
   Salminen A, 2012, CELL MOL LIFE SCI, V69, P2999, DOI 10.1007/s00018-012-0962-0
   Sarti P, 2003, IUBMB LIFE, V55, P605, DOI 10.1080/15216540310001628726
   Schreiber V, 2006, NAT REV MOL CELL BIO, V7, P517, DOI 10.1038/nrm1963
   Schwer B, 2002, J CELL BIOL, V158, P647, DOI 10.1083/jcb.200205057
   Schwer B, 2006, P NATL ACAD SCI USA, V103, P10224, DOI 10.1073/pnas.0603968103
   Scott I, 2012, BIOCHEM J, V443, P655, DOI 10.1042/BJ20120118
   Shimazu T, 2010, CELL METAB, V12, P654, DOI 10.1016/j.cmet.2010.11.003
   Shin SH, 2011, AMINO ACIDS, V40, P885, DOI 10.1007/s00726-010-0719-8
   Shinmura K, 2011, CIRC RES, V109, P396, DOI 10.1161/CIRCRESAHA.111.243097
   Shulga N, 2010, J CELL SCI, V123, P894, DOI 10.1242/jcs.061846
   SIMS JL, 1981, J SUPRAMOL STR CELL, V16, P281, DOI 10.1002/jsscb.1981.380160308
   Someya S, 2010, CELL, V143, P802, DOI 10.1016/j.cell.2010.10.002
   Song BJ, 2014, REDOX BIOL, V3, P109, DOI 10.1016/j.redox.2014.10.004
   Sundaresan NR, 2009, J CLIN INVEST, V119, P2758, DOI 10.1172/JCI39162
   Szanto M, 2012, CELL MOL LIFE SCI, V69, P4079, DOI 10.1007/s00018-012-1003-8
   Szczesny B, 2014, NUCLEIC ACIDS RES, V42, P13161, DOI 10.1093/nar/gku1089
   Tan EP, 2014, J BIOL CHEM, V289, P14719, DOI 10.1074/jbc.M113.525790
   Tan MJ, 2014, CELL METAB, V19, P605, DOI 10.1016/j.cmet.2014.03.014
   Tao RD, 2010, MOL CELL, V40, P893, DOI 10.1016/j.molcel.2010.12.013
   TEAGUE WM, 1979, BIOCHEM BIOPH RES CO, V87, P244, DOI 10.1016/0006-291X(79)91672-3
   Tibaldi E, 2008, J CELL BIOCHEM, V104, P840, DOI 10.1002/jcb.21670
   Tseng AHH, 2013, FREE RADICAL BIO MED, V63, P222, DOI 10.1016/j.freeradbiomed.2013.05.002
   Vassilopoulos A, 2014, ANTIOXID REDOX SIGN, V21, P551, DOI 10.1089/ars.2013.5420
   Victorino VJ, 2015, LIFE SCI, V129, P42, DOI 10.1016/j.lfs.2014.11.008
   Wagner GR, 2013, J BIOL CHEM, V288, P29036, DOI 10.1074/jbc.M113.486753
   Walters AM, 2012, CIRC RES, V111, P1222, DOI 10.1161/CIRCRESAHA.112.265660
   Wang Z, 2008, P NATL ACAD SCI USA, V105, P13793, DOI 10.1073/pnas.0806216105
   Wegrzyn J, 2009, SCIENCE, V323, P793, DOI 10.1126/science.1164551
   Winnik S, 2015, EUR HEART J, V36, P3404, DOI 10.1093/eurheartj/ehv290
   Yuan SP, 2008, FASEB J, V22, P2809, DOI 10.1096/fj.08-107417
   Zhao SM, 2010, SCIENCE, V327, P1000, DOI 10.1126/science.1179689
   Zsurka G, 2013, IUBMB LIFE, V65, P263, DOI 10.1002/iub.1126
NR 146
TC 72
Z9 75
U1 1
U2 82
PU SPRINGER BASEL AG
PI BASEL
PA PICASSOPLATZ 4, BASEL, 4052, SWITZERLAND
SN 1420-682X
EI 1420-9071
J9 CELL MOL LIFE SCI
JI Cell. Mol. Life Sci.
PD NOV
PY 2016
VL 73
IS 21
BP 4063
EP 4073
DI 10.1007/s00018-016-2280-4
PG 11
WC Biochemistry & Molecular Biology; Cell Biology
WE Science Citation Index Expanded (SCI-EXPANDED)
SC Biochemistry & Molecular Biology; Cell Biology
GA DY5SW
UT WOS:000385164300006
PM 27233499
OA Green Submitted, Green Accepted
DA 2022-04-10
ER

PT J
AU Engelhard, VH
   Altrich-Vanlith, M
   Ostankovitch, M
   Zarling, AL
AF Engelhard, VH
   Altrich-Vanlith, M
   Ostankovitch, M
   Zarling, AL
TI Post-translational modifications of naturally processed MHC-binding
   epitopes
SO CURRENT OPINION IN IMMUNOLOGY
LA English
DT Review
ID T-CELL RECOGNITION; MYELIN BASIC-PROTEIN; HISTOCOMPATIBILITY
   COMPLEX-MOLECULES; IN-VIVO; CELIAC-DISEASE; CUTTING EDGE; TISSUE
   TRANSGLUTAMINASE; ASPARAGINE DEAMIDATION; ENVELOPE GLYCOPROTEIN; ANTIGEN
   PRESENTATION
AB A variety of different post-translational modifications of peptides displayed by class I and II MHC molecules have now been described. Some modifications promote the binding of peptides to MHC molecules, and might also influence the ability of the peptide to be produced by antigen processing pathways. In some instances, the antigen processing components themselves are actually responsible for generating post-translational modifications. Finally, evidence is accumulating that modifications can be altered as a consequence of inflammation, transformation, apoptosis and aging. This leads to altered repertories of MHC-associated peptides, which may be important in immune responses associated with autoimmune diseases, infection and cancer.
C1 Univ Virginia, Sch Med, Carter Ctr Immunol Res, Charlottesville, VA 22908 USA.
   Univ Virginia, Sch Med, Dept Microbiol, Charlottesville, VA 22908 USA.
RP Engelhard, VH (corresponding author), Univ Virginia, Sch Med, Carter Ctr Immunol Res, Charlottesville, VA 22908 USA.
EM vhe@virginia.edu
OI Ostankovitch, Marina/0000-0001-8467-6486; Engelhard,
   Victor/0000-0002-1741-0925
FU NATIONAL CANCER INSTITUTEUnited States Department of Health & Human
   ServicesNational Institutes of Health (NIH) - USANIH National Cancer
   Institute (NCI) [R01CA078400] Funding Source: NIH RePORTER; NATIONAL
   INSTITUTE OF ALLERGY AND INFECTIOUS DISEASESUnited States Department of
   Health & Human ServicesNational Institutes of Health (NIH) - USANIH
   National Institute of Allergy & Infectious Diseases (NIAID)
   [R01AI021393, R21AI059996] Funding Source: NIH RePORTER; NCI NIH
   HHSUnited States Department of Health & Human ServicesNational
   Institutes of Health (NIH) - USANIH National Cancer Institute (NCI)
   [CA78400] Funding Source: Medline; NIAID NIH HHSUnited States Department
   of Health & Human ServicesNational Institutes of Health (NIH) - USANIH
   National Institute of Allergy & Infectious Diseases (NIAID) [AI21393,
   AI059996] Funding Source: Medline
CR Ang XLL, 2005, ONCOGENE, V24, P2860, DOI 10.1038/sj.onc.1208614
   Aulak KS, 2001, P NATL ACAD SCI USA, V98, P12056, DOI 10.1073/pnas.221269198
   Baldus SE, 2000, ADV CANCER RES, V79, P201, DOI 10.1016/S0065-230X(00)79007-5
   Bergseng E, 2005, J BIOL CHEM, V280, P21791, DOI 10.1074/jbc.M501558200
   Birnboim HC, 2003, J IMMUNOL, V171, P528, DOI 10.4049/jimmunol.171.2.528
   Blume-Jensen P, 2001, NATURE, V411, P355, DOI 10.1038/35077225
   Cao LG, 1998, J NEUROIMMUNOL, V88, P21, DOI 10.1016/S0165-5728(98)00063-0
   Cloos PAC, 2004, BIOGERONTOLOGY, V5, P139, DOI 10.1023/B:BGEN.0000031152.31352.8b
   de Haan EC, 2005, MOL IMMUNOL, V42, P355, DOI 10.1016/j.molimm.2004.07.044
   Dengjel J, 2005, J MASS SPECTROM, V40, P100, DOI 10.1002/jms.780
   Dzhambazov B, 2005, EUR J IMMUNOL, V35, P357, DOI 10.1002/eji.200425637
   Ferris RL, 1999, J IMMUNOL, V162, P1324
   Fleckenstein B, 2004, J BIOL CHEM, V279, P17607, DOI 10.1074/jbc.M310198200
   Gad M, 2003, EUR J IMMUNOL, V33, P1624, DOI 10.1002/eji.200323698
   Greer JM, 2001, J IMMUNOL, V166, P6907, DOI 10.4049/jimmunol.166.11.6907
   HAN KK, 1992, INT J BIOCHEM, V24, P19
   Hanada K, 2004, NATURE, V427, P252, DOI 10.1038/nature02240
   Haurum JS, 1999, J EXP MED, V190, P145, DOI 10.1084/jem.190.1.145
   Herzog J, 2005, P NATL ACAD SCI USA, V102, P7928, DOI 10.1073/pnas.0502255102
   Hill JA, 2003, J IMMUNOL, V171, P538, DOI 10.4049/jimmunol.171.2.538
   Hudrisier D, 1999, J BIOL CHEM, V274, P36274, DOI 10.1074/jbc.274.51.36274
   Hutschenreiter S, 2004, EMBO J, V23, P2488, DOI 10.1038/sj.emboj.7600262
   Kim CY, 2004, P NATL ACAD SCI USA, V101, P4175, DOI 10.1073/pnas.0306885101
   Lee C, 2002, J BIOL CHEM, V277, P34760, DOI 10.1074/jbc.M204750200
   Liu CW, 2003, SCIENCE, V299, P408, DOI 10.1126/science.1079293
   Mamula MJ, 1999, J BIOL CHEM, V274, P22321, DOI 10.1074/jbc.274.32.22321
   Mannering SI, 2005, J EXP MED, V202, P1191, DOI 10.1084/jem.20051251
   Manoury B, 2002, NAT IMMUNOL, V3, P169, DOI 10.1038/ni754
   McAdam SN, 2001, J EXP MED, V193, P1239, DOI 10.1084/jem.193.11.1239
   Meadows L, 1997, IMMUNITY, V6, P273, DOI 10.1016/S1074-7613(00)80330-1
   Monneaux F, 2003, EUR J IMMUNOL, V33, P287, DOI 10.1002/immu.200310002
   Moss CX, 2005, J BIOL CHEM, V280, P18498, DOI 10.1074/jbc.M501241200
   Mosse CA, 2001, BIOCHEM BIOPH RES CO, V285, P313, DOI 10.1006/bbrc.2001.5153
   Neugebauer KM, 2000, ARTHRITIS RHEUM, V43, P1768, DOI 10.1002/1529-0131(200008)43:8<1768::AID-ANR13>3.0.CO;2-9
   Ohmori H, 2005, AUTOIMMUN REV, V4, P224, DOI 10.1016/j.autrev.2004.11.011
   Piacentini M, 1999, IMMUNOL TODAY, V20, P130, DOI 10.1016/S0167-5699(98)01416-9
   Pierce RA, 1999, J IMMUNOL, V163, P6360
   Qiao SW, 2005, J IMMUNOL, V175, P254, DOI 10.4049/jimmunol.175.1.254
   Qiao SW, 2004, J IMMUNOL, V173, P1757, DOI 10.4049/jimmunol.173.3.1757
   Rathmell JC, 1999, ANNU REV IMMUNOL, V17, P781, DOI 10.1146/annurev.immunol.17.1.781
   Selby M, 1999, J IMMUNOL, V162, P669
   Skipper JCA, 1996, J EXP MED, V183, P527, DOI 10.1084/jem.183.2.527
   Tranquill LR, 2000, MULT SCLER J, V6, P220, DOI 10.1177/135245850000600402
   Utz PJ, 2000, ARTHRITIS RES, V2, P101, DOI 10.1186/ar75
   Van den Steen PE, 2004, BIOCHEMISTRY-US, V43, P10809, DOI 10.1021/bi0493665
   van Stipdonk MJB, 1998, INT IMMUNOL, V10, P943, DOI 10.1093/intimm/10.7.943
   Vigneron N, 2004, SCIENCE, V304, P587, DOI 10.1126/science.1095522
   Vlad AM, 2002, J EXP MED, V196, P1435, DOI 10.1084/jem.20020493
   Xu YF, 2004, J EXP MED, V199, P707, DOI 10.1084/jem.20031865
   Yadav R, 2003, J IMMUNOL, V170, P5133, DOI 10.4049/jimmunol.170.10.5133
   Yague J, 2000, J EXP MED, V191, P2083, DOI 10.1084/jem.191.12.2083
   Yague J, 2000, PROTEIN SCI, V9, P2210, DOI 10.1110/ps.9.11.2210
   ZAMVIL SS, 1986, NATURE, V324, P258, DOI 10.1038/324258a0
   Zarling AL, 2000, J EXP MED, V192, P1755, DOI 10.1084/jem.192.12.1755
NR 54
TC 82
Z9 82
U1 1
U2 9
PU CURRENT BIOLOGY LTD
PI LONDON
PA 84 THEOBALDS RD, LONDON WC1X 8RR, ENGLAND
SN 0952-7915
J9 CURR OPIN IMMUNOL
JI Curr. Opin. Immunol.
PD FEB
PY 2006
VL 18
IS 1
BP 92
EP 97
DI 10.1016/j.coi.2005.11.015
PG 6
WC Immunology
WE Science Citation Index Expanded (SCI-EXPANDED)
SC Immunology
GA 007YM
UT WOS:000235007400015
PM 16343885
DA 2022-04-10
ER

PT J
AU Suprun, EV
AF Suprun, Elena V.
TI Protein post-translational modifications - A challenge for
   bioelectrochemistry
SO TRAC-TRENDS IN ANALYTICAL CHEMISTRY
LA English
DT Review
DE Electrochemistry; Post-translational modification; Protein; Peptide;
   Sensor
ID DIRECT ELECTROCHEMICAL OXIDATION; GLYCATED HEMOGLOBIN-DETECTION;
   TYROSINE KINASE-ACTIVITY; AMYLOID-BETA PEPTIDES; BOVINE SERUM-ALBUMIN;
   S-NITROSYLATION; AMINO-ACIDS; NONCONJUGATED PROTEINS; CYTOCHROME-C;
   CELL-DEATH
AB Post-translational modifications (PTMs) occur during or after protein biosynthesis under the action of various specific enzymes or reactive oxygen and nitrogen species. These modifications affect a wide range of protein characteristics such as the size and charge of proteins, their activation state, enzymatic activity, cellular localization, interacting partners, and life cycle. Imbalance in protein PTMs can lead to a development of various diseases, among them are cancer and diabetes. It is also generally accepted that protein PTMs, namely glycation and oxidation, play a role in aging. Changing physical and chemical properties of protein molecules, PTMs can eventually alter their electrochemical behavior. This review presents a practical guide for electrochemists and other analytical chemists by summarizing classical and modern biochemical data regarding protein PTMs. A special attention is paid to known modifications in electrochemically active amino acids, which are promising for direct electroanalysis. The well-established and emerging approaches to electrochemical detection of protein PTMs are considered in details. The perspectives of direct electrochemical analysis of protein PTMs based on structural features of modifications of amino acid residues are discussed. (C) 2019 Elsevier B.V. All rights reserved.
C1 [Suprun, Elena V.] Inst Biomed Chem, Pogodinskaya St 10-8, Moscow 119121, Russia.
RP Suprun, EV (corresponding author), Inst Biomed Chem, Pogodinskaya St 10-8, Moscow 119121, Russia.
EM lenasuprun@mail.ru
RI Suprun, Elena V/D-6473-2012
FU Fundamental Research Program of the Russian Academy of Sciences
FX This study was supported by the Fundamental Research Program of the
   Russian Academy of Sciences for 2013-2020 years.
CR Abbasi S, 2018, J PHARMACEUT BIOMED, V150, P436, DOI 10.1016/j.jpba.2017.12.042
   Aebersold R, 2018, NAT CHEM BIOL, V14, P206, DOI [10.1038/NCHEMBIO.2576, 10.1038/nchembio.2576]
   Afjehi-Sadat L, 2013, CURR OPIN CHEM BIOL, V17, P12, DOI 10.1016/j.cbpa.2012.12.023
   Ahmad S, 2018, SEMIN CANCER BIOL, V49, P9, DOI 10.1016/j.semcancer.2017.10.012
   Ahmed M, 2017, BIOSENS BIOELECTRON, V91, P8, DOI 10.1016/j.bios.2016.12.012
   Akbar M, 2016, BRAIN RES, V1637, P34, DOI 10.1016/j.brainres.2016.02.016
   Almeida A, 2016, BBA-GEN SUBJECTS, V1860, P1583, DOI 10.1016/j.bbagen.2016.03.012
   Alvarez B, 2003, AMINO ACIDS, V25, P295, DOI 10.1007/s00726-003-0018-8
   Bartesaghi S, 2018, REDOX BIOL, V14, P618, DOI 10.1016/j.redox.2017.09.009
   Basello DA, 2015, MITOCHONDRION, V24, P56, DOI 10.1016/j.mito.2015.07.005
   Benvidi A, 2018, INT J BIOL MACROMOL, V107, P2465, DOI 10.1016/j.ijbiomac.2017.10.135
   Berlett BS, 1997, J BIOL CHEM, V272, P20313, DOI 10.1074/jbc.272.33.20313
   Bischoff R, 2012, J PROTEOMICS, V75, P2275, DOI 10.1016/j.jprot.2012.01.041
   Bobrowski A, 2000, ELECTROANAL, V12, P1177, DOI 10.1002/1521-4109(200010)12:15<1177::AID-ELAN1177>3.0.CO;2-U
   Bock FJ, 2015, MOL CELL, V58, P911, DOI 10.1016/j.molcel.2015.06.012
   BRABEC V, 1980, BIOCHIM BIOPHYS ACTA, V625, P43, DOI 10.1016/0005-2795(80)90106-3
   Butterfield DA, 2007, BRAIN RES, V1148, P243, DOI 10.1016/j.brainres.2007.02.084
   Cheignon C, 2018, INORG CHIM ACTA, V472, P111, DOI 10.1016/j.ica.2017.07.031
   Chikhale R, 2018, BIOORG CHEM, V77, P84, DOI 10.1016/j.bioorg.2018.01.008
   Chiku M, 2008, ANAL CHEM, V80, P5783, DOI 10.1021/ac800394n
   Chiku M, 2010, BIOSENS BIOELECTRON, V26, P235, DOI 10.1016/j.bios.2010.06.027
   Chuh KN, 2016, CELL CHEM BIOL, V23, P86, DOI 10.1016/j.chembiol.2015.11.006
   Clarke SG, 2013, TRENDS BIOCHEM SCI, V38, P243, DOI 10.1016/j.tibs.2013.02.004
   Davies MJ, 1999, FREE RADICAL BIO MED, V27, P1151, DOI 10.1016/S0891-5849(99)00206-3
   Diaz-Moreno I, 2011, BBA-BIOENERGETICS, V1807, P1616, DOI 10.1016/j.bbabio.2011.09.012
   Dorcak V, 2013, ELECTROCHEM COMMUN, V31, P80, DOI 10.1016/j.elecom.2013.03.016
   Dutta A, 2016, MOL CELL, V63, P547, DOI 10.1016/j.molcel.2016.06.038
   Dutta D, 2017, BBA-GEN SUBJECTS, V1861, P3096, DOI 10.1016/j.bbagen.2017.08.025
   Enache TA, 2013, BIOELECTROCHEMISTRY, V89, P11, DOI 10.1016/j.bioelechem.2012.08.004
   Enache TA, 2017, BIOELECTROCHEMISTRY, V114, P13, DOI 10.1016/j.bioelechem.2016.11.003
   Esteves-Villanueva JO, 2016, ANAL BIOCHEM, V496, P55, DOI 10.1016/j.ab.2015.12.002
   Fan AL, 2014, TETRAHEDRON LETT, V55, P5199, DOI 10.1016/j.tetlet.2014.07.080
   Ferapontova EE, 2005, PERSP BIOANAL, V1, P517, DOI 10.1016/S1871-0069(05)01016-5
   Fuhs SR, 2017, CURR OPIN CELL BIOL, V45, P8, DOI 10.1016/j.ceb.2016.12.010
   Gao FF, 2016, J ELECTROANAL CHEM, V781, P97, DOI 10.1016/j.jelechem.2016.11.001
   Gianazza E, 2016, J PROTEOMICS, V134, P65, DOI 10.1016/j.jprot.2015.09.026
   Gillery P, 2013, J PROTEOMICS, V92, P228, DOI 10.1016/j.jprot.2013.02.015
   Gomez-Mingot M, 2013, ARCH BIOCHEM BIOPHYS, V529, P26, DOI 10.1016/j.abb.2012.10.013
   Halamek J, 2007, ELECTROCHIM ACTA, V53, P1127, DOI 10.1016/j.electacta.2007.03.059
   Halliwell B, 1997, FEBS LETT, V411, P157, DOI 10.1016/S0014-5793(97)00469-9
   Hardman G, 2017, 202820 BIORXIV
   Hartmann-Fatu C, 2016, CHEM-BIOL INTERACT, V259, P17, DOI 10.1016/j.cbi.2016.04.006
   Hecker M, 2018, J INHERIT METAB DIS, V41, P29, DOI 10.1007/s10545-017-0104-9
   Herles F., 1932, B INT ACAD SCI BOHEM, V33, P119
   HEYROVSKY J., 1930, COLLECTION TRAV CHIM TCHECOSLOVAQUE, V2, P370
   Horiguchi T, 2003, AM J PATHOL, V163, P1021, DOI 10.1016/S0002-9440(10)63462-1
   Huang J, 2018, SENSOR ACTUAT B-CHEM, V259, P1, DOI 10.1016/j.snb.2017.12.049
   Huttemann M, 2011, MITOCHONDRION, V11, P369, DOI 10.1016/j.mito.2011.01.010
   Humphrey SJ, 2015, TRENDS ENDOCRIN MET, V26, P676, DOI 10.1016/j.tem.2015.09.013
   ISHIKAWA Y, 1970, J BIOL CHEM, V245, P5967
   Jain U, 2017, BIOSENS BIOELECTRON, V89, P578, DOI 10.1016/j.bios.2016.02.033
   Jones LH, 2012, CHEM BIOL, V19, P1086, DOI 10.1016/j.chembiol.2012.07.019
   Karyakin AA, 2012, BIOELECTROCHEMISTRY, V88, P70, DOI 10.1016/j.bioelechem.2012.05.001
   Kehoe JW, 2000, CHEM BIOL, V7, pR57, DOI 10.1016/S1074-5521(00)00093-4
   Kerman K, 2007, ELECTROCHEM COMMUN, V9, P976, DOI 10.1016/j.elecom.2006.11.033
   Kohno M, 2011, BIOL PHARM BULL, V34, P1781, DOI 10.1248/bpb.34.1781
   Kowluru A, 2015, BIOCHEM PHARMACOL, V98, P363, DOI 10.1016/j.bcp.2015.07.004
   Kummer MP, 2011, NEURON, V71, P833, DOI 10.1016/j.neuron.2011.07.001
   Lanyon-Hogg T, 2017, TRENDS BIOCHEM SCI, V42, P566, DOI 10.1016/j.tibs.2017.04.004
   Li H, 2016, CELL REP, V16, P545, DOI 10.1016/j.celrep.2016.06.013
   Lin YW, 2018, ARCH BIOCHEM BIOPHYS, V641, P1, DOI 10.1016/j.abb.2018.01.009
   Liu C, 2015, CURR PROTEIN PEPT SC, V16, P491, DOI 10.2174/1389203716666150504122435
   Martin L, 2011, NEUROCHEM INT, V58, P458, DOI 10.1016/j.neuint.2010.12.023
   McDonald AG, 2016, CURR OPIN STRUC BIOL, V40, P97, DOI 10.1016/j.sbi.2016.08.007
   McDowell GS, 2013, INT J BIOCHEM CELL B, V45, P1833, DOI 10.1016/j.biocel.2013.05.026
   Murphy E, 2014, J MOL CELL CARDIOL, V73, P18, DOI 10.1016/j.yjmcc.2014.01.003
   Nakamura T, 2017, NITRIC OXIDE: BIOLOGY AND PATHOBIOLOGY, 3RD EDITION, P373, DOI 10.1016/B978-0-12-804273-1.00027-2
   Nakamura T, 2016, TRENDS PHARMACOL SCI, V37, P73, DOI 10.1016/j.tips.2015.10.002
   Nakamura T, 2013, NEURON, V78, P596, DOI 10.1016/j.neuron.2013.05.005
   Nguyen UTT, 2010, CHEMBIOCHEM, V11, P1194, DOI 10.1002/cbic.200900727
   Novak D, 2018, J ELECTROANAL CHEM, V812, P258, DOI 10.1016/j.jelechem.2018.01.036
   Nuriel T, 2011, J PROTEOMICS, V74, P2300, DOI 10.1016/j.jprot.2011.05.032
   Ostatna V, 2018, J ELECTROANAL CHEM, V821, P97, DOI 10.1016/j.jelechem.2017.11.044
   Pacher P, 2007, PHYSIOL REV, V87, P315, DOI 10.1152/physrev.00029.2006
   Paik WK, 2007, TRENDS BIOCHEM SCI, V32, P146, DOI 10.1016/j.tibs.2007.01.006
   Palecek E, 2007, ELECTROANAL, V19, P2383, DOI 10.1002/elan.200704033
   Palecek E, 2017, APPL MATER TODAY, V9, P434, DOI 10.1016/j.apmt.2017.08.011
   Palecek E, 2015, CHEM REV, V115, P2045, DOI 10.1021/cr500279h
   Perluigi M, 2016, BBA-MOL BASIS DIS, V1862, P1871, DOI 10.1016/j.bbadis.2016.07.005
   Qu N, 2008, ANALYST, V133, P1246, DOI 10.1039/b807133k
   Qu N, 2011, BIOSENS BIOELECTRON, V26, P2292, DOI 10.1016/j.bios.2010.09.054
   Rabbani N, 2017, WIL SER MASS SPECTR, P307
   Raghav A, 2014, DIABETES METAB SYND, V8, P245, DOI 10.1016/j.dsx.2014.09.017
   Reinders J, 2007, BIOMOL ENG, V24, P169, DOI 10.1016/j.bioeng.2007.03.002
   Resh MD, 2016, PROG LIPID RES, V63, P120, DOI 10.1016/j.plipres.2016.05.002
   Reyes JF, 2011, AM J PATHOL, V178, P2275, DOI 10.1016/j.ajpath.2011.01.030
   REYNAUD JA, 1980, J ELECTROANAL CHEM, V114, P195, DOI 10.1016/S0022-0728(80)80447-5
   Reynolds NC, 1995, ELECTROANAL, V7, P1177, DOI 10.1002/elan.1140071215
   Roberts ES, 1998, CHEM RES TOXICOL, V11, P1067, DOI 10.1021/tx980099b
   Rondeau P, 2011, BIOCHIMIE, V93, P645, DOI 10.1016/j.biochi.2010.12.003
   Roskoski R, 2016, PHARMACOL RES, V103, P26, DOI 10.1016/j.phrs.2015.10.021
   Roy E, 2015, TALANTA, V132, P406, DOI 10.1016/j.talanta.2014.09.033
   Sadowska-Bartosz I, 2016, MECH AGEING DEV, V160, P1, DOI 10.1016/j.mad.2016.09.006
   Schwammle V, 2015, J PROTEOMICS, V129, P3, DOI 10.1016/j.jprot.2015.07.016
   Shannon DA, 2015, CURR OPIN CHEM BIOL, V24, P18, DOI 10.1016/j.cbpa.2014.10.021
   SHARON N, 1986, European Journal of Biochemistry, V159, P1, DOI 10.1111/j.1432-1033.1986.tb09825.x
   Shumyantseva VV, 2014, BIOSENS BIOELECTRON, V61, P131, DOI 10.1016/j.bios.2014.05.001
   Simm A, 2015, EXP GERONTOL, V68, P71, DOI 10.1016/j.exger.2014.12.013
   Simm A, 2013, J PROTEOMICS, V92, P248, DOI 10.1016/j.jprot.2013.05.012
   Somji M, 2012, BIOELECTROCHEMISTRY, V88, P110, DOI 10.1016/j.bioelechem.2012.07.004
   Soskic V, 2008, EXP GERONTOL, V43, P247, DOI 10.1016/j.exger.2007.12.001
   Souza JM, 2008, FREE RADICAL BIO MED, V45, P357, DOI 10.1016/j.freeradbiomed.2008.04.010
   Steffen P, 2016, J PROTEOMICS, V134, P5, DOI 10.1016/j.jprot.2015.12.015
   Sung VMH, 2015, BIOCHIMIE, V113, P35, DOI 10.1016/j.biochi.2015.03.016
   Suprun EV, 2017, RUSS J ELECTROCHEM+, V53, P97, DOI 10.1134/S1023193517010141
   Suprun EV, 2017, ELECTROCHIM ACTA, V258, P1182, DOI 10.1016/j.electacta.2017.11.173
   Suprun EV, 2017, ELECTROCHEM COMMUN, V75, P33, DOI 10.1016/j.elecom.2016.12.009
   Suprun EV, 2016, ELECTROCHEM COMMUN, V65, P53, DOI 10.1016/j.elecom.2016.02.004
   Suprun EV, 2014, ELECTROCHIM ACTA, V140, P72, DOI 10.1016/j.electacta.2014.03.089
   Suprun EV, 2013, ELECTROANAL, V25, P2109, DOI 10.1002/elan.201300248
   Taghavi F, 2017, INT J BIOL MACROMOL, V100, P67, DOI 10.1016/j.ijbiomac.2015.12.085
   Tang YJ, 2014, BIOSENS BIOELECTRON, V54, P628, DOI 10.1016/j.bios.2013.11.052
   Tichy A, 2011, J PROTEOMICS, V74, P2786, DOI 10.1016/j.jprot.2011.07.018
   Tomschik M, 1998, ELECTROANAL, V10, P403, DOI 10.1002/(SICI)1521-4109(199805)10:6<403::AID-ELAN403>3.3.CO;2-U
   Topal BD, 2014, J ELECTROANAL CHEM, V719, P14, DOI 10.1016/j.jelechem.2014.02.008
   Uversky VN, 2005, MOL BRAIN RES, V134, P84, DOI 10.1016/j.molbrainres.2004.11.014
   Vargova V, 2016, ELECTROCHIM ACTA, V187, P662, DOI 10.1016/j.electacta.2015.11.104
   Vega IE, 2005, MOL BRAIN RES, V138, P135, DOI 10.1016/j.molbrainres.2005.04.015
   Vestergaard M, 2005, J AM CHEM SOC, V127, P11892, DOI 10.1021/ja052522q
   Wagner GR, 2014, MOL CELL, V54, P5, DOI 10.1016/j.molcel.2014.03.027
   Walsh CT, 2005, ANGEW CHEM INT EDIT, V44, P7342, DOI 10.1002/anie.200501023
   Wang KY, 2015, J PROTEOMICS, V114, P226, DOI 10.1016/j.jprot.2014.07.032
   Wang R, 2013, CURR OPIN CHEM BIOL, V17, P729, DOI 10.1016/j.cbpa.2013.08.007
   Wang SQ, 2018, ELECTROCHIM ACTA, V259, P893, DOI 10.1016/j.electacta.2017.11.033
   Wang YM, 2012, ELECTROCHIM ACTA, V67, P147, DOI 10.1016/j.electacta.2012.02.010
   Wang ZQ, 2012, CANCER LETT, V320, P123, DOI 10.1016/j.canlet.2012.03.009
   Wei MY, 2012, TRAC-TREND ANAL CHEM, V39, P130, DOI 10.1016/j.trac.2012.07.003
   Wolhuter K, 2017, FREE RADICAL BIO MED, V109, P156, DOI 10.1016/j.freeradbiomed.2017.02.013
   Yang Y, 2017, BIOSENS BIOELECTRON, V95, P94, DOI 10.1016/j.bios.2017.04.009
   Yang Y, 2011, BIOSENS BIOELECTRON, V28, P284, DOI 10.1016/j.bios.2011.07.033
   Yang YS, 2015, MOLECULES, V20, P2138, DOI 10.3390/molecules20022138
   Yazdanpanah S, 2015, TRAC-TREND ANAL CHEM, V72, P53, DOI 10.1016/j.trac.2015.03.019
   Yin HS, 2015, BIOSENS BIOELECTRON, V66, P77, DOI 10.1016/j.bios.2014.11.014
   Yin ZZ, 2019, ANAL CHEM, V91, P3539, DOI 10.1021/acs.analchem.8b05307
   Zavialova MG, 2017, BIOCHEM MOSC-SUPPL S, V11, P203, DOI 10.1134/S1990750817030118
   Zverina EA, 2012, CURR OPIN CHEM BIOL, V16, P544, DOI 10.1016/j.cbpa.2012.10.015
NR 136
TC 10
Z9 10
U1 10
U2 62
PU ELSEVIER SCI LTD
PI OXFORD
PA THE BOULEVARD, LANGFORD LANE, KIDLINGTON, OXFORD OX5 1GB, OXON, ENGLAND
SN 0165-9936
EI 1879-3142
J9 TRAC-TREND ANAL CHEM
JI Trac-Trends Anal. Chem.
PD JUL
PY 2019
VL 116
BP 44
EP 60
DI 10.1016/j.trac.2019.04.019
PG 17
WC Chemistry, Analytical
WE Science Citation Index Expanded (SCI-EXPANDED)
SC Chemistry
GA IC2ZA
UT WOS:000470827600004
DA 2022-04-10
ER

PT J
AU Sarto, C
   Binz, PA
   Mocarelli, P
AF Sarto, C
   Binz, PA
   Mocarelli, P
TI Heat shock proteins in human cancer
SO ELECTROPHORESIS
LA English
DT Review
DE heat shock proteins; two-dimensional electrophoresis; post-translational
   modification; cancer; review
ID STRESS-INDUCED PROTEINS; AMINO-ACID ANALOGS; CASEIN KINASE-II; MOLECULAR
   CHAPERONES; HUMAN HSP27; TRANSCRIPTION FACTOR; HYDROGEN-PEROXIDE; HUMAN
   HSP70; CELL-DEATH; 2-DIMENSIONAL ELECTROPHORESIS
AB The heat shock proteins (hsp) are ubiquitous molecules induced in cells exposed to sublethal heat shock, present in ail living cells, and highly conserved during evolution. Their function is to protect cells from environmental stress damage by binding to partially denatured proteins, dissociating protein aggregates, to regulate the correct folding, and to cooperate in transporting newly synthesized polypeptides to the target organelles. The molecular chaperones are involved in numerous diseases, including cancer, revealing changes of expression. In this review, we mainly describe the relationship of hsp expression with human cancer, and discuss what is known about their post-translational modifications according to malignancies.
C1 Univ Milan, Desio Hosp, Dept Clin Pathol, I-20033 Milan, Italy.
   Swiss Inst Bioinformat, Geneva, Switzerland.
   Hop Cantonal Geneva, Lab Cent Chim Clin, CH-1211 Geneva, Switzerland.
RP Sarto, C (corresponding author), Univ Milan, Desio Hosp, Dept Clin Pathol, Via Mazzini 1, I-20033 Milan, Italy.
EM sarto@uds.unimib.it
OI Binz, Pierre-Alain/0000-0002-0045-7698
CR Abe T, 1999, BBA-GENE STRUCT EXPR, V1445, P123, DOI 10.1016/S0167-4781(99)00036-6
   AGOFF SN, 1993, SCIENCE, V259, P84, DOI 10.1126/science.8418500
   ALUSUBRAMANIAN S, 1999, FEBS LETT, V446, P95
   AMICI C, 1992, P NATL ACAD SCI USA, V89, P6227, DOI 10.1073/pnas.89.14.6227
   Armstrong SC, 1999, J MOL CELL CARDIOL, V31, P555, DOI 10.1006/jmcc.1998.0891
   Beall A, 1999, BBA-MOL CELL RES, V1449, P41, DOI 10.1016/S0167-4889(98)00169-4
   BELKA C, 1995, LEUKEMIA, V9, P288
   Bini L, 1997, ELECTROPHORESIS, V18, P2832, DOI 10.1002/elps.1150181519
   Binz Pierre-Alain, 1999, P277, DOI 10.1002/9783527613960.ch17
   Bogatcheva NV, 1999, FEBS LETT, V457, P369, DOI 10.1016/S0014-5793(99)01056-X
   Bratton SL, 1997, INT J HYPERTHER, V13, P157, DOI 10.3109/02656739709012380
   BRUSCHI SA, 1994, BIOCHEM CELL BIOL, V72, P663, DOI 10.1139/o94-087
   CALLEBAUT I, 1994, FEBS LETT, V342, P242, DOI 10.1016/0014-5793(94)80510-5
   Chouchane L, 1997, CANCER, V80, P1489, DOI 10.1002/(SICI)1097-0142(19971015)80:8<1489::AID-CNCR17>3.0.CO;2-1
   CIOCCA DR, 1993, J NATL CANCER I, V85, P570, DOI 10.1093/jnci/85.7.570
   CIOCCA DR, 1993, JNCI-J NATL CANCER I, V85, P1558, DOI 10.1093/jnci/85.19.1558
   CIOCCA DR, 1982, CANCER RES, V42, P4256
   Clerk A, 1998, BIOCHEM J, V333, P581, DOI 10.1042/bj3330581
   Csermely P, 1995, BBA-REV BIOMEMBRANES, V1241, P425, DOI 10.1016/0304-4157(95)00015-1
   Cuervo AM, 1998, J MOL MED-JMM, V76, P6, DOI 10.1007/s109-1998-8099-y
   DELUCAFLAHERTY C, 1990, CELL, V62, P875, DOI 10.1016/0092-8674(90)90263-E
   Ding XZ, 1996, J INVEST MED, V44, P144
   ELIYAHU D, 1984, NATURE, V312, P646, DOI 10.1038/312646a0
   FEIGE U, 1994, EXPERIENTIA, V50, P979, DOI 10.1007/BF01923452
   FERRARINI M, 1994, INT J CANCER, V57, P486, DOI 10.1002/ijc.2910570408
   Flores AI, 1997, BIOCHEM J, V322, P641, DOI 10.1042/bj3220641
   Franzen B, 1997, ELECTROPHORESIS, V18, P582, DOI 10.1002/elps.1150180341
   Garrido C, 1997, CANCER RES, V57, P2661
   Gaudin C, 1999, J IMMUNOL, V162, P1730
   Geier A, 1997, IN VITRO CELL DEV-AN, V33, P129
   Gottesman S, 1997, GENE DEV, V11, P815, DOI 10.1101/gad.11.7.815
   Gottfried C, 1999, BRAIN RES, V833, P142, DOI 10.1016/S0006-8993(99)01503-6
   Groblewski GE, 1997, GASTROENTEROLOGY, V112, P1354, DOI 10.1016/S0016-5085(97)70149-5
   GUPTA RS, 1995, MOL BIOL EVOL, V12, P1063
   Hahn GM, 1990, STRESS PROTEINS BIOL, P79
   HALLADAY JT, 1995, MOL CELL BIOL, V15, P4890
   Hartl FU, 1996, NATURE, V381, P571, DOI 10.1038/381571a0
   HICKEY E, 1986, NUCLEIC ACIDS RES, V14, P4127, DOI 10.1093/nar/14.10.4127
   Horman S, 1997, CELL PROLIFERAT, V30, P21, DOI 10.1111/j.1365-2184.1997.tb00913.x
   HUOT J, 1991, CANCER RES, V51, P5245
   IANNOTTI AM, 1988, ARCH BIOCHEM BIOPHYS, V264, P54, DOI 10.1016/0003-9861(88)90569-3
   IIDA H, 1984, J CELL BIOL, V99, P199, DOI 10.1083/jcb.99.1.199
   Jaattela M, 1999, EXP CELL RES, V248, P30, DOI 10.1006/excr.1999.4455
   JAKOB U, 1993, J BIOL CHEM, V268, P1517
   JINDAL S, 1989, MOL CELL BIOL, V9, P2279, DOI 10.1128/MCB.9.5.2279
   JOHNSTON D, 1980, J BIOL CHEM, V255, P6975
   JORNOT L, 1991, AM J RESP CELL MOL, V5, P265, DOI 10.1165/ajrcmb/5.3.265
   Jungblut P, 1996, ELECTROPHORESIS, V17, P839, DOI 10.1002/elps.1150170505
   KACZMAREK L, 1987, J CELL BIOL, V104, P183, DOI 10.1083/jcb.104.2.183
   KADDURAHDAOUK R, 1987, GENE DEV, V1, P347, DOI 10.1101/gad.1.4.347
   Kawanishi K, 1999, CANCER, V85, P1649, DOI 10.1002/(SICI)1097-0142(19990415)85:8<1649::AID-CNCR2>3.0.CO;2-V
   KELLEY PM, 1978, CELL, V15, P1277, DOI 10.1016/0092-8674(78)90053-3
   KIANG JG, 1994, AM J PHYSIOL, V267, pC104, DOI 10.1152/ajpcell.1994.267.1.C104
   KROEGER PE, 1993, MOL CELL BIOL, V13, P3370, DOI 10.1128/MCB.13.6.3370
   LAM KT, 1992, BIOCHEM BIOPH RES CO, V184, P167, DOI 10.1016/0006-291X(92)91174-O
   Lambert H, 1999, J BIOL CHEM, V274, P9378, DOI 10.1074/jbc.274.14.9378
   LANDRY J, 1992, J BIOL CHEM, V267, P794
   LANDRY J, 1989, J CELL BIOL, V109, P7, DOI 10.1083/jcb.109.1.7
   LANKS KW, 1989, J CELL PHYSIOL, V140, P601, DOI 10.1002/jcp.1041400327
   LEESMILLER SP, 1989, J BIOL CHEM, V264, P17275
   LEESMILLER SP, 1989, J BIOL CHEM, V264, P2431
   Lemieux Pierre, 1997, Invasion and Metastasis, V17, P113
   LEUNG SM, 1997, GUIDEBOOK MOL CHAPER, P52
   LEVINSON W, 1980, BIOCHIM BIOPHYS ACTA, V606, P170, DOI 10.1016/0005-2787(80)90108-2
   LI GC, 1985, J CELL PHYSIOL, V122, P91, DOI 10.1002/jcp.1041220114
   Maizels ET, 1998, ENDOCRINOLOGY, V139, P3353, DOI 10.1210/en.139.7.3353
   Marin R, 1996, EXP CELL RES, V223, P1, DOI 10.1006/excr.1996.0052
   Martin JL, 1999, GENE EXPRESSION, V7, P349
   Mathew A, 1998, ANN NY ACAD SCI, V851, P99, DOI 10.1111/j.1749-6632.1998.tb08982.x
   Maxwell-Armstrong CA, 1998, BRIT J SURG, V85, P149
   MEHLEN P, 1995, J CELL BIOCHEM, V58, P248, DOI 10.1002/jcb.240580213
   MEHLEN P, 1995, J IMMUNOL, V154, P363
   MEHLEN P, 1993, EUR J BIOCHEM, V215, P277, DOI 10.1111/j.1432-1033.1993.tb18032.x
   Mehlen P, 1997, J BIOL CHEM, V272, P31657, DOI 10.1074/jbc.272.50.31657
   Melis R, 1999, ELECTROPHORESIS, V20, P1055, DOI 10.1002/(SICI)1522-2683(19990101)20:4/5<1055::AID-ELPS1055>3.0.CO;2-O
   MILARSKI KL, 1986, P NATL ACAD SCI USA, V83, P9517, DOI 10.1073/pnas.83.24.9517
   MILNER CM, 1990, IMMUNOGENETICS, V32, P242
   MINAMI Y, 1994, MOL CELL BIOL, V14, P1459, DOI 10.1128/MCB.14.2.1459
   Miyata Y, 1997, P NATL ACAD SCI USA, V94, P14500, DOI 10.1073/pnas.94.26.14500
   Mizzen L, 1998, BIOTHERAPY, V10, P173, DOI 10.1007/BF02678295
   Mori C, 1999, BIOL REPROD, V61, P813, DOI 10.1095/biolreprod61.3.813
   MORIMOTO RI, 1992, J BIOL CHEM, V267, P21987
   Muller E, 1998, PFLUG ARCH EUR J PHY, V435, P705, DOI 10.1007/s004240050572
   Musante L, 1999, ELECTROPHORESIS, V20, P1092
   NATHAN DF, 1995, MOL CELL BIOL, V15, P3917
   Nemoto T, 1998, BIOCHEM J, V330, P989, DOI 10.1042/bj3300989
   OZAWA K, 1992, GENOMICS, V12, P214, DOI 10.1016/0888-7543(92)90368-3
   Park M, 1998, MOL CELL BIOCHEM, V185, P33, DOI 10.1023/A:1006884306169
   POOLA I, 1994, J BIOL CHEM, V269, P21762
   POUYSSEGUR J, 1977, CELL, V11, P941, DOI 10.1016/0092-8674(77)90305-1
   PRATT WB, 1992, BIOESSAYS, V14, P841, DOI 10.1002/bies.950141209
   Preville X, 1998, J CELL BIOCHEM, V69, P436, DOI 10.1002/(SICI)1097-4644(19980615)69:4<436::AID-JCB5>3.0.CO;2-O
   PRICE BD, 1991, MOL CELL BIOL, V11, P3365, DOI 10.1128/MCB.11.6.3365
   Prodromou C, 1997, CELL, V90, P65, DOI 10.1016/S0092-8674(00)80314-1
   QU DF, 1994, DNA CELL BIOL, V13, P117, DOI 10.1089/dna.1994.13.117
   Radloff M, 1998, TOXICOL LETT, V96-7, P69, DOI 10.1016/S0378-4274(98)00052-6
   Ralhan R, 1995, CLIN CANCER RES, V1, P1217
   Rasmussen RK, 1997, ELECTROPHORESIS, V18, P588, DOI 10.1002/elps.1150180342
   RIABOWOL KT, 1988, SCIENCE, V242, P433, DOI 10.1126/science.3175665
   Richards EH, 1996, CANCER RES, V56, P2446
   RITOSSA F, 1962, EXPERIENTIA, V18, P571, DOI 10.1007/BF02172188
   Santarosa M, 1997, EUR J CANCER, V33, P873, DOI 10.1016/S0959-8049(97)00002-6
   SARGENT CA, 1989, P NATL ACAD SCI USA, V86, P1968, DOI 10.1073/pnas.86.6.1968
   Scheibel T, 1997, J BIOL CHEM, V272, P18608, DOI 10.1074/jbc.272.30.18608
   Scheler C, 1997, ELECTROPHORESIS, V18, P2823, DOI 10.1002/elps.1150181518
   Schneider J, 1998, ANTICANCER RES, V18, P2967
   SCIANDRA JJ, 1983, J BIOL CHEM, V258, P2091
   Selkirk JK, 1996, ELECTROPHORESIS, V17, P1764, DOI 10.1002/elps.1150171114
   Shi B, 1996, J INVEST DERMATOL, V107, P749, DOI 10.1111/1523-1747.ep12365638
   SHI YG, 1992, MOL CELL BIOL, V12, P2186, DOI 10.1128/MCB.12.5.2186
   SMITH DF, 1993, MOL CELL BIOL, V13, P869, DOI 10.1128/MCB.13.2.869
   Somji S, 1999, ENVIRON HEALTH PERSP, V107, P545, DOI 10.2307/3434396
   SRIVASTAVA PK, 1991, CURR TOP MICROBIOL, V167, P109
   SRIVASTAVA PK, 1994, IMMUNOGENETICS, V39, P93
   Stebbins CE, 1997, CELL, V89, P239, DOI 10.1016/S0092-8674(00)80203-2
   Stulik J, 1997, ELECTROPHORESIS, V18, P625, DOI 10.1002/elps.1150180347
   Sullivan CM, 1997, CANCER RES, V57, P1137
   SUZUKI K, 1994, EXP CELL RES, V215, P75, DOI 10.1006/excr.1994.1317
   TAKAHASHI I, 1994, MAMM GENOME, V5, P121, DOI 10.1007/BF00292342
   TANG PZ, 1995, EUR J ENDOCRINOL, V133, P598, DOI 10.1530/eje.0.1330598
   Trieb K, 1998, HUM PATHOL, V29, P1050, DOI 10.1016/S0046-8177(98)90412-9
   UDONO H, 1994, J IMMUNOL, V152, P5398
   VAMVAKOPOULOS NO, 1993, MOL CELL ENDOCRINOL, V98, P49, DOI 10.1016/0303-7207(93)90235-C
   VargasRoig LM, 1997, CANCER DETECT PREV, V21, P441
   Volloch V, 1999, FEBS LETT, V461, P73, DOI 10.1016/S0014-5793(99)01428-3
   WAGNER I, 1994, EMBO J, V13, P5135, DOI 10.1002/j.1460-2075.1994.tb06843.x
   WALDINGER D, 1988, BIOL CHEM H-S, V369, P1185, DOI 10.1515/bchm3.1988.369.2.1185
   Wearsch PA, 1996, PROTEIN EXPRES PURIF, V7, P114, DOI 10.1006/prep.1996.0015
   WEI YQ, 1994, CANCER RES, V54, P4952
   Welsh MJ, 1998, ANN NY ACAD SCI, V851, P28, DOI 10.1111/j.1749-6632.1998.tb08973.x
   Wilkins MR, 1997, PROTEOME RES NEW FRO
   Witzmann FA, 1996, ELECTROPHORESIS, V17, P198, DOI 10.1002/elps.1150170132
   YOSHINO I, 1994, J IMMUNOL, V153, P4149
NR 133
TC 116
Z9 125
U1 0
U2 4
PU WILEY
PI HOBOKEN
PA 111 RIVER ST, HOBOKEN 07030-5774, NJ USA
SN 0173-0835
EI 1522-2683
J9 ELECTROPHORESIS
JI Electrophoresis
PD APR
PY 2000
VL 21
IS 6
BP 1218
EP 1226
DI 10.1002/(SICI)1522-2683(20000401)21:6<1218::AID-ELPS1218>3.3.CO;2-8
PG 9
WC Biochemical Research Methods; Chemistry, Analytical
WE Science Citation Index Expanded (SCI-EXPANDED)
SC Biochemistry & Molecular Biology; Chemistry
GA 305ML
UT WOS:000086543800017
PM 10786894
DA 2022-04-10
ER

PT S
AU Ciregia, F
AF Ciregia, Federica
BE Urbani, A
   Babu, M
TI Mitochondria Lysine Acetylation and Phenotypic Control.
SO MITOCHONDRIA IN HEALTH AND IN SICKNESS
SE Advances in Experimental Medicine and Biology
LA English
DT Article; Book Chapter
DE Mitochondria; Lysine acetylation; Sirtuin3; Post-translational
   modifications; Proteoinics
ID FATTY-ACID OXIDATION; CALORIC RESTRICTION; SIRT3 DEACETYLATES;
   SIRT3-MEDIATED DEACETYLATION; DEHYDROGENASE ACTIVITY; TUMOR-SUPPRESSOR;
   SKELETAL-MUSCLE; STRESS; DYNAMICS; CANCER
AB Mitochondria have a central role in cellular metabolism and reversible post-translational modifications regulate activity of mitochondria' proteins. Thanks to advances in proteomics, lysine acetylation has arisen as an important post-translational modification in the mitochondrion. During acetylation an acetyl group is covalently attached to the epsilon amino group in the side chain of lysine residues using acetyl-CoA as the substrate donor. Therefore the positive charge is neutralized, and this can affect the function of proteins thereby regulating enzyme activity, protein interactions, and protein stability. The major deacetylase in mitochondria is SIRT3 whose activity regulates many mitochondrial enzymes. The method of choice for the analysis of acetylated proteins foresees the combination of mass spectrometry-based proteomics with affinity enrichment techniques. Beyond the identification of lysine-acetylated proteins, many studies are moving towards the characterization of acetylated patterns in different diseases. Indeed, modifications in lysine acetylation status can directly alter mitochondria". function and, therefore, be linked to human diseases such as metabolic diseases, cancer, myocardial injury and neurodegenerative diseases. Despite the progress in the characterization of different lysine acetylation sites, additional studies are needed to differentiate the specific changes with a significant biological relevance.
C1 [Ciregia, Federica] Univ Liege, Ctr Hosp Univ CHU Liege, GIGA Res, Dept Rheumatol, Liege, Belgium.
RP Ciregia, F (corresponding author), Univ Liege, Ctr Hosp Univ CHU Liege, GIGA Res, Dept Rheumatol, Liege, Belgium.
EM federica.ciregia@uliege.be
CR Ahn BH, 2008, P NATL ACAD SCI USA, V105, P14447, DOI 10.1073/pnas.0803790105
   ALLFREY VG, 1964, P NATL ACAD SCI USA, V51, P786, DOI 10.1073/pnas.51.5.786
   Alrob OA, 2014, CARDIOVASC RES, V103, P485, DOI 10.1093/cvr/cvu156
   Anderson KA, 2012, ESSAYS BIOCHEM, V52, P23, DOI [10.1042/bse0520023, 10.1042/BSE0520023]
   Ansari A, 2017, AGING CELL, V16, P4, DOI 10.1111/acel.12538
   Baeza J, 2014, J BIOL CHEM, V289, P21326, DOI 10.1074/jbc.M114.581843
   Bao JJ, 2010, FREE RADICAL BIO MED, V49, P1230, DOI 10.1016/j.freeradbiomed.2010.07.009
   Bharathi SS, 2013, J BIOL CHEM, V288, P33837, DOI 10.1074/jbc.M113.510354
   Bo H, 2014, OXID MED CELL LONGEV, V2014, DOI 10.1155/2014/834502
   Bugger H, 2009, DIS MODEL MECH, V2, P454, DOI 10.1242/dmm.001941
   Cha MY, 2012, PLOS ONE, V7, DOI 10.1371/journal.pone.0034929
   Chang J, 2007, J GERONTOL A-BIOL, V62, P223, DOI 10.1093/gerona/62.3.223
   Chen YH, 2011, EMBO REP, V12, P534, DOI 10.1038/embor.2011.65
   Cheng Y, 2013, CELL DEATH DIS, V4, DOI 10.1038/cddis.2013.254
   Choudhary C, 2009, SCIENCE, V325, P834, DOI 10.1126/science.1175371
   Cimen H, 2010, BIOCHEMISTRY-US, V49, P304, DOI 10.1021/bi901627u
   Drazic A, 2016, BBA-PROTEINS PROTEOM, V1864, P1372, DOI 10.1016/j.bbapap.2016.06.007
   Du JT, 2011, SCIENCE, V334, P806, DOI 10.1126/science.1207861
   Fernandes J, 2015, BIOCHEMISTRY-US, V54, P4008, DOI 10.1021/acs.biochem.5b00375
   Finley LWS, 2012, TRENDS MOL MED, V18, P516, DOI 10.1016/j.molmed.2012.05.004
   Finley LWS, 2011, PLOS ONE, V6, DOI 10.1371/journal.pone.0023295
   Frey N, 2004, CIRCULATION, V109, P1580, DOI 10.1161/01.CIR.0000120390.68287.BB
   Fucho R, 2017, FASEB J, V31, P1263, DOI 10.1096/fj.201601156R
   Gao J, 2017, ANTIOXIDANTS-BASEL, V6, DOI 10.3390/antiox6020025
   Gil J, 2017, J PROTEOMICS, V150, P297, DOI 10.1016/j.jprot.2016.10.003
   Gu W, 1997, CELL, V90, P595, DOI 10.1016/S0092-8674(00)80521-8
   Hafner AV, 2010, AGING-US, V2, P914, DOI 10.18632/aging.100252
   Haigis MC, 2012, CANCER RES, V72, P2468, DOI 10.1158/0008-5472.CAN-11-3633
   Hallows WC, 2006, P NATL ACAD SCI USA, V103, P10230, DOI 10.1073/pnas.0604392103
   Hallows WC, 2011, MOL CELL, V41, P139, DOI 10.1016/j.molcel.2011.01.002
   Hebert AS, 2013, MOL CELL, V49, P186, DOI 10.1016/j.molcel.2012.10.024
   Heineke J, 2006, NAT REV MOL CELL BIO, V7, P589, DOI 10.1038/nrm1983
   Hirschey MD, 2011, MOL CELL, V44, P177, DOI 10.1016/j.molcel.2011.07.019
   Hirschey MD, 2010, NATURE, V464, P121, DOI 10.1038/nature08778
   Hosp F, 2017, MITOCHONDRION, V33, P58, DOI 10.1016/j.mito.2016.07.012
   Hroudova J, 2014, BIOMED RES INT, V2014, DOI 10.1155/2014/175062
   Jacobs KM, 2008, INT J BIOL SCI, V4, P291
   Jing EX, 2013, DIABETES, V62, P3404, DOI 10.2337/db12-1650
   Jing EX, 2011, P NATL ACAD SCI USA, V108, P14608, DOI 10.1073/pnas.1111308108
   Kang PM, 2000, CIRC RES, V86, P1107
   Kendrick AA, 2011, BIOCHEM J, V433, P505, DOI 10.1042/BJ20100791
   Kim SC, 2006, MOL CELL, V23, P607, DOI 10.1016/j.molcel.2006.06.026
   Kong XX, 2010, PLOS ONE, V5, DOI 10.1371/journal.pone.0011707
   Lahera V, 2017, CURR HYPERTENS REP, V19, DOI 10.1007/s11906-017-0710-9
   Lesnefsky EJ, 2001, J MOL CELL CARDIOL, V33, P1065, DOI 10.1006/jmcc.2001.1378
   Lin MT, 2006, NATURE, V443, P787, DOI 10.1038/nature05292
   Liu L, 2015, NEUROCHEM RES, V40, P600, DOI 10.1007/s11064-014-1507-8
   Lombard DB, 2007, MOL CELL BIOL, V27, P8807, DOI 10.1128/MCB.01636-07
   Lu ZP, 2015, J BIOL CHEM, V290, P2466, DOI 10.1074/jbc.M114.606228
   Lundby A, 2012, CELL REP, V2, P419, DOI 10.1016/j.celrep.2012.07.006
   Martinez-Vicente M, 2017, FRONT MOL NEUROSCI, V10, DOI 10.3389/fnmol.2017.00064
   Merry BJ, 2004, AGING CELL, V3, P7, DOI 10.1046/j.1474-9728.2003.00074.x
   Nakagawa T, 2009, CELL, V137, P560, DOI 10.1016/j.cell.2009.02.026
   Ozden O, 2014, FREE RADICAL BIO MED, V76, P163, DOI 10.1016/j.freeradbiomed.2014.08.001
   PAIK WK, 1970, BIOCHIM BIOPHYS ACTA, V213, P513, DOI 10.1016/0005-2787(70)90058-4
   PHILLIPS DM, 1963, BIOCHEM J, V87, P258, DOI 10.1042/bj0870258
   Picklo MJ, 2008, BIOCHEM BIOPH RES CO, V376, P615, DOI 10.1016/j.bbrc.2008.09.039
   Qiu XL, 2010, CELL METAB, V12, P662, DOI 10.1016/j.cmet.2010.11.015
   Rangarajan P, 2015, NEUROSCIENCE, V311, P398, DOI 10.1016/j.neuroscience.2015.10.048
   REAVEN GM, 1988, DIABETES, V37, P1595, DOI 10.2337/diabetes.37.12.1595
   Reinders J, 2007, BIOMOL ENG, V24, P169, DOI 10.1016/j.bioeng.2007.03.002
   Rovira-Llopis S, 2017, REDOX BIOL, V11, P637, DOI 10.1016/j.redox.2017.01.013
   Salvatori I, 2017, NEUROCHEM INT, V109, P184, DOI 10.1016/j.neuint.2017.04.012
   Schlicker C, 2008, J MOL BIOL, V382, P790, DOI 10.1016/j.jmb.2008.07.048
   Schwer B, 2006, P NATL ACAD SCI USA, V103, P10224, DOI 10.1073/pnas.0603968103
   Schwer B, 2009, AGING CELL, V8, P604, DOI 10.1111/j.1474-9726.2009.00503.x
   Shimazu T, 2010, CELL METAB, V12, P654, DOI 10.1016/j.cmet.2010.11.003
   Shinmura K, 2011, CIRC RES, V109, P396, DOI 10.1161/CIRCRESAHA.111.243097
   Sohal RS, 1996, SCIENCE, V273, P59, DOI 10.1126/science.273.5271.59
   Someya S, 2010, CELL, V143, P802, DOI 10.1016/j.cell.2010.10.002
   Srinivasan S, 2017, BIOCHIM BIOPHYS ACTA, DOI [10.1016/J.BBABIO.2017.01.004, DOI 10.1016/J.BBABI0.2017.01.004]
   Still AJ, 2013, J BIOL CHEM, V288, P26209, DOI 10.1074/jbc.M113.483396
   Sundaresan NR, 2008, MOL CELL BIOL, V28, P6384, DOI 10.1128/MCB.00426-08
   Sundaresan NR, 2009, J CLIN INVEST, V119, P2758, DOI 10.1172/JCI39162
   Svinkina T, 2015, MOL CELL PROTEOMICS, V14, P2429, DOI 10.1074/mcp.O114.047555
   Tao RD, 2014, ANTIOXID REDOX SIGN, V20, P1646, DOI 10.1089/ars.2013.5482
   Tao RD, 2010, MOL CELL, V40, P893, DOI 10.1016/j.molcel.2010.12.013
   Torrens-Mas M, 2017, J CELL BIOCHEM, V118, P397, DOI 10.1002/jcb.25653
   Trotta AP, 2017, CELL MOL LIFE SCI, V74, P1999, DOI 10.1007/s00018-016-2451-3
   Ungvari Z, 2008, CIRC RES, V102, P519, DOI 10.1161/CIRCRESAHA.107.168369
   Vassilopoulos A, 2014, ANTIOXID REDOX SIGN, V21, P551, DOI 10.1089/ars.2013.5420
   Vazquez EJ, 2015, CARDIOVASC RES, V107, P453, DOI 10.1093/cvr/cvv183
   Verdin E, 2010, TRENDS BIOCHEM SCI, V35, P669, DOI 10.1016/j.tibs.2010.07.003
   Wada J, 2016, ACTA MED OKAYAMA, V70, P151
   Wagner GR, 2013, J BIOL CHEM, V288, P29036, DOI 10.1074/jbc.M113.486753
   Walters AM, 2012, CIRC RES, V111, P1222, DOI 10.1161/CIRCRESAHA.112.265660
   Wang QJ, 2010, SCIENCE, V327, P1004, DOI 10.1126/science.1179687
   Weinert BT, 2011, SCI SIGNAL, V4, DOI 10.1126/scisignal.2001902
   Wu YT, 2013, BBA-MOL BASIS DIS, V1832, P216, DOI 10.1016/j.bbadis.2012.10.002
   Xiong YL, 2016, INT J ONCOL, V49, P2227, DOI 10.3892/ijo.2016.3767
   Xue L, 2012, FEBS LETT, V586, P137, DOI 10.1016/j.febslet.2011.11.031
   Yang W, 2016, CELL, V167, P985, DOI 10.1016/j.cell.2016.10.016
   Yang YJ, 2010, J BIOL CHEM, V285, P7417, DOI 10.1074/jbc.M109.053421
   Zhang XF, 2016, ANTIOXID REDOX SIGN, V24, P312, DOI 10.1089/ars.2015.6403
   Zhang YX, 2015, PLOS ONE, V10, DOI 10.1371/journal.pone.0122297
   Zhao SM, 2010, SCIENCE, V327, P1000, DOI 10.1126/science.1179689
   Zhao Y, 2013, ANN DIAGN PATHOL, V17, P483, DOI 10.1016/j.anndiagpath.2013.06.001
   Zsurka G, 2013, IUBMB LIFE, V65, P263, DOI 10.1002/iub.1126
NR 98
TC 2
Z9 3
U1 0
U2 1
PU SPRINGER INTERNATIONAL PUBLISHING AG
PI CHAM
PA GEWERBESTRASSE 11, CHAM, CH-6330, SWITZERLAND
SN 0065-2598
EI 2214-8019
BN 978-981-13-8367-0; 978-981-13-8366-3
J9 ADV EXP MED BIOL
JI Adv.Exp.Med.Biol.
PY 2019
VL 1158
BP 59
EP 70
DI 10.1007/978-981-113-8367-0_4
D2 10.1007/978-981-13-8367-0
PG 12
WC Cell & Tissue Engineering; Cell Biology
WE Book Citation Index – Science (BKCI-S); Science Citation Index Expanded (SCI-EXPANDED)
SC Cell Biology
GA BO5AH
UT WOS:000516531100004
PM 31452135
DA 2022-04-10
ER

PT J
AU Wu, GQ
   Xu, YM
   Lau, ATY
AF Wu, Gao-Qi
   Xu, Yan-Ming
   Lau, Andy T. Y.
TI Recent insights into eukaryotic translation initiation factors 5A1 and
   5A2 and their roles in human health and disease
SO CANCER CELL INTERNATIONAL
LA English
DT Review
DE Eukaryotic translation initiation factor; eIF5A1; eIF5A2; Hypusination;
   Post-translational modifications; Human cancers; Biomarkers
ID EPITHELIAL-MESENCHYMAL TRANSITION; HEPATOCELLULAR-CARCINOMA CELLS;
   AMINO-ACID-RESIDUES; CANCER CELLS; TARGETING EIF5A2; BLADDER-CANCER;
   SUBCELLULAR-LOCALIZATION; INDEPENDENT PREDICTOR; HYPUSINE MODIFICATION;
   UROTHELIAL CARCINOMA
AB The eukaryotic translation initiation factor 5A1 (eIF5A1) and its homolog eIF5A2 are the only two human proteins containing the unique post-translational modification-hypusination, which is essential for the function of these two proteins. eIF5A1 was initially identified as a translation initiation factor by promoting the first peptide bond formation of protein during translation; however, recent results suggest that eIF5A1 also functions as a translation elongation factor. It has been shown that eIF5A1 is implicated in certain human diseases, including diabetes, several human cancer types, viral infections and diseases of neural system. Meanwhile, eIF5A2 is overexpressed in many cancers, and plays an important role in the development and progression of cancers. As multiple roles of these two factors were observed among these studies, therefore, it remains unclear whether they act as oncogene or tumor suppressor. In this review, the recent literature of eIF5As and their roles in human diseases, especially in human cancers, will be discussed.
C1 [Wu, Gao-Qi; Xu, Yan-Ming; Lau, Andy T. Y.] Shantou Univ, Dept Cell Biol & Genet, Lab Canc Biol & Epigenet, Coll Med, Shantou 515041, Guangdong, Peoples R China.
RP Lau, ATY (corresponding author), Shantou Univ, Dept Cell Biol & Genet, Lab Canc Biol & Epigenet, Coll Med, Shantou 515041, Guangdong, Peoples R China.
EM andytylau@stu.edu.cn
RI Lau, Andy Tao Yin/AAX-9980-2021
OI Lau, Andy Tao Yin/0000-0002-7146-7789; Xu, Yan-Ming/0000-0003-1124-0045
FU National Natural Science Foundation of ChinaNational Natural Science
   Foundation of China (NSFC) [31771582, 31271445]; Guangdong Natural
   Science Foundation of ChinaNational Natural Science Foundation of
   Guangdong Province [2017A030313131]; "Thousand, Hundred, and Ten"
   project of the Department of Education of Guangdong Province of China;
   Basic and Applied Research Major Projects of Guangdong Province of China
   [2017KZDXM035, 2018KZDXM036]; "Yang Fan" Project of Guangdong Province
   of China
FX This work was supported by the Grants from the National Natural Science
   Foundation of China (Nos. 31771582 and 31271445), the Guangdong Natural
   Science Foundation of China (No. 2017A030313131), the "Thousand,
   Hundred, and Ten" project of the Department of Education of Guangdong
   Province of China, the Basic and Applied Research Major Projects of
   Guangdong Province of China (2017KZDXM035 and 2018KZDXM036), and the
   "Yang Fan" Project of Guangdong Province of China (Andy T.Y. Lau-2016;
   Yan-Ming Xu-2015).
CR Aksu M, 2016, NAT COMMUN, V7, DOI 10.1038/ncomms11952
   Badhiwala JH, 2019, J NEUROSURG-SPINE, V30, P1, DOI 10.3171/2018.9.SPINE18682
   Bai HY, 2018, STEM CELLS, V36, P180, DOI 10.1002/stem.2734
   BENNE R, 1978, J BIOL CHEM, V253, P3078
   BENNE R, 1978, J BIOL CHEM, V253, P3070
   Cano VSP, 2008, FEBS J, V275, P44, DOI 10.1111/j.1742-4658.2007.06172.x
   Cao TT, 2017, CARCINOGENESIS, V38, P94, DOI 10.1093/carcin/bgw119
   Caraglia M, 2013, AMINO ACIDS, V44, P103, DOI 10.1007/s00726-011-1182-x
   Chen C, 2018, ONCOL LETT, V15, P4541, DOI 10.3892/ol.2018.7832
   Chen DJ, 2015, PROTEOMICS, V15, P3075, DOI 10.1002/pmic.201400489
   Chen DJ, 2014, BIOCHEM BIOPH RES CO, V445, P95, DOI 10.1016/j.bbrc.2014.01.146
   Chen G, 2003, PROTEOMICS, V3, P496, DOI 10.1002/pmic.200390063
   Chen W, 2009, CANCER EPIDEM BIOMAR, V18, P400, DOI 10.1158/1055-9965.EPI-08-0754
   Chen ZH, 2016, BIOMATERIALS, V81, P125, DOI 10.1016/j.biomaterials.2015.11.022
   Clement PMJ, 2003, EUR J BIOCHEM, V270, P4254, DOI 10.1046/j.1432-1033.2003.03806.x
   Colvin SC, 2013, J BIOL CHEM, V288, P36226, DOI 10.1074/jbc.M113.473942
   COOPER HL, 1983, P NATL ACAD SCI-BIOL, V80, P1854, DOI 10.1073/pnas.80.7.1854
   D'Arcy MS, 2019, CELL BIOL INT, V43, P582, DOI 10.1002/cbin.11137
   Deng B, 2016, SCI REP-UK, V6, DOI 10.1038/srep28301
   Fan BY, 2018, CELL TRANSPLANT, V27, P853, DOI 10.1177/0963689718755778
   Fang L, 2018, J CANCER, V9, P3479, DOI 10.7150/jca.26136
   Fang L, 2018, ONCOL REP, V39, P1283, DOI 10.3892/or.2017.6161
   Fujimura K, 2018, CANCER RES, V78, P1444, DOI 10.1158/0008-5472.CAN-17-2873
   Fujimura K, 2015, J BIOL CHEM, V290, P29907, DOI 10.1074/jbc.M115.687418
   Fujimura K, 2014, CANCER RES, V74, P6671, DOI 10.1158/0008-5472.CAN-14-1031
   Gao YF, 2020, CNS NEUROSCI THER, V26, P66, DOI 10.1111/cns.13152
   Garcia-Mata R, 2011, NAT REV MOL CELL BIO, V12, P493, DOI 10.1038/nrm3153
   GERNER EW, 1986, BIOCHEM J, V239, P379, DOI 10.1042/bj2390379
   Gosslau A, 2009, J CELL PHYSIOL, V219, P485, DOI 10.1002/jcp.21696
   Guan XY, 2004, CANCER RES, V64, P4197, DOI 10.1158/0008-5472.CAN-03-3747
   Guan XY, 2001, CANCER RES, V61, P3806
   Gutierrez E, 2013, MOL CELL, V51, P35, DOI 10.1016/j.molcel.2013.04.021
   He LR, 2011, INT J CANCER, V129, P143, DOI 10.1002/ijc.25669
   Huang PY, 2016, BMC CANCER, V16, DOI 10.1186/s12885-016-2714-2
   Huang Y, 2018, CANCER MANAG RES, V10, P6997, DOI 10.2147/CMAR.S185392
   Imam S, 2019, SCI REP-UK, V9, DOI 10.1038/s41598-018-38341-5
   IMAOKA N, 1973, BIOCHIM BIOPHYS ACTA, V320, P97, DOI 10.1016/0304-4165(73)90170-0
   Ishfaq M, 2012, BIOSCI BIOTECH BIOCH, V76, P2165, DOI 10.1271/bbb.120620
   Ishfaq M, 2012, FEBS LETT, V586, P3236, DOI 10.1016/j.febslet.2012.06.042
   Jao DLE, 2002, J CELL BIOCHEM, V86, P590, DOI 10.1002/jcb.10235
   Jenkins ZA, 2001, GENOMICS, V71, P101, DOI 10.1006/geno.2000.6418
   Caceres CJ, 2018, NUCLEIC ACIDS RES, V46, P11030, DOI 10.1093/nar/gky802
   Caceres CJ, 2016, ANTIVIR RES, V134, P192, DOI 10.1016/j.antiviral.2016.09.006
   JOE YA, 1994, J BIOL CHEM, V269, P25916
   Kang KR, 2007, J BIOL CHEM, V282, P8300, DOI 10.1074/jbc.M607495200
   KATAHIRA J, 1995, J VIROL, V69, P3125, DOI 10.1128/JVI.69.5.3125-3133.1995
   Khosravi S, 2014, BRIT J CANCER, V110, P399, DOI 10.1038/bjc.2013.688
   Khosravi S, 2016, ONCOL LETT, V12, P3089, DOI 10.3892/ol.2016.5057
   Kishimoto M, 2019, SCI REP-UK, V9, DOI 10.1038/s41598-019-50073-8
   Lee SB, 2011, BIOCHEM J, V433, P205, DOI 10.1042/BJ20101322
   Lee SB, 2009, BIOCHEM BIOPH RES CO, V383, P497, DOI 10.1016/j.bbrc.2009.04.049
   Lehuen A, 2010, NAT REV IMMUNOL, V10, P501, DOI 10.1038/nri2787
   Li Y, 2014, GASTROENTEROLOGY, V146, P1701, DOI 10.1053/j.gastro.2014.02.029
   Lipowsky G, 2000, EMBO J, V19, P4362, DOI 10.1093/emboj/19.16.4362
   Liu JF, 2011, J NEUROIMMUNE PHARM, V6, P308, DOI 10.1007/s11481-011-9265-8
   Liu W, 2015, SCI REP-UK, V5, DOI 10.1038/srep16911
   Liu XJ, 2017, TECHNOL CANCER RES T, V16, P630, DOI 10.1177/1533034616666722
   Liu YH, 2020, J CELL BIOCHEM, V121, P385, DOI 10.1002/jcb.29192
   Liu YH, 2017, ANTI-CANCER DRUG, V28, P1097, DOI 10.1097/CAD.0000000000000550
   Liu Y, 2015, CELL PHYSIOL BIOCHEM, V36, P2494, DOI 10.1159/000430209
   Lou B, 2013, EXP CELL RES, V319, P2708, DOI 10.1016/j.yexcr.2013.08.010
   Lu J, 2019, EXP THER MED, V17, P3741, DOI 10.3892/etm.2019.7331
   Lubas M, 2018, EMBO REP, V19, DOI 10.15252/embr.201846072
   Luo JH, 2009, CANCER SCI, V100, P896, DOI 10.1111/j.1349-7006.2009.01126.x
   Maier B, 2010, J CLIN INVEST, V120, P2156, DOI 10.1172/JCI38924
   Memin E, 2014, CANCER RES, V74, P552, DOI 10.1158/0008-5472.CAN-13-0474
   Meng QB, 2015, PLOS ONE, V10, DOI 10.1371/journal.pone.0119229
   Miyake T, 2015, CLIN CANCER RES, V21, P3286, DOI 10.1158/1078-0432.CCR-14-1953
   Nishimura K, 2012, AMINO ACIDS, V42, P703, DOI 10.1007/s00726-011-0986-z
   Olsen ME, 2016, MBIO, V7, DOI 10.1128/mBio.00882-16
   Pallmann N, 2015, J BIOL CHEM, V290, P18343, DOI 10.1074/jbc.M115.664490
   Pan QL, 2018, BIOMED RES INT, V2018, DOI 10.1155/2018/1769040
   Pardo F, 2018, MOL ASPECTS MED, V60, P81, DOI 10.1016/j.mam.2017.11.010
   Parreiras-E-Silva LT, 2007, BIOCHEM BIOPH RES CO, V362, P393, DOI 10.1016/j.bbrc.2007.07.185
   Pereira KD, 2016, J CELL PHYSIOL, V231, P2682, DOI 10.1002/jcp.25370
   Pistritto G, 2016, AGING-US, V8, P603, DOI 10.18632/aging.100934
   Preukschas M, 2012, PLOS ONE, V7, DOI 10.1371/journal.pone.0043468
   Puleston DJ, 2019, CELL METAB, V30, P352, DOI 10.1016/j.cmet.2019.05.003
   Rahman-Roblick R, 2007, P NATL ACAD SCI USA, V104, P5401, DOI 10.1073/pnas.0700794104
   Rosorius O, 1999, J CELL SCI, V112, P2369
   RUHL M, 1993, J CELL BIOL, V123, P1309, DOI 10.1083/jcb.123.6.1309
   Saha S, 2018, BIOMED PHARMACOTHER, V104, P485, DOI 10.1016/j.biopha.2018.05.007
   Schuller AP, 2017, MOL CELL, V66, P194, DOI 10.1016/j.molcel.2017.03.003
   Scuoppo C, 2012, NATURE, V487, P244, DOI 10.1038/nature11126
   Seko Y, 2015, SCI REP-UK, V5, DOI 10.1038/srep13737
   Shang FF, 2016, SCI REP-UK, V6, DOI 10.1038/srep22884
   Shang Y, 2014, CELL SIGNAL, V26, P1098, DOI 10.1016/j.cellsig.2014.01.030
   Shi XP, 1996, EXP CELL RES, V225, P348, DOI 10.1006/excr.1996.0185
   SHIBA T, 1971, BIOCHIM BIOPHYS ACTA, V244, P523, DOI 10.1016/0304-4165(71)90069-9
   Shin BS, 2017, NUCLEIC ACIDS RES, V45, P8392, DOI 10.1093/nar/gkx532
   SMITMCBRIDE Z, 1989, J BIOL CHEM, V264, P18527
   SMITMCBRIDE Z, 1989, J BIOL CHEM, V264, P1578
   STEINKASSERER A, 1995, GENOMICS, V25, P749, DOI 10.1016/0888-7543(95)80025-H
   Strnadel J, 2017, CANCER RES, V77, P1997, DOI 10.1158/0008-5472.CAN-16-2594
   Surinkaew P, 2018, METAB BRAIN DIS, V33, P1019, DOI 10.1007/s11011-018-0232-4
   Suzuki Y, 2019, GRAEF ARCH CLIN EXP, V257, P1519, DOI 10.1007/s00417-019-04343-w
   Tang DJ, 2010, HEPATOLOGY, V51, P1255, DOI 10.1002/hep.23451
   Taylor CA, 2012, MOL THER, V20, P1305, DOI 10.1038/mt.2012.94
   Tian SB, 2015, WORLD J GASTROENTERO, V21, P9337, DOI 10.3748/wjg.v21.i31.9337
   Tong YF, 2009, PROTEINS, V75, P1040, DOI 10.1002/prot.22378
   TORRELIO BM, 1984, EXP CELL RES, V154, P454, DOI 10.1016/0014-4827(84)90169-1
   Tsang FH, 2014, DIGEST DIS SCI, V59, P2477, DOI 10.1007/s10620-014-3184-5
   Tu CY, 2019, J CELL MOL MED, V23, P7190, DOI 10.1111/jcmm.14197
   Tunca B, 2013, J CANCER RES CLIN, V139, P691, DOI 10.1007/s00432-013-1372-x
   Turpaev KT, 2018, BIOCHEMISTRY-MOSCOW+, V83, P863, DOI 10.1134/S0006297918080011
   Wang XY, 2018, BIOMED PHARMACOTHER, V97, P473, DOI 10.1016/j.biopha.2017.10.069
   Wei JH, 2014, BRIT J CANCER, V110, P1767, DOI 10.1038/bjc.2014.52
   Xie D, 2008, HUM PATHOL, V39, P80, DOI 10.1016/j.humpath.2007.05.011
   Xu GD, 2013, J ZHEJIANG UNIV-SC B, V14, P460, DOI 10.1631/jzus.B1200200
   Xu XF, 2015, PANCREAS, V44, P1252, DOI 10.1097/MPA.0000000000000532
   Yang GF, 2009, GYNECOL ONCOL, V112, P314, DOI 10.1016/j.ygyno.2008.10.024
   Yang JS, 2014, CANCER SCI, V105, P219, DOI 10.1111/cas.12328
   Yang Q, 2016, TUMOR BIOL, V37, P1189, DOI 10.1007/s13277-015-3894-0
   Yang SS, 2016, HISTOPATHOLOGY, V69, P276, DOI 10.1111/his.12933
   Yang Y, 2019, BIOSCI BIOTECH BIOCH, V83, P400, DOI 10.1080/09168451.2018.1553604
   Yang YS, 2015, MOLECULES, V20, P2138, DOI 10.3390/molecules20022138
   Yao MY, 2017, EXP THER MED, V14, P2101, DOI 10.3892/etm.2017.4740
   Yeoh S, 2018, BIOCHEM J, V475, P3035, DOI 10.1042/BCJ20180480
   Zender L, 2008, CELL, V135, P852, DOI 10.1016/j.cell.2008.09.061
   Zhang HL, 2019, MOL CELL, V76, P110, DOI 10.1016/j.molcel.2019.08.005
   Zhang J, 2018, BIOMED PHARMACOTHER, V100, P168, DOI 10.1016/j.biopha.2018.02.016
   Zhou XR, 2018, CANCER MANAG RES, V10, P5187, DOI 10.2147/CMAR.S176954
   Zhu W, 2012, GUT, V61, P562, DOI 10.1136/gutjnl-2011-300207
NR 123
TC 8
Z9 9
U1 1
U2 4
PU BMC
PI LONDON
PA CAMPUS, 4 CRINAN ST, LONDON N1 9XW, ENGLAND
EI 1475-2867
J9 CANCER CELL INT
JI Cancer Cell Int.
PD APR 29
PY 2020
VL 20
IS 1
DI 10.1186/s12935-020-01226-7
PG 13
WC Oncology
WE Science Citation Index Expanded (SCI-EXPANDED)
SC Oncology
GA LL1PZ
UT WOS:000531328300004
PM 32368188
OA Green Published, gold
DA 2022-04-10
ER

PT J
AU Hashemy, SI
AF Hashemy, Seyed Isaac
TI The Human Thioredoxin System: Modifications and Clinical Applications
SO IRANIAN JOURNAL OF BASIC MEDICAL SCIENCES
LA English
DT Review
DE Post-translational Modification; Thioredoxin; Thioredoxin Reductase
ID REDUCTASE GENE-EXPRESSION; POSTISCHEMIC MYOCARDIAL APOPTOSIS; PROTEIN
   S-NITROSOTHIOLS; REDOX-ACTIVE PROTEIN; DNA-BINDING ACTIVITY; AMINO-ACID
   SEQUENCE; CANCER-CELL-GROWTH; ESCHERICHIA COLI B; OXIDATIVE STRESS;
   MAMMALIAN THIOREDOXIN
AB The thioredoxin system, comprising thioredoxin (Trx), thioredoxin reductase (TrxR) and NADPH, is one of the major cellular antioxidant systems, implicated in a large and growing number of biological functions. Trx acts as an oxidoreductase via a highly conserved dithiol/disulfide motif located in the active site (-Trp-Cys-Gly-Pro-Cys-Lys-). Different factors are involved in the regulation of Trx activity, including its expression level, localization, protein-protein interactions, post-translational modifications and some chemical inhibitors. Mammalian TrxRs are selenoproteins which have a -Cys-Val-Asn-Val-Gly-Cys- N-terminal active site, as well as a C-terminal selenium-containing active site. Besides two Cys-residues in the redox-regulatory domain of cytosolic Trx (Trx 1), human Trx 1 has three additional Cys-residues. Post-translational modifications of human Trxl which are involved in the regulation of its activity can happen via modification of Cys-residues including thiol oxidation, glutathionylation and S-nitrosylation or via modification of other amino acid residues such as nitration of Tyr-49. Because of the numerous functions of the thioredoxin system, its inhibition (mainly happens via the targeting TrxR) can result in major cellular consequences, which are potentially pro-oxidant in nature, leading to cell death via necrosis or apoptosis if overexpression of Trx and other antioxidative enzymes can not recuperate cell response. Considering this feature, several anticancer drugs have been used which can inhibit TrxR. Elevated levels of Trx and/or TrxR have been reported in many different human malignancies, positively correlated with aggressive tumor growth and poor prognosis. Moreover, anti-oxidative and antiapoptotic effects of Trx are reasons to study its clinical application as a drug.
C1 Mashhad Univ Med Sci, Fac Med, Dept Biochem, Mashhad, Iran.
RP Hashemy, SI (corresponding author), Mashhad Univ Med Sci, Fac Med, Dept Biochem, Mashhad, Iran.
EM hashemyi@mums.ac.ir
RI Hashemy, Seyed Isaac/A-2693-2017
OI Hashemy, Seyed Isaac/0000-0002-1323-5250
CR ABATE C, 1990, SCIENCE, V249, P1157, DOI 10.1126/science.2118682
   Ago T, 2007, ANTIOXID REDOX SIGN, V9, P679, DOI 10.1089/ars.2007.1529
   Ago T, 2006, J MOL CELL CARDIOL, V41, P762, DOI 10.1016/j.yjmcc.2006.08.006
   Aota M, 1996, J CARDIOVASC PHARM, V27, P727, DOI 10.1097/00005344-199605000-00016
   ARNER ESJ, 1995, J BIOL CHEM, V270, P3479, DOI 10.1074/jbc.270.8.3479
   Becker K, 2000, EUR J BIOCHEM, V267, P6118, DOI 10.1046/j.1432-1327.2000.01703.x
   Benhar M, 2010, BIOCHEMISTRY-US, V49, P6963, DOI 10.1021/bi100619k
   Berggren M, 1996, ANTICANCER RES, V16, P3459
   Bertini R, 1999, J EXP MED, V189, P1783, DOI 10.1084/jem.189.11.1783
   Bindoli A, 2009, COORDIN CHEM REV, V253, P1692, DOI 10.1016/j.ccr.2009.02.026
   Bizzarri C, 2005, ANTIOXID REDOX SIGN, V7, P1189, DOI 10.1089/ars.2005.7.1189
   Butler LM, 2002, P NATL ACAD SCI USA, V99, P11700, DOI 10.1073/pnas.182372299
   Carvalho CML, 2008, J BIOL CHEM, V283, P11913, DOI 10.1074/jbc.M710133200
   Carvalho CML, 2011, FASEB J, V25, P370, DOI 10.1096/fj.10-157594
   Casagrande S, 2002, P NATL ACAD SCI USA, V99, P9745, DOI 10.1073/pnas.152168599
   Cenas N, 2006, J BIOL CHEM, V281, P5593, DOI 10.1074/jbc.M511972200
   Cenas N, 2004, J BIOL CHEM, V279, P2583, DOI 10.1074/jbc.M310292200
   Cotgreave IA, 1998, BIOCHEM BIOPH RES CO, V242, P1, DOI 10.1006/bbrc.1997.7812
   Das KC, 1999, AM J PHYSIOL-LUNG C, V276, pL530, DOI 10.1152/ajplung.1999.276.3.L530
   Du YT, 2009, BIOCHIMIE, V91, P434, DOI 10.1016/j.biochi.2008.11.005
   Ejima K, 1999, PLACENTA, V20, P561, DOI 10.1053/plac.1999.0415
   EKLUND H, 1991, PROTEINS, V11, P13, DOI 10.1002/prot.340110103
   Ema M, 1999, EMBO J, V18, P1905, DOI 10.1093/emboj/18.7.1905
   Engman L, 2003, ANTI-CANCER DRUG, V14, P153, DOI 10.1097/00001813-200302000-00009
   ENGSTROM NE, 1974, J BIOL CHEM, V249, P205
   Fang JG, 2005, J BIOL CHEM, V280, P25284, DOI 10.1074/jbc.M414645200
   Finkel T, 2000, NATURE, V408, P239, DOI 10.1038/35041687
   GASDASKA JR, 1995, CELL GROWTH DIFFER, V6, P1643
   Gasdaska JR, 1996, BIOCHEM PHARMACOL, V52, P1741, DOI 10.1016/S0006-2952(96)00595-3
   GASDASKA PY, 1995, FEBS LETT, V373, P5, DOI 10.1016/0014-5793(95)01003-W
   Gromer S, 1998, J BIOL CHEM, V273, P20096, DOI 10.1074/jbc.273.32.20096
   Gromer S, 1997, FEBS LETT, V412, P318, DOI 10.1016/S0014-5793(97)00816-8
   Haendeler J, 2005, J BIOL CHEM, V280, P42945, DOI 10.1074/jbc.M506985200
   Haendeler J, 2002, NAT CELL BIOL, V4, P743, DOI 10.1038/ncb851
   Hashemy SI, 2008, J BIOL CHEM, V283, P21890, DOI 10.1074/jbc.M801047200
   Hashemy SI, 2007, FREE RADICAL RES, V41, pS7
   Hashemy SI, 2007, J BIOL CHEM, V282, P14428, DOI 10.1074/jbc.M700927200
   Hashemy SI, 2006, J BIOL CHEM, V281, P10691, DOI 10.1074/jbc.M511373200
   Hattori I, 2004, ANTIOXID REDOX SIGN, V6, P81, DOI 10.1089/152308604771978372
   Higashikubo A, 1999, BIOL PHARM BULL, V22, P900
   HOLMGREN A, 1985, ANNU REV BIOCHEM, V54, P237, DOI 10.1146/annurev.bi.54.070185.001321
   HOLMGREN A, 1968, EUR J BIOCHEM, V6, P475, DOI 10.1111/j.1432-1033.1968.tb00470.x
   HOLMGREN A, 1995, STRUCTURE, V3, P239, DOI 10.1016/S0969-2126(01)00153-8
   HOLMGREN A, 1977, J BIOL CHEM, V252, P4600
   HOLMGREN A, 1989, J BIOL CHEM, V264, P13963
   Hoshi Y, 1997, BBA-MOL CELL RES, V1359, P65, DOI 10.1016/S0167-4889(97)00085-2
   Hoshino T, 2003, AM J RESP CRIT CARE, V168, P1075, DOI 10.1164/rccm.200209-982OC
   Imamoto N, 1998, EUR J HISTOCHEM, V42, P9
   Junn E, 2000, J IMMUNOL, V164, P6287, DOI 10.4049/jimmunol.164.12.6287
   KAGHAD M, 1994, GENE, V140, P273, DOI 10.1016/0378-1119(94)90557-6
   Kakisaka Y, 2002, HORM METAB RES, V34, P160, DOI 10.1055/s-2002-23201
   Kakolyris S, 2001, CLIN CANCER RES, V7, P3087
   Kawahara N, 1996, CANCER RES, V56, P5330
   Kim SJ, 2005, CLIN CANCER RES, V11, P8425, DOI 10.1158/1078-0432.CCR-05-0449
   Kim YC, 2001, J BIOL CHEM, V276, P18399, DOI 10.1074/jbc.M100103200
   Kishimoto C, 2001, JPN CIRC J, V65, P491, DOI 10.1253/jcj.65.491
   Kumagai S, 1998, Rinsho Byori, V46, P574
   LAURENT TC, 1964, J BIOL CHEM, V239, P3436
   Leaver SK, 2010, INTENS CARE MED, V36, P336, DOI 10.1007/s00134-009-1640-z
   Lee SR, 1999, J BIOL CHEM, V274, P4722, DOI 10.1074/jbc.274.8.4722
   Leppa S, 1997, J BIOL CHEM, V272, P30400, DOI 10.1074/jbc.272.48.30400
   Lin S, 1999, CHEM RES TOXICOL, V12, P924, DOI 10.1021/tx9900775
   Lincoln DT, 2010, ANTICANCER RES, V30, P767
   Lincoln DT, 2003, ANTICANCER RES, V23, P2425
   Liu WR, 2004, CIRCULATION, V110, P1276, DOI 10.1161/01.CIR.0000141803.41217.B6
   Lu J, 2006, CANCER RES, V66, P4410, DOI 10.1158/0008-5472.CAN-05-3310
   Lu J, 2007, P NATL ACAD SCI USA, V104, P12288, DOI 10.1073/pnas.0701549104
   LUTHMAN M, 1982, BIOCHEMISTRY-US, V21, P6628, DOI 10.1021/bi00269a003
   LUTHMAN M, 1979, P NATL ACAD SCI USA, V76, P2158, DOI 10.1073/pnas.76.5.2158
   Makino Y, 1999, J BIOL CHEM, V274, P3182, DOI 10.1074/jbc.274.5.3182
   Martinez-Pinna R, 2010, ATHEROSCLEROSIS, V212, P333, DOI 10.1016/j.atherosclerosis.2010.05.031
   Maruyama T, 1999, ENDOCRINOLOGY, V140, P365, DOI 10.1210/en.140.1.365
   Masutani H, 1996, IMMUNOL LETT, V54, P67, DOI 10.1016/S0165-2478(96)02651-X
   MATTHEWS JR, 1992, NUCLEIC ACIDS RES, V20, P3821, DOI 10.1093/nar/20.15.3821
   MAU BL, 1992, BIOCHEM PHARMACOL, V43, P1613, DOI 10.1016/0006-2952(92)90220-D
   Michelet L, 2005, P NATL ACAD SCI USA, V102, P16478, DOI 10.1073/pnas.0507498102
   Miranda-Vizuete A, 2004, ANTIOXID REDOX SIGN, V6, P25, DOI 10.1089/152308604771978327
   Mitchell DA, 2005, NAT CHEM BIOL, V1, P154, DOI 10.1038/nchembio720
   Mitchell DA, 2007, P NATL ACAD SCI USA, V104, P11609, DOI 10.1073/pnas.0704898104
   Miyamoto S, 2004, ANTIOXID REDOX SIGN, V6, P75, DOI 10.1089/152308604771978363
   Miyazaki K, 1998, BIOTHERAPY, V11, P277, DOI 10.1023/A:1008032703468
   Mossner E, 1998, PROTEIN SCI, V7, P1233
   Nakamura H, 2000, CANCER DETECT PREV, V24, P53
   Nakamura H, 1996, INT IMMUNOL, V8, P603, DOI 10.1093/intimm/8.4.603
   Nakamura H, 2001, P NATL ACAD SCI USA, V98, P2688, DOI 10.1073/pnas.041624998
   Nakamura H, 1997, ANNU REV IMMUNOL, V15, P351, DOI 10.1146/annurev.immunol.15.1.351
   Nakashima T, 2005, HEPATOL RES, V33, P135, DOI 10.1016/j.hepres.2005.09.021
   Nguyen P, 2006, CANCER LETT, V236, P164, DOI 10.1016/j.canlet.2005.04.028
   Nikitovic D, 1996, J BIOL CHEM, V271, P19180, DOI 10.1074/jbc.271.32.19180
   Nordberg J, 1998, J BIOL CHEM, V273, P10835, DOI 10.1074/jbc.273.18.10835
   Nordberg J, 2001, FREE RADICAL BIO MED, V31, P1287, DOI 10.1016/S0891-5849(01)00724-9
   Park YS, 2002, BIOL CHEM, V383, P683, DOI 10.1515/BC.2002.070
   Pekkari K, 2004, ANTIOXID REDOX SIGN, V6, P53, DOI 10.1089/152308604771978345
   Pekkari K, 2000, J BIOL CHEM, V275, P37474, DOI 10.1074/jbc.M001012200
   Powis G, 2001, ANNU REV PHARMACOL, V41, P261, DOI 10.1146/annurev.pharmtox.41.1.261
   Powis G, 1998, CHEM-BIOL INTERACT, V112, P23, DOI 10.1016/S0009-2797(97)00148-8
   Raffel J, 2003, J LAB CLIN MED, V142, P46, DOI 10.1016/S0022-2143(03)00068-4
   REN XL, 1993, BIOCHEMISTRY-US, V32, P9701, DOI 10.1021/bi00088a023
   Rigobello MP, 2004, J INORG BIOCHEM, V98, P1634, DOI 10.1016/j.jinorgbio.2004.04.020
   RUBARTELLI A, 1992, J BIOL CHEM, V267, P24161
   Saitoh M, 1998, EMBO J, V17, P2596, DOI 10.1093/emboj/17.9.2596
   Samuel SM, 2010, CIRCULATION, V121, P1244, DOI 10.1161/CIRCULATIONAHA.109.872481
   Sasada T, 1999, FREE RADICAL BIO MED, V27, P504, DOI 10.1016/S0891-5849(99)00101-X
   SCHALLREUTER KU, 1987, CANCER LETT, V36, P297, DOI 10.1016/0304-3835(87)90023-1
   SCHALLREUTER KU, 1990, BIOCHIM BIOPHYS ACTA, V1054, P14, DOI 10.1016/0167-4889(90)90199-N
   Sengupta R, 2007, BIOCHEMISTRY-US, V46, P8472, DOI 10.1021/bi700449x
   Shi CJ, 2003, BIOCHEM BIOPH RES CO, V309, P578, DOI 10.1016/j.bbrc.2003.08.032
   Shioji K, 2003, ANTIOXID REDOX SIGN, V5, P795, DOI 10.1089/152308603770380106
   SILBERSTEIN DS, 1989, J IMMUNOL, V143, P979
   Stoyanovsky DA, 2005, J AM CHEM SOC, V127, P15815, DOI 10.1021/ja0529135
   Sumida Y, 2000, J HEPATOL, V33, P616, DOI 10.1034/j.1600-0641.2000.033004616.x
   Sun QA, 1999, J BIOL CHEM, V274, P24522, DOI 10.1074/jbc.274.35.24522
   Sun QA, 2001, P NATL ACAD SCI USA, V98, P3673, DOI 10.1073/pnas.051454398
   TAGAYA Y, 1989, EMBO J, V8, P757, DOI 10.1002/j.1460-2075.1989.tb03436.x
   Taniguchi Y, 1996, NUCLEIC ACIDS RES, V24, P2746, DOI 10.1093/nar/24.14.2746
   Tanito M, 2004, ANTIOXID REDOX SIGN, V6, P89, DOI 10.1089/152308604771978381
   Tao L, 2006, BRIT J PHARMACOL, V149, P311, DOI 10.1038/sj.bjp.0706853
   Tao L, 2006, CIRCULATION, V114, P1395, DOI 10.1161/CIRCULATIONAHA.106.625061
   Tonissen KF, 2009, MOL NUTR FOOD RES, V53, P87, DOI 10.1002/mnfr.200700492
   Ueno M, 1999, J BIOL CHEM, V274, P35809, DOI 10.1074/jbc.274.50.35809
   Ungerstedt JS, 2005, P NATL ACAD SCI USA, V102, P673, DOI 10.1073/pnas.0408732102
   Urig S, 2006, ANGEW CHEM INT EDIT, V45, P1881, DOI 10.1002/anie.200502756
   Urig S, 2006, SEMIN CANCER BIOL, V16, P452, DOI 10.1016/j.semcancer.2006.09.004
   Valdman A, 2009, ANAL QUANT CYTOL, V31, P367
   WAGNER C, 2010, BIOMETALS
   Wang JX, 1997, BLOOD, V89, P2480, DOI 10.1182/blood.V89.7.2480
   Wang XF, 2008, EUR J PHARMACOL, V579, P66, DOI 10.1016/j.ejphar.2007.10.012
   Wang XF, 2007, TOXICOL APPL PHARM, V218, P88, DOI 10.1016/j.taap.2006.10.029
   Wataha JC, 2008, DENT MATER, V24, P765, DOI 10.1016/j.dental.2007.09.002
   Watson WH, 2003, J BIOL CHEM, V278, P33408, DOI 10.1074/jbc.M211107200
   Weichsel A, 1996, STRUCTURE, V4, P735, DOI 10.1016/S0969-2126(96)00079-2
   Weichsel A, 2007, BIOCHEMISTRY-US, V46, P1219, DOI 10.1021/bi061878r
   Weichsel A, 2010, PROTEIN SCI, V19, P1801, DOI 10.1002/pro.455
   Welsh SJ, 2003, MOL CANCER THER, V2, P235
   Welsh SJ, 2002, CANCER RES, V62, P5089
   Wiita AP, 2007, NATURE, V450, P124, DOI 10.1038/nature06231
   Wu C, 2010, MOL CELL PROTEOMICS, V9, P2262, DOI 10.1074/mcp.M110.000034
   Yamada Y, 2003, IMMUNOL LETT, V86, P199, DOI 10.1016/S0165-2478(03)00006-3
   Yin T, 2010, J MOL CELL CARDIOL, V49, P354, DOI 10.1016/j.yjmcc.2010.05.002
   YOKOMIZO A, 1995, CANCER RES, V55, P4293
   Yoo MH, 2006, J BIOL CHEM, V281, P13005, DOI 10.1074/jbc.C600012200
   Yoshida S, 1999, J IMMUNOL, V163, P351
   Young SW, 1996, P NATL ACAD SCI USA, V93, P6610, DOI 10.1073/pnas.93.13.6610
   Yuan YX, 2010, FREE RADICAL BIO MED, V49, P332, DOI 10.1016/j.freeradbiomed.2010.04.017
   Zhang HX, 2007, FREE RADICAL BIO MED, V43, P39, DOI 10.1016/j.freeradbiomed.2007.03.016
   Zhang XY, 2009, SCHIZOPHR RES, V113, P151, DOI 10.1016/j.schres.2009.05.016
   Zhon LW, 1998, J BIOL CHEM, V273, P8581, DOI 10.1074/jbc.273.15.8581
   Zhong LW, 2000, P NATL ACAD SCI USA, V97, P5854, DOI 10.1073/pnas.100114897
   Zhou FL, 2010, J BIOL CHEM, V285, P15010, DOI 10.1074/jbc.M110.103713
NR 149
TC 19
Z9 22
U1 0
U2 13
PU MASHHAD UNIV MED SCIENCES
PI MASHHAD
PA VICE-CHANCELLOR FOR RES CTR OFF IJBMS, DANESHGAH ST, PO BOX 9138813944 -
   445, MASHHAD, 00000, IRAN
SN 2008-3866
EI 2008-3874
J9 IRAN J BASIC MED SCI
JI Iran. J. Basic Med. Sci.
PD MAY-JUN
PY 2011
VL 14
IS 3
BP 191
EP 204
PG 14
WC Medicine, Research & Experimental; Pharmacology & Pharmacy
WE Science Citation Index Expanded (SCI-EXPANDED)
SC Research & Experimental Medicine; Pharmacology & Pharmacy
GA 768XE
UT WOS:000290971300001
DA 2022-04-10
ER

PT J
AU Slade, DJ
   Subramanian, V
   Fuhrmann, J
   Thompson, PR
AF Slade, Daniel J.
   Subramanian, Venkataraman
   Fuhrmann, Jakob
   Thompson, Paul R.
TI Chemical and Biological Methods to Detect Post-Translational
   Modifications of Arginine
SO BIOPOLYMERS
LA English
DT Review
DE post-translational modifications; deimination; methylarginine
ID GLYCOSYLATION END-PRODUCTS; DEIMINASE 4; ADP-RIBOSYLATION;
   RHEUMATOID-ARTHRITIS; MONOCLONAL-ANTIBODY; MASS-SPECTROMETRY; OXIDATIVE
   DAMAGE; CARBONYL CONTENT; PROTEIN; METHYLATION
AB Post-translational modifications (PTMs) of protein embedded arginines are increasingly being recognized as playing an important role in both prokaryotic and eukaryotic biology, and it is now clear that these PTMs modulate a number of cellular processes including DNA binding, gene transcription, protein-protein interactions, immune system activation, and proteolysis. There are currently four known enzymatic PTMs of arginine (i.e., citrullination, methylation, phosphorylation, and ADP-ribosylation), and two non-enzymatic PTMs [i.e., carbonylation, advanced glycation end-products (AGEs)]. Enzymatic modification of arginine is tightly controlled during normal cellular function, and can be drastically altered in response to various second messengers and in different disease states. Non-enzymatic arginine modifications are associated with a loss of metabolite regulation during normal human aging. This abnormally large number of modifications to a single amino acid creates a diverse set of structural perturbations that can lead to altered biological responses. While the biological role of methylation has been the most extensively characterized of the arginine PTMs, recent advances have shown that the once obscure modification known as citrullination is involved in the onset and progression of inflammatory diseases and cancer. This review will highlight the reported arginine PTMs and their methods of detection, with a focus on new chemical methods to detect protein citrullination. (c) 2013 Wiley Periodicals, Inc. Biopolymers 101: 133-143, 2014.
C1 [Slade, Daniel J.; Subramanian, Venkataraman; Fuhrmann, Jakob; Thompson, Paul R.] Scripps Res Inst, Kellogg Sch Grad Studies, Dept Chem, Jupiter, FL 33458 USA.
RP Thompson, PR (corresponding author), Scripps Res Inst, Kellogg Sch Grad Studies, Dept Chem, 130 Scripps Way, Jupiter, FL 33458 USA.
EM pthompso@scripps.edu
RI Slade, Daniel/E-1329-2015
OI Slade, Daniel/0000-0001-5634-7220
FU TSRI; NIHUnited States Department of Health & Human ServicesNational
   Institutes of Health (NIH) - USA [CA151304, GM079357]; EMBOEuropean
   Molecular Biology Organization (EMBO); NATIONAL CANCER INSTITUTEUnited
   States Department of Health & Human ServicesNational Institutes of
   Health (NIH) - USANIH National Cancer Institute (NCI) [R01CA151304]
   Funding Source: NIH RePORTER; NATIONAL INSTITUTE OF GENERAL MEDICAL
   SCIENCESUnited States Department of Health & Human ServicesNational
   Institutes of Health (NIH) - USANIH National Institute of General
   Medical Sciences (NIGMS) [R01GM079357] Funding Source: NIH RePORTER
FX Work in the Thompson lab is funded by TSRI and NIH grants CA151304 and
   GM079357. JF is funded by an EMBO long term fellowship.
CR Ahmed N, 2002, BIOCHEM J, V364, P1
   Ahmed N, 2003, INVEST OPHTH VIS SCI, V44, P5287, DOI 10.1167/iovs.03-0573
   Bedford MT, 2009, MOL CELL, V33, P1, DOI 10.1016/j.molcel.2008.12.013
   Bicker KL, 2012, J AM CHEM SOC, V134, P17015, DOI 10.1021/ja308871v
   Binda O, 2011, CHEMBIOCHEM, V12, P330, DOI 10.1002/cbic.201000433
   Bishop AC, 2000, NATURE, V407, P395, DOI 10.1038/35030148
   Bothwell IR, 2012, J AM CHEM SOC, V134, P14905, DOI 10.1021/ja304782r
   Bozdag M, 2013, BIOORG MED CHEM LETT, V23, P715, DOI 10.1016/j.bmcl.2012.11.102
   Brouwers O, 2010, DIABETOLOGIA, V53, P989, DOI 10.1007/s00125-010-1677-0
   BROWNLEE M, 1988, NEW ENGL J MED, V318, P1315
   Buss H, 1997, FREE RADICAL BIO MED, V23, P361, DOI 10.1016/S0891-5849(97)00104-4
   Causey CP, 2008, TETRAHEDRON LETT, V49, P4383, DOI 10.1016/j.tetlet.2008.05.021
   CHAPMAN ML, 1989, J RHEUMATOL, V16, P15
   Chavez JD, 2010, ANAL BIOANAL CHEM, V398, P2905, DOI 10.1007/s00216-010-4289-0
   Chumanevich AA, 2011, AM J PHYSIOL-GASTR L, V300, pG929, DOI 10.1152/ajpgi.00435.2010
   Cuthbert GL, 2004, CELL, V118, P545, DOI 10.1016/j.cell.2004.08.020
   Dalhoff C, 2006, NAT PROTOC, V1, P1879, DOI 10.1038/nprot.2006.253
   Dania N, 2009, P NATL ACAD SCI USA, V106, P4243, DOI 10.1073/pnas.0900066106
   Derre I, 1999, MOL MICROBIOL, V31, P117, DOI 10.1046/j.1365-2958.1999.01152.x
   Di Lorenzo A, 2011, FEBS LETT, V585, P2024, DOI 10.1016/j.febslet.2010.11.010
   Duan P, 2007, J IMMUNOL METHODS, V320, P132, DOI 10.1016/j.jim.2007.01.006
   Elsholz AKW, 2011, J BACTERIOL, V193, P3887, DOI 10.1128/JB.00079-11
   Engholm-Keller K, 2013, PROTEOMICS, V13, P910, DOI 10.1002/pmic.201200484
   Friesen WJ, 2001, MOL CELL, V7, P1111, DOI 10.1016/S1097-2765(01)00244-1
   Fuhrmann J, 2009, SCIENCE, V324, P1323, DOI 10.1126/science.1170088
   Grammel M, 2011, J AM CHEM SOC, V133, P17103, DOI 10.1021/ja205137d
   Guo Q, 2011, MOL BIOSYST, V7, P2286, DOI 10.1039/c1mb05089c
   Guo Q, 2011, J BIOL CHEM, V286, P17069, DOI 10.1074/jbc.M111.230961
   Hidaka Y, 2005, FEBS LETT, V579, P4088, DOI 10.1016/j.febslet.2005.06.035
   Holm A, 2006, ANAL BIOCHEM, V352, P68, DOI 10.1016/j.ab.2006.02.007
   Islam K, 2012, J AM CHEM SOC, V134, P5909, DOI 10.1021/ja2118333
   Islam K, 2011, ACS CHEM BIOL, V6, P679, DOI 10.1021/cb2000567
   Jones JE, 2009, CURR OPIN DRUG DISC, V12, P616
   Kearney PL, 2005, BIOCHEMISTRY-US, V44, P10570, DOI 10.1021/bi050292m
   KELLER RJ, 1993, CHEM RES TOXICOL, V6, P430, DOI 10.1021/tx00034a007
   Knipp M, 2000, ANAL BIOCHEM, V286, P257, DOI 10.1006/abio.2000.4805
   Knuckley B, 2010, BIOCHEMISTRY-US, V49, P4852, DOI 10.1021/bi100363t
   Koch-Nolte F, 2008, FRONT BIOSCI-LANDMRK, V13, P6716, DOI 10.2741/3184
   Krebs C, 2003, ANAL BIOCHEM, V314, P108, DOI 10.1016/S0003-2697(02)00640-1
   Kruger E, 2001, EMBO J, V20, P852, DOI 10.1093/emboj/20.4.852
   Laing S, 2011, AMINO ACIDS, V41, P257, DOI 10.1007/s00726-010-0676-2
   Lang AE, 2010, SCIENCE, V327, P1139, DOI 10.1126/science.1184557
   Lange S, 2011, DEV BIOL, V355, P205, DOI 10.1016/j.ydbio.2011.04.015
   Lee Jaeho, 2004, Methods Mol Biol, V284, P195
   LEVINE RL, 1990, METHOD ENZYMOL, V186, P464
   Levine RL, 2002, FREE RADICAL BIO MED, V32, P790, DOI 10.1016/S0891-5849(02)00765-7
   Lewallen DM, 2012, MOL BIOSYST, V8, P1701, DOI 10.1039/c2mb25053e
   Lin WJ, 1996, J BIOL CHEM, V271, P15034, DOI 10.1074/jbc.271.25.15034
   Luo Y, 2006, BIOCHEMISTRY-US, V45, P11727, DOI 10.1021/bi061180d
   Makrygiannakis D, 2008, ANN RHEUM DIS, V67, P1488, DOI 10.1136/ard.2007.075192
   Matsuo K, 2006, ARTHRITIS RES THER, V8, DOI 10.1186/ar2085
   McElwee JL, 2012, BMC CANCER, V12, DOI 10.1186/1471-2407-12-500
   Mera K, 2008, ANN NY ACAD SCI, V1126, P155, DOI 10.1196/annals.1433.000
   Moelants EAV, 2011, PLOS ONE, V6, DOI 10.1371/journal.pone.0028976
   Moscarello MA, 2013, DIS MODEL MECH, V6, P467, DOI 10.1242/dmm.010520
   Nicholas AP, 2002, GLIA, V37, P328, DOI 10.1002/glia.10039
   Nystrom T, 2005, EMBO J, V24, P1311, DOI 10.1038/sj.emboj.7600599
   Osborne T, 2008, J AM CHEM SOC, V130, P4574, DOI 10.1021/ja077104v
   Osborne TC, 2007, BIOCHEMISTRY-US, V46, P13370, DOI 10.1021/bi701558t
   PAIK WK, 1970, J BIOL CHEM, V245, P88
   Peters W, 2010, ANGEW CHEM INT EDIT, V49, P5170, DOI 10.1002/anie.201001240
   Rabbani N, 2011, DIABETES, V60, P1973, DOI 10.2337/db11-0085
   Rabbani N, 2010, DIABETES, V59, P1038, DOI 10.2337/db09-1455
   Raijmakers R, 2007, J MOL BIOL, V367, P1118, DOI 10.1016/j.jmb.2007.01.054
   REIMANN EM, 1971, J BIOL CHEM, V246, P1986
   Schmidt A., 2013, PROTEOMICS
   Schwab CJ, 2000, P SOC EXP BIOL MED, V223, P389, DOI 10.1046/j.1525-1373.2000.22355.x
   SENSHU T, 1992, ANAL BIOCHEM, V203, P94, DOI 10.1016/0003-2697(92)90047-B
   SENSHU T, 1995, J INVEST DERMATOL, V105, P163, DOI 10.1111/1523-1747.ep12317070
   SHACTER E, 1994, FREE RADICAL BIO MED, V17, P429, DOI 10.1016/0891-5849(94)90169-4
   Slack JL, 2011, BIOCHEMISTRY-US, V50, P3997, DOI 10.1021/bi200309e
   Slack JL, 2011, CELL MOL LIFE SCI, V68, P709, DOI 10.1007/s00018-010-0480-x
   Smith BC, 2009, BBA-GENE REGUL MECH, V1789, P45, DOI 10.1016/j.bbagrm.2008.06.005
   SMITH CD, 1991, P NATL ACAD SCI USA, V88, P10540, DOI 10.1073/pnas.88.23.10540
   Smith MA, 1998, J HISTOCHEM CYTOCHEM, V46, P731, DOI 10.1177/002215549804600605
   Stevens LA, 2009, P NATL ACAD SCI USA, V106, P19796, DOI 10.1073/pnas.0910633106
   Tabushi Y, 2008, ANN CLIN BIOCHEM, V45, P413, DOI 10.1258/acb.2007.007205
   Tang J, 2000, J BIOL CHEM, V275, P7723, DOI 10.1074/jbc.275.11.7723
   Thompson PR, 2006, ACS CHEM BIOL, V1, P433, DOI 10.1021/cb6002306
   Tilleman K, 2008, RHEUMATOLOGY, V47, P597, DOI 10.1093/rheumatology/ken077
   Torres-Padilla ME, 2007, NATURE, V445, P214, DOI 10.1038/nature05458
   Tran CTL, 2003, ATHEROSCLEROSIS SUPP, V4, P33, DOI 10.1016/S1567-5688(03)00032-1
   Tutturen AEV, 2010, ANAL BIOCHEM, V403, P43, DOI 10.1016/j.ab.2010.04.012
   UCHIDA K, 1994, BIOCHEMISTRY-US, V33, P12487, DOI 10.1021/bi00207a016
   Vallance P, 2004, ARTERIOSCL THROM VAS, V24, P1023, DOI 10.1161/01.ATV.0000128897.54893.26
   WAKIM BT, 1994, J BIOL CHEM, V269, P2722
   Wang QZ, 2013, ANGEW CHEM INT EDIT, V52, P2323, DOI 10.1002/anie.201208464
   Wang R, 2013, J AM CHEM SOC, V135, P1048, DOI 10.1021/ja309412s
   Wang YJ, 2012, J BIOL CHEM, V287, P25941, DOI 10.1074/jbc.M112.375725
   Willis V, 2011, J IMMUNOL, V186, P4396, DOI 10.4049/jimmunol.1001620
   Willnow S, 2012, CHEMBIOCHEM, V13, P1167, DOI 10.1002/cbic.201100781
   YAMADA K, 1994, CLIN NEPHROL, V42, P354
   Yang YZ, 2013, NAT REV CANCER, V13, P37, DOI 10.1038/nrc3409
   Yoshimatsu M, 2011, INT J CANCER, V128, P562, DOI 10.1002/ijc.25366
   Zhang XS, 2012, P NATL ACAD SCI USA, V109, P13331, DOI 10.1073/pnas.1203280109
   ZOLKIEWSKA A, 1995, J BIOL CHEM, V270, P9227, DOI 10.1074/jbc.270.16.9227
NR 96
TC 34
Z9 35
U1 1
U2 91
PU WILEY
PI HOBOKEN
PA 111 RIVER ST, HOBOKEN 07030-5774, NJ USA
SN 0006-3525
EI 1097-0282
J9 BIOPOLYMERS
JI Biopolymers
PD FEB
PY 2014
VL 101
IS 2
SI SI
BP 133
EP 143
DI 10.1002/bip.22256
PG 11
WC Biochemistry & Molecular Biology; Biophysics
WE Science Citation Index Expanded (SCI-EXPANDED)
SC Biochemistry & Molecular Biology; Biophysics
GA 256LR
UT WOS:000327312300002
PM 23576281
OA Green Accepted, Green Submitted
DA 2022-04-10
ER

PT J
AU Clarke, JP
   Thibault, PA
   Salapa, HE
   Levin, MC
AF Clarke, Joseph P.
   Thibault, Patricia A.
   Salapa, Hannah E.
   Levin, Michael C.
TI A Comprehensive Analysis of the Role of hnRNP A1 Function and
   Dysfunction in the Pathogenesis of Neurodegenerative Disease
SO FRONTIERS IN MOLECULAR BIOSCIENCES
LA English
DT Review
DE RNA binding protein; hnRNP A1; post-translational modifications; RNA
   metabolism; neurodegenerative diseases
AB Heterogeneous nuclear ribonucleoprotein A1 (hnRNP A1) is a member of the hnRNP family of conserved proteins that is involved in RNA transcription, pre-mRNA splicing, mRNA transport, protein translation, microRNA processing, telomere maintenance and the regulation of transcription factor activity. HnRNP A1 is ubiquitously, yet differentially, expressed in many cell types, and due to post-translational modifications, can vary in its molecular function. While a plethora of knowledge is known about the function and dysfunction of hnRNP A1 in diseases other than neurodegenerative disease (e.g., cancer), numerous studies in amyotrophic lateral sclerosis, frontotemporal lobar degeneration, multiple sclerosis, spinal muscular atrophy, Alzheimer's disease, and Huntington's disease have found that the dysregulation of hnRNP A1 may contribute to disease pathogenesis. How hnRNP A1 mechanistically contributes to these diseases, and whether mutations and/or altered post-translational modifications contribute to pathogenesis, however, is currently under investigation. The aim of this comprehensive review is to first describe the background of hnRNP A1, including its structure, biological functions in RNA metabolism and the post-translational modifications known to modify its function. With this knowledge, the review then describes the influence of hnRNP A1 in neurodegenerative disease, and how its dysfunction may contribute the pathogenesis.
C1 [Clarke, Joseph P.; Levin, Michael C.] Univ Saskatchewan, Coll Med, Dept Hlth Sci, Saskatoon, SK, Canada.
   [Clarke, Joseph P.; Thibault, Patricia A.; Salapa, Hannah E.; Levin, Michael C.] Univ Saskatchewan, Off Saskatchewan Multiple Sclerosis Clin Res Chai, Saskatoon, SK, Canada.
   [Thibault, Patricia A.; Salapa, Hannah E.; Levin, Michael C.] Univ Saskatchewan, Dept Med, Div Neurol, Saskatoon, SK, Canada.
   [Levin, Michael C.] Univ Saskatchewan, Dept Anat Physiol & Pharmacol, Saskatoon, SK, Canada.
RP Levin, MC (corresponding author), Univ Saskatchewan, Coll Med, Dept Hlth Sci, Saskatoon, SK, Canada.; Levin, MC (corresponding author), Univ Saskatchewan, Off Saskatchewan Multiple Sclerosis Clin Res Chai, Saskatoon, SK, Canada.; Levin, MC (corresponding author), Univ Saskatchewan, Dept Med, Div Neurol, Saskatoon, SK, Canada.; Levin, MC (corresponding author), Univ Saskatchewan, Dept Anat Physiol & Pharmacol, Saskatoon, SK, Canada.
EM Michael.levin@usask.ca
FU Saskatchewan Health Research Foundation (SHRF) [4244]; Office of the
   Saskatchewan Multiple Sclerosis Research Chair, University of
   Saskatchewan
FX This research was funded by Saskatchewan Health Research Foundation
   (SHRF), Award #4244, and the Office of the Saskatchewan Multiple
   Sclerosis Research Chair, University of Saskatchewan.
CR Albert LJ, 1999, NEW ENGL J MED, V341, P2068, DOI 10.1056/NEJM199912303412707
   Allemand E, 2005, P NATL ACAD SCI USA, V102, P3605, DOI 10.1073/pnas.0409889102
   BAIG S, 1991, SCAND J IMMUNOL, V33, P73, DOI 10.1111/j.1365-3083.1991.tb02493.x
   Barrera A, 2020, NUCLEIC ACIDS RES, V48, P10479, DOI 10.1093/nar/gkaa765
   Beijer D., 2021, DEFINING DIVERSITY, V330
   Bergsma AJ, 2018, INT REV CEL MOL BIO, V335, P85, DOI 10.1016/bs.ircmb.2017.07.008
   Berson A, 2012, EMBO MOL MED, V4, P730, DOI 10.1002/emmm.201100995
   Beusch I, 2017, ELIFE, V6, DOI 10.7554/eLife.25736
   BEYER AL, 1977, CELL, V11, P127, DOI 10.1016/0092-8674(77)90323-3
   Blom N, 1999, J MOL BIOL, V294, P1351, DOI 10.1006/jmbi.1999.3310
   Blom N, 2004, PROTEOMICS, V4, P1633, DOI 10.1002/pmic.200300771
   Bonnal S, 2005, J BIOL CHEM, V280, P4144, DOI 10.1074/jbc.M411492200
   Borreca A, 2016, MOL NEUROBIOL, V53, P3227, DOI 10.1007/s12035-015-9229-8
   Bracha D, 2018, CELL, V175, P1467, DOI 10.1016/j.cell.2018.10.048
   BURD CG, 1994, EMBO J, V13, P1197, DOI 10.1002/j.1460-2075.1994.tb06369.x
   Buxade M, 2005, IMMUNITY, V23, P177, DOI 10.1016/j.immuni.2005.06.009
   Campillos M, 2003, NUCLEIC ACIDS RES, V31, P3063, DOI 10.1093/nar/gkg435
   Cartegni L, 2002, NAT GENET, V30, P377, DOI 10.1038/ng854
   Cartegni L, 1996, J MOL BIOL, V259, P337, DOI 10.1006/jmbi.1996.0324
   CASASFINET JR, 1993, J MOL BIOL, V229, P873, DOI 10.1006/jmbi.1993.1093
   Chen H, 2003, P NATL ACAD SCI USA, V100, P6109, DOI 10.1073/pnas.1031395100
   Chen HH, 2008, MOL CELL BIOL, V28, P6929, DOI 10.1128/MCB.01332-08
   Cho S, 2014, BBA-GENE REGUL MECH, V1839, P306, DOI 10.1016/j.bbagrm.2014.02.006
   Choi YH, 2012, NUCLEIC ACIDS RES, V40, P8499, DOI 10.1093/nar/gks634
   Chung CG, 2018, CELL MOL LIFE SCI, V75, P3159, DOI 10.1007/s00018-018-2854-4
   Cinque G, 2020, INT J MOL SCI, V21, DOI 10.3390/ijms21176237
   Damiano F, 2013, BIOCHEM J, V449, P543, DOI 10.1042/BJ20120906
   Das S, 2004, J BIOL CHEM, V279, P7313, DOI 10.1074/jbc.M312585200
   Deshaies JE, 2018, BRAIN, V141, P1320, DOI 10.1093/brain/awy062
   Doktor TK, 2011, HUM MUTAT, V32, P220, DOI 10.1002/humu.21419
   Dombert B, 2014, PLOS ONE, V9, DOI 10.1371/journal.pone.0110846
   Donev R, 2007, MOL PSYCHIATR, V12, P681, DOI 10.1038/sj.mp.4001971
   Douglas J.N., 2013, J CLIN CELL IMMUNOL, V4, P1, DOI DOI 10.4172/2155-9899.1000134
   Douglas Joshua N, 2016, J Clin Cell Immunol, V7, P402
   DREYFUSS G, 1993, ANNU REV BIOCHEM, V62, P289, DOI 10.1146/annurev.bi.62.070193.001445
   Duan YJ, 2019, CELL RES, V29, P233, DOI 10.1038/s41422-019-0141-z
   Fang J, 2017, NAT IMMUNOL, V18, P236, DOI 10.1038/ni.3654
   Finkel RS, 2017, NEW ENGL J MED, V377, P1723, DOI 10.1056/NEJMoa1702752
   Fiset S, 2001, NUCLEIC ACIDS RES, V29, P2268, DOI 10.1093/nar/29.11.2268
   Fisette JF, 2010, RNA, V16, P228, DOI 10.1261/rna.1890310
   Flynn RL, 2011, NATURE, V471, P532, DOI 10.1038/nature09772
   Frankel A, 2000, J BIOL CHEM, V275, P32974, DOI 10.1074/jbc.M006445200
   Franzmann TM, 2019, J BIOL CHEM, V294, P7128, DOI 10.1074/jbc.TM118.001190
   Fukuda H, 2002, P NATL ACAD SCI USA, V99, P12685, DOI 10.1073/pnas.152456899
   Gao GZ, 2017, NUCLEIC ACIDS RES, V45, P4359, DOI 10.1093/nar/gkw1367
   Geuens T, 2016, HUM GENET, V135, P851, DOI 10.1007/s00439-016-1683-5
   Ghosh M, 2018, NUCLEIC ACIDS RES, V46, P10246, DOI 10.1093/nar/gky854
   Godet AC, 2019, INT J MOL SCI, V20, DOI 10.3390/ijms20040924
   Gomes E, 2019, J BIOL CHEM, V294, P7115, DOI 10.1074/jbc.TM118.001192
   GORLACH M, 1992, EMBO J, V11, P3289, DOI 10.1002/j.1460-2075.1992.tb05407.x
   Gran B, 1999, ANN NEUROL, V45, P559, DOI 10.1002/1531-8249(199905)45:5<559::AID-ANA3>3.0.CO;2-Q
   Guil S, 2007, NAT STRUCT MOL BIOL, V14, P591, DOI 10.1038/nsmb1250
   Guil S, 2006, MOL CELL BIOL, V26, P5744, DOI 10.1128/MCB.00224-06
   Guo L, 2018, CELL, V173, P677, DOI 10.1016/j.cell.2018.03.002
   Guo X, 2013, J CLIN INVEST, V123, P5371, DOI 10.1172/JCI70911
   HAMILTON BJ, 1993, J BIOL CHEM, V268, P8881
   Han K, 2005, PLOS BIOL, V3, P843, DOI 10.1371/journal.pbio.0030158
   Harahap ISK, 2012, BRAIN DEV-JPN, V34, P213, DOI 10.1016/j.braindev.2011.04.010
   Hart GW, 2011, ANNU REV BIOCHEM, V80, P825, DOI 10.1146/annurev-biochem-060608-102511
   Hartel NG, 2019, MOL CELL PROTEOMICS, V18, P2149, DOI 10.1074/mcp.RA119.001625
   Hay DC, 2001, MOL CELL BIOL, V21, P3482, DOI 10.1128/MCB.21.10.3482-3490.2001
   He YW, 2009, CELL MOL LIFE SCI, V66, P1239, DOI 10.1007/s00018-008-8532-1
   Herrmann F, 2009, J CELL SCI, V122, P667, DOI 10.1242/jcs.039933
   Hsu MC, 2019, CANCERS, V11, DOI 10.3390/cancers11010008
   Hua YM, 2008, AM J HUM GENET, V82, P834, DOI 10.1016/j.ajhg.2008.01.014
   Hua YM, 2007, PLOS BIOL, V5, P729, DOI 10.1371/journal.pbio.0050073
   Hudson JS, 2014, BIOCHEMISTRY-US, V53, P3347, DOI 10.1021/bi500351u
   Hyman AA, 2014, ANNU REV CELL DEV BI, V30, P39, DOI 10.1146/annurev-cellbio-100913-013325
   Jernigan M, 2003, NEUROLOGY, V60, P1320, DOI 10.1212/01.WNL.0000059866.03880.BA
   Jo OD, 2008, J BIOL CHEM, V283, P23274, DOI 10.1074/jbc.M801185200
   Jones S, 2001, NUCLEIC ACIDS RES, V29, P943, DOI 10.1093/nar/29.4.943
   Kalume F, 2004, J NEUROSCI RES, V77, P82, DOI 10.1002/jnr.20137
   KAMMA H, 1995, EXP CELL RES, V221, P187, DOI 10.1006/excr.1995.1366
   Kashima T, 2003, NAT GENET, V34, P460, DOI 10.1038/ng1207
   Kashima T, 2007, HUM MOL GENET, V16, P3149, DOI 10.1093/hmg/ddm276
   Kim HJ, 2013, NATURE, V495, P467, DOI 10.1038/nature11922
   Koo JH, 2016, GASTROENTEROLOGY, V150, P181, DOI 10.1053/j.gastro.2015.09.039
   Kritsilis M, 2018, INT J MOL SCI, V19, DOI 10.3390/ijms19102937
   Lau JS, 2000, J CELL BIOCHEM, V79, P395, DOI 10.1002/1097-4644(20001201)79:3<395::AID-JCB50>3.0.CO;2-M
   Lee BJ, 2006, CELL, V126, P543, DOI 10.1016/j.cell.2006.05.049
   Lee JH, 2005, J BIOL CHEM, V280, P3656, DOI 10.1074/jbc.M405295200
   Lee S, 2008, CELL MOL LIFE SCI, V65, P1161, DOI 10.1007/s00018-007-7312-7
   Lee SM, 2006, NEUROSCI LETT, V401, P188, DOI 10.1016/j.neulet.2006.03.016
   Lee S, 2019, PLOS ONE, V14, DOI 10.1371/journal.pone.0212357
   Lee Sangmin, 2014, F1000Res, V3, P132, DOI 10.12688/f1000research.4436.1
   Lee S, 2012, J CLIN IMMUNOL, V32, P736, DOI 10.1007/s10875-012-9652-9
   Lee S, 2011, J NEUROIMMUNOL, V235, P56, DOI 10.1016/j.jneuroim.2011.02.007
   Lee S, 2008, J NEUROIMMUNOL, V204, P140, DOI 10.1016/j.jneuroim.2008.07.020
   Lefebvre S, 1997, NAT GENET, V16, P265, DOI 10.1038/ng0797-265
   LEFEBVRE S, 1995, CELL, V80, P155, DOI 10.1016/0092-8674(95)90460-3
   Levin MC, 2002, J INFECT DIS, V186, P1514, DOI 10.1086/344734
   Levin MC, 2002, NAT MED, V8, P509, DOI 10.1038/nm0502-509
   Levin MC, 1998, ANN NEUROL, V44, P87, DOI 10.1002/ana.410440115
   Levin MC, 2012, DEGENER NEUROL NEURO, V2, P175, DOI 10.2147/DNND.S38353
   Levin Michael C, 2013, J Clin Cell Immunol, V4, DOI 10.4172/2155-9899.1000148
   Lewis SM, 2007, MOL BIOL CELL, V18, P1302, DOI 10.1091/mbc.E06-06-0515
   Libner CD, 2020, J COMP NEUROL, V528, P1704, DOI 10.1002/cne.24845
   Lichtenstein M, 2001, TRAFFIC, V2, P261, DOI 10.1034/j.1600-0854.2001.1o002.x
   Liu EY, 2017, DIS MODEL MECH, V10, P508, DOI 10.1242/dmm.028613
   Liu Q, 2016, NEUROLOGY, V87, P1763, DOI 10.1212/WNL.0000000000003256
   Liu X, 2018, MOLECULES, V23, DOI 10.3390/molecules23010237
   Liu XY, 2015, J NEUROCHEM, V133, P187, DOI 10.1111/jnc.13069
   Liu YC, 2020, CELLS-BASEL, V9, DOI 10.3390/cells9040936
   Lue LF, 2001, EXP NEUROL, V171, P29, DOI 10.1006/exnr.2001.7732
   Markmiller S, 2018, CELL, V172, P590, DOI 10.1016/j.cell.2017.12.032
   Martin J, 2011, J BIOL CHEM, V286, DOI 10.1074/jbc.M110.205096
   Martinez-Cue C, 2020, FRONT CELL NEUROSCI, V14, DOI 10.3389/fncel.2020.00016
   Mayeda A, 1998, RNA, V4, P1111, DOI 10.1017/S135583829898089X
   Mercuri E, 2018, NEW ENGL J MED, V378, P625, DOI 10.1056/NEJMoa1710504
   MERRILL BM, 1988, J BIOL CHEM, V263, P3307
   Meyer R, 2007, J STEROID BIOCHEM, V107, P1, DOI 10.1016/j.jsbmb.2007.05.006
   MICHAEL WM, 1995, CELL, V83, P415
   Michlewski G, 2010, ADV EXP MED BIOL, V700, P28
   Michlewski G, 2010, NAT STRUCT MOL BIOL, V17, P1011, DOI 10.1038/nsmb.1874
   Mohamed HA, 2002, J NEUROSCI RES, V69, P110, DOI 10.1002/jnr.10271
   MOLLER JR, 1989, J NEUROIMMUNOL, V22, P55, DOI 10.1016/0165-5728(89)90009-X
   Molliex A, 2015, CELL, V163, P123, DOI 10.1016/j.cell.2015.09.015
   Moursy A, 2014, NUCLEIC ACIDS RES, V42, P6659, DOI 10.1093/nar/gku244
   NADLER SG, 1991, BIOCHEMISTRY-US, V30, P2968, DOI 10.1021/bi00225a034
   Naruse H., 2018, NEUROBIOL, V61, P9
   Nishikawa T, 2019, SCI REP-UK, V9, DOI 10.1038/s41598-019-46659-x
   Nozaki I, 2007, ARCH HISTOL CYTOL, V70, P279, DOI 10.1679/aohc.70.279
   Oldstone MBA, 1998, FASEB J, V12, P1255, DOI 10.1096/fasebj.12.13.1255
   Paramasivam M, 2009, NUCLEIC ACIDS RES, V37, P2841, DOI 10.1093/nar/gkp138
   Park SJ, 2015, BBA-GENE REGUL MECH, V1849, P1423, DOI 10.1016/j.bbagrm.2015.10.017
   Peterson LK, 2007, J NEUROIMMUNOL, V184, P37, DOI 10.1016/j.jneuroim.2006.11.015
   PINOLROMA S, 1988, GENE DEV, V2, P215, DOI 10.1101/gad.2.2.215
   Protter DSW, 2016, TRENDS CELL BIOL, V26, P668, DOI 10.1016/j.tcb.2016.05.004
   Quarles RH, 2007, J NEUROCHEM, V100, P1431, DOI 10.1111/j.1471-4159.2006.04319.x
   Rebane A, 2004, RNA, V10, P590, DOI 10.1261/rna.5224304
   Redon S, 2013, NUCLEIC ACIDS RES, V41, P9117, DOI 10.1093/nar/gkt695
   Rho J, 2001, J BIOL CHEM, V276, P11393, DOI 10.1074/jbc.M008660200
   Roth S, 2017, EXP CELL RES, V350, P210, DOI 10.1016/j.yexcr.2016.11.023
   Roy R, 2014, NUCLEIC ACIDS RES, V42, P12483, DOI 10.1093/nar/gku953
   Ryan VH, 2020, NUCLEIC ACIDS RES, V48, P10542, DOI 10.1093/nar/gkaa710
   Salapa HE, 2020, ANN CLIN TRANSL NEUR, V7, P1214, DOI 10.1002/acn3.51103
   Salapa HE, 2018, J NEUROIMMUNOL, V324, P149, DOI 10.1016/j.jneuroim.2018.08.015
   Shamoo Y, 1997, NAT STRUCT BIOL, V4, P215, DOI 10.1038/nsb0397-215
   Shimada N, 2009, RNA BIOL, V6, P293, DOI 10.4161/rna.6.3.8497
   Shin Y, 2017, CELL, V168, P159, DOI 10.1016/j.cell.2016.11.054
   Shirendeb UP, 2012, HUM MOL GENET, V21, P406, DOI 10.1093/hmg/ddr475
   Skundric DS, 2008, MOL NEURODEGENER, V3, DOI 10.1186/1750-1326-3-7
   Son SM, 2012, NEUROBIOL AGING, V33, DOI 10.1016/j.neurobiolaging.2011.09.039
   Song WJ, 2011, NAT MED, V17, P377, DOI 10.1038/nm.2313
   Sui JD, 2015, NUCLEIC ACIDS RES, V43, P5971, DOI 10.1093/nar/gkv539
   Sun Y, 2017, ONCOL LETT, V14, P7323, DOI 10.3892/ol.2017.7085
   TAKIMOTO M, 1993, J BIOL CHEM, V268, P18249
   Tang J, 1998, J BIOL CHEM, V273, P16935, DOI 10.1074/jbc.273.27.16935
   van Oordt WV, 2000, J CELL BIOL, V149, P307, DOI 10.1083/jcb.149.2.307
   Vashistha V, 2020, BIOCHEM BIOPHYS REP, V24, DOI 10.1016/j.bbrep.2020.100846
   Villa C, 2011, REJUV RES, V14, P275, DOI 10.1089/rej.2010.1123
   Wall ML, 2017, J MOL BIOL, V429, P295, DOI 10.1016/j.jmb.2016.12.011
   Wang F, 2017, CELL RES, V27, P540, DOI 10.1038/cr.2017.7
   Wang H, 2016, AGING CELL, V15, P1063, DOI 10.1111/acel.12511
   Wang TH, 2019, CANCERS, V11, DOI 10.3390/cancers11030334
   Wen ZL, 2020, RNA BIOL, V17, P381, DOI 10.1080/15476286.2019.1708547
   Wilbertz JH, 2019, MOL CELL, V73, P946, DOI 10.1016/j.molcel.2018.12.006
   Xia H, 2005, J BIOL CHEM, V280, P13171, DOI 10.1074/jbc.M414120200
   Xiang SH, 2015, CELL, V163, P829, DOI 10.1016/j.cell.2015.10.040
   Yang H, 2019, ONCOGENE, V38, P4915, DOI 10.1038/s41388-019-0764-z
   Yang Y, 2019, J MOL CELL BIOL, V11, P911, DOI 10.1093/jmcb/mjz091
   Youn JY, 2019, MOL CELL, V76, P286, DOI 10.1016/j.molcel.2019.09.014
   Zaslaysky BY, 2018, INT J BIOL MACROMOL, V117, P1224, DOI 10.1016/j.ijbiomac.2018.06.030
   Zearfoss NR, 2013, RNA, V19, P948, DOI 10.1261/rna.036780.112
   Zearfoss NR, 2011, PLOS GENET, V7, DOI 10.1371/journal.pgen.1001269
   Zhang HY, 2020, MOL CANCER, V19, DOI 10.1186/s12943-020-01168-8
   Zhang SS, 2004, NUCLEIC ACIDS RES, V32, P1, DOI 10.1093/nar/gkg933
   Ziaei S, 2012, EXP CELL RES, V318, P500, DOI 10.1016/j.yexcr.2011.12.015
NR 168
TC 8
Z9 8
U1 1
U2 3
PU FRONTIERS MEDIA SA
PI LAUSANNE
PA AVENUE DU TRIBUNAL FEDERAL 34, LAUSANNE, CH-1015, SWITZERLAND
EI 2296-889X
J9 FRONT MOL BIOSCI
JI Front. Mol. Biosci.
PD APR 12
PY 2021
VL 8
AR 659610
DI 10.3389/fmolb.2021.659610
PG 19
WC Biochemistry & Molecular Biology
WE Science Citation Index Expanded (SCI-EXPANDED)
SC Biochemistry & Molecular Biology
GA RS3RU
UT WOS:000643700100001
PM 33912591
OA Green Published, gold
DA 2022-04-10
ER

PT J
AU Tikhonov, D
   Kulikova, L
   Kopylov, AT
   Rudnev, V
   Stepanov, A
   Malsagova, K
   Izotov, A
   Kulikov, D
   Zulkarnaev, A
   Enikeev, D
   Potoldykova, N
   Kaysheva, AL
AF Tikhonov, Dmitry
   Kulikova, Liudmila
   Kopylov, Arthur T.
   Rudnev, Vladimir
   Stepanov, Alexander
   Malsagova, Kristina
   Izotov, Alexander
   Kulikov, Dmitry
   Zulkarnaev, Alexey
   Enikeev, Dmitry
   Potoldykova, Natalia
   Kaysheva, Anna L.
TI Proteomic and molecular dynamic investigations of PTM-induced structural
   fluctuations in breast and ovarian cancer
SO SCIENTIFIC REPORTS
LA English
DT Article
ID HUMAN SERUM-ALBUMIN; post-translational modification; PLASMA-PROTEINS;
   DRUG-BINDING; ALPHA-1-ANTITRYPSIN; POLYMERIZATION; IDENTIFICATION;
   MECHANISMS; EXPRESSION; BIOMARKERS
AB Post-translational processing leads to conformational changes in protein structure that modulate molecular functions and change the signature of metabolic transformations and immune responses. Some post-translational modifications (PTMs), such as phosphorylation and acetylation, are strongly related to oncogenic processes and malignancy. This study investigated a PTM pattern in patients with gender-specific ovarian or breast cancer. Proteomic profiling and analysis of cancer-specific PTM patterns were performed using high-resolution UPLC-MS/MS. Structural analysis, topology, and stability of PTMs associated with sex-specific cancers were analyzed using molecular dynamics modeling. We identified highly specific PTMs, of which 12 modified peptides from eight distinct proteins derived from patients with ovarian cancer and 6 peptides of three proteins favored patients from the group with breast cancer. We found that all defined PTMs were localized in the compact and stable structural motifs exposed outside the solvent environment. PTMs increase the solvent-accessible surface area of the modified moiety and its active environment. The observed conformational fluctuations are still inadequate to activate the structural degradation and enhance protein elimination/clearance; however, it is sufficient for the significant modulation of protein activity.
C1 [Tikhonov, Dmitry; Kulikova, Liudmila] Russian Acad Sci, Inst Math Problems Biol, RAS Branch, Keldysh Inst Appl Math, Pushchino 142290, Moscow Region, Russia.
   [Tikhonov, Dmitry; Kulikova, Liudmila; Rudnev, Vladimir] Russian Acad Sci, Inst Theoret & Expt Biophys, Pushchino 142290, Moscow Region, Russia.
   [Kopylov, Arthur T.; Rudnev, Vladimir; Stepanov, Alexander; Malsagova, Kristina; Izotov, Alexander; Kaysheva, Anna L.] VN Orekhovich Inst Biomed Chem, Moscow 119121, Russia.
   [Kulikov, Dmitry; Zulkarnaev, Alexey] Moscow Reg Res & Clin Inst, Moscow 129110, Russia.
   [Enikeev, Dmitry; Potoldykova, Natalia] Sechenov Univ, Inst Urol & Reprod Hlth, Moscow 119121, Russia.
RP Kopylov, AT (corresponding author), VN Orekhovich Inst Biomed Chem, Moscow 119121, Russia.
EM a.t.kopylov@gmail.com
RI Enikeev, Dmitry/ABL-3752-2022; Zulkarnaev, Alexey/A-9250-2016; Stepanov,
   Alexander/V-7287-2019; Malsagova, Kristina/F-5580-2017; Kopylov,
   Arthur/E-3288-2012; Kulikov, Dmitry/E-9509-2014
OI Enikeev, Dmitry/0000-0001-7169-2209; Zulkarnaev,
   Alexey/0000-0001-5405-7887; Stepanov, Alexander/0000-0002-9113-9440;
   Malsagova, Kristina/0000-0001-9404-1660; Kopylov,
   Arthur/0000-0002-7199-372X; Kulikov, Dmitry/0000-0002-4273-8295
CR Al-Harthi S, 2019, J INORG BIOCHEM, V198, DOI 10.1016/j.jinorgbio.2019.110716
   Almogren A, 2006, J MOL BIOL, V356, P413, DOI 10.1016/j.jmb.2005.11.060
   Anwar T, 2021, AM J PATHOL, V191, P774, DOI 10.1016/j.ajpath.2021.01.013
   Ascoli GA, 2006, CHIRALITY, V18, P667, DOI 10.1002/chir.20301
   Bar-Or R, 2008, RAPID COMMUN MASS SP, V22, P711, DOI 10.1002/rcm.3421
   Berman HM, 2000, NUCLEIC ACIDS RES, V28, P235, DOI 10.1093/nar/28.1.235
   Brentville VA, 2020, SEMIN IMMUNOL, V47, DOI 10.1016/j.smim.2020.101393
   Case DA, 2005, J COMPUT CHEM, V26, P1668, DOI 10.1002/jcc.20290
   Cheng JK, 2006, NEOPLASIA, V8, P667, DOI 10.1593/neo.06445
   Choudhary C, 2014, NAT REV MOL CELL BIO, V15, P536, DOI 10.1038/nrm3841
   Ciereszko A, 2019, PLOS ONE, V14, DOI 10.1371/journal.pone.0223840
   Conway JR, 2017, BIOINFORMATICS, V33, P2938, DOI 10.1093/bioinformatics/btx364
   De Sanctis F, 2014, FRONT IMMUNOL, V5, DOI 10.3389/fimmu.2014.00069
   Dementiev A, 2003, J BIOL CHEM, V278, P37881, DOI 10.1074/jbc.M305195200
   Duan Y, 2003, J COMPUT CHEM, V24, P1999, DOI 10.1002/jcc.10349
   Eckenroth BE, 2011, P NATL ACAD SCI USA, V108, P13089, DOI 10.1073/pnas.1105786108
   EFIMOV AV, 1993, PROG BIOPHYS MOL BIO, V60, P201, DOI 10.1016/0079-6107(93)90015-C
   Ekdahl KN, 1999, MOL IMMUNOL, V36, P233
   Ekeowa UI, 2010, P NATL ACAD SCI USA, V107, P17146, DOI 10.1073/pnas.1004785107
   Gaston Benjamin M, 2003, Mol Interv, V3, P253, DOI 10.1124/mi.3.5.253
   Gole MD, 2000, AM J PHYSIOL-LUNG C, V278, pL961, DOI 10.1152/ajplung.2000.278.5.L961
   GOODARZI MT, 1995, CLIN CHIM ACTA, V236, P161, DOI 10.1016/0009-8981(95)06049-J
   Gu HB, 2016, MOL CELL PROTEOMICS, V15, P692, DOI 10.1074/mcp.O115.052266
   Han ZJ, 2018, INT J ONCOL, V52, P1081, DOI 10.3892/ijo.2018.4280
   Holstein E, 2021, CANCERS, V13, DOI 10.3390/cancers13051081
   Humphrey W, 1996, J MOL GRAPH MODEL, V14, P33, DOI 10.1016/0263-7855(96)00018-5
   Huntington JA, 2000, NATURE, V407, P923, DOI 10.1038/35038119
   Jin HJ, 2009, BIOMARK INSIGHTS, V4, P191
   KABSCH W, 1983, BIOPOLYMERS, V22, P2577, DOI 10.1002/bip.360221211
   Kaner Z, 2019, FRONT IMMUNOL, V10, DOI 10.3389/fimmu.2019.00590
   KashibaIwatsuki M, 1997, ARCH BIOCHEM BIOPHYS, V345, P237, DOI 10.1006/abbi.1997.0258
   Kopylov AT, 2020, SCI REP-UK, V10, DOI 10.1038/s41598-020-76689-9
   Lechowicz U, 2020, INT J MOL SCI, V21, DOI 10.3390/ijms21239187
   Lee JY, 2018, ANN RHEUM DIS, V77, P1480, DOI 10.1136/annrheumdis-2018-213444
   Lee SJ, 2012, CANCER LETT, V320, P72, DOI 10.1016/j.canlet.2012.01.029
   Liang YQ, 2015, GLYCOBIOLOGY, V25, P331, DOI 10.1093/glycob/cwu115
   Liddle J, 2021, BIOORG MED CHEM LETT, V41, DOI 10.1016/j.bmcl.2021.127973
   Lilkova E, 2019, J MOL MODEL, V25, DOI 10.1007/s00894-019-4013-8
   Lomas DA, 2021, EMBO MOL MED, V13, DOI 10.15252/emmm.202013167
   Lu HQ, 2016, AM J CANCER RES, V6, P2737
   Maccio A, 2015, HAEMATOLOGICA, V100, P124, DOI 10.3324/haematol.2014.112813
   Mathern DR, 2015, CLIN J AM SOC NEPHRO, V10, P1636, DOI 10.2215/CJN.06230614
   Mei XH, 2011, J BIOL CHEM, V286, P38570, DOI 10.1074/jbc.M111.260422
   Miranda E, 2017, FEBS J, V284, P2110, DOI 10.1111/febs.14111
   Naba A, 2016, MATRIX BIOL, V49, P10, DOI 10.1016/j.matbio.2015.06.003
   Nagumo K, 2014, PLOS ONE, V9, DOI 10.1371/journal.pone.0085216
   Nakamura T, 2016, BIOMED REP, V5, P737, DOI 10.3892/br.2016.789
   Ogata Y, 2006, J PROTEOME RES, V5, P3318, DOI 10.1021/pr060344+
   Onufriev A, 2000, J PHYS CHEM B, V104, P3712, DOI 10.1021/jp994072s
   Pearce MC, 2008, PROTEIN SCI, V17, P2127, DOI 10.1110/ps.037234.108
   Prieto P, 2019, WORLD J GASTROENTERO, V25, P433, DOI 10.3748/wjg.v25.i4.433
   Qiu YH, 2008, J PROTEOME RES, V7, P1693, DOI 10.1021/pr700706s
   Ren LW, 2019, CANCER MED-US, V8, P7032, DOI 10.1002/cam4.2587
   Ricklin D, 2016, IMMUNOL REV, V274, P33, DOI 10.1111/imr.12500
   Rutkowski MJ, 2010, MOL CANCER RES, V8, P1453, DOI 10.1158/1541-7786.MCR-10-0225
   Sarrats A, 2010, PROTEOM CLIN APPL, V4, P432, DOI 10.1002/prca.200900150
   SAYLE RA, 1995, TRENDS BIOCHEM SCI, V20, P374, DOI 10.1016/S0968-0004(00)89080-5
   Sharma B.S., 2019, ONCOGENE, V2, P12
   Shen Y, 2018, AM J CANCER RES, V8, P916
   Shental-Bechor D, 2009, CURR OPIN STRUC BIOL, V19, P524, DOI 10.1016/j.sbi.2009.07.002
   Stelzl T, 2017, AM J PHYSIOL-GASTR L, V312, pG580, DOI 10.1152/ajpgi.00343.2016
   Szklarczyk D, 2019, NUCLEIC ACIDS RES, V47, pD607, DOI 10.1093/nar/gky1131
   Tagliabracci VS, 2015, CELL, V161, P1619, DOI 10.1016/j.cell.2015.05.028
   TAKAKI T, 1988, MED BIOL ENG COMPUT, V26, P397, DOI 10.1007/BF02442298
   Tan L, 2015, INT J BIOCHEM CELL B, V58, P81, DOI 10.1016/j.biocel.2014.11.005
   [Тихонов Д.А. Tikhonov D.A.], 2017, [Математическая биология и биоинформатика, Mathematical Biology and Bioinformatics, Matematicheskaya biologiya i bioinformatika], V12, P83, DOI 10.17537/2017.12.83
   [Тихонов Д.А. Tikhonov D.A.], 2016, [Математическая биология и биоинформатика, Mathematical Biology and Bioinformatics, Matematicheskaya biologiya i bioinformatika], V11, P170
   Tikhonov DA., 2018, MATH BIOL BIOINFORM, V13, P17, DOI [10.17537/2018.13.t17, DOI 10.17537/2018.13.T17]
   Tikhonov D, 2020, MOLECULES, V25, DOI 10.3390/molecules25143144
   Uen YH, 2015, J PROTEOMICS, V126, P252, DOI 10.1016/j.jprot.2015.05.038
   van den Berg EH, 2019, PLOS ONE, V14, DOI 10.1371/journal.pone.0220659
   Venne AS, 2014, PROTEOMICS, V14, P513, DOI 10.1002/pmic.201300344
   Verheul MK, 2017, J AUTOIMMUN, V80, P77, DOI 10.1016/j.jaut.2017.02.008
   Wang P, 2015, PROTEIN CELL, V6, P275, DOI 10.1007/s13238-015-0132-x
   Watanabe H, 2017, J PHARM SCI-US, V106, P2195, DOI 10.1016/j.xphs.2017.03.002
   Wu ZP, 2009, J BIOL CHEM, V284, P36605, DOI 10.1074/jbc.M109.039537
   Xu HD, 2018, GENOM PROTEOM BIOINF, V16, P244, DOI 10.1016/j.gpb.2018.06.004
   Xu Y, 2018, PROTEIN PEPTIDE LETT, V25, P807, DOI 10.2174/0929866525666180925151720
   Yamakura F, 2006, NITRIC OXIDE-BIOL CH, V14, P152, DOI 10.1016/j.niox.2005.07.009
   Zeltz C, 2014, MATRIX BIOL, V40, P5, DOI 10.1016/j.matbio.2014.08.001
   Zhang RH, 2019, CANCER CELL INT, V19, DOI 10.1186/s12935-019-1027-3
   Zhang Y, 2015, CHEM BIOL DRUG DES, V86, P1178, DOI 10.1111/cbdd.12583
   Zhu JH, 2019, MASS SPECTROM REV, V38, P265, DOI 10.1002/mas.21583
   Zhu LL, 2008, J STRUCT BIOL, V162, P40, DOI 10.1016/j.jsb.2007.12.004
   Zunszain PA, 2008, J MOL BIOL, V381, P394, DOI 10.1016/j.jmb.2008.06.016
NR 85
TC 1
Z9 1
U1 4
U2 4
PU NATURE PORTFOLIO
PI BERLIN
PA HEIDELBERGER PLATZ 3, BERLIN, 14197, GERMANY
SN 2045-2322
J9 SCI REP-UK
JI Sci Rep
PD SEP 29
PY 2021
VL 11
IS 1
AR 19318
DI 10.1038/s41598-021-98201-7
PG 18
WC Multidisciplinary Sciences
WE Science Citation Index Expanded (SCI-EXPANDED)
SC Science & Technology - Other Topics
GA UZ4BP
UT WOS:000702152400033
PM 34588485
OA gold, Green Published
DA 2022-04-10
ER

PT J
AU Zuehlke, AD
   Beebe, K
   Neckers, L
   Prince, T
AF Zuehlke, Abbey D.
   Beebe, Kristin
   Neckers, Len
   Prince, Thomas
TI Regulation and function of the human HSP90AA1 gene
SO GENE
LA English
DT Review
DE Molecular chaperone; Heat shock protein; Stress response; Heat shock
   element; Post-translational modification; Drug target; Cancer; Gene
   ontology; Gene promoter; Interactome
ID HEAT-SHOCK-PROTEIN; TERMINAL DOMAIN; 90-ALPHA HSP90-ALPHA; MOLECULAR
   CHAPERONE; NITRIC-OXIDE; ATP-BINDING; PHASE-I; EXPRESSION;
   PHOSPHORYLATION; HEAT-SHOCK-PROTEIN-90
AB Heat shock protein 90 alpha (Hsp90 alpha), encoded by the HSP90AA1 gene, is the stress inducible isoform of the molecular chaperone Hsp90 alpha. Hsp90 alpha is regulated differently and has different functions when compared to the constitutively expressed Hsp90 beta isoform, despite high amino acid sequence identity between the two proteins. These differences are likely due to variations in nucleotide sequence within non-coding regions, which allows for specific regulation through interaction with particular transcription factors, and to subtle changes in amino acid sequence that allow for unique post-translational modifications. This article will specifically focus on the expression, function and regulation of Hsp90 alpha. Published by Elsevier B.V.
C1 [Zuehlke, Abbey D.; Beebe, Kristin; Neckers, Len; Prince, Thomas] NCI, Urol Oncol Branch, Ctr Canc Res, Bethesda, MD 20892 USA.
RP Zuehlke, AD (corresponding author), 10-CRC 1W-5848,9000 Rockville Pike, Bethesda, MD 20892 USA.
EM abbey.zuehlke@nih.gov
OI Zuehlke, Abbey/0000-0003-0432-8823
FU National Institutes of HealthUnited States Department of Health & Human
   ServicesNational Institutes of Health (NIH) - USA [GM089820]; Intramural
   Research Program of the National Cancer InstituteUnited States
   Department of Health & Human ServicesNational Institutes of Health (NIH)
   - USANIH National Cancer Institute (NCI) [ZIA BC011032, ZIA SC010074];
   NATIONAL CANCER INSTITUTEUnited States Department of Health & Human
   ServicesNational Institutes of Health (NIH) - USANIH National Cancer
   Institute (NCI) [ZIASC010074, ZIABC011032, Z01BC011032] Funding Source:
   NIH RePORTER; NATIONAL INSTITUTE OF GENERAL MEDICAL SCIENCESUnited
   States Department of Health & Human ServicesNational Institutes of
   Health (NIH) - USANIH National Institute of General Medical Sciences
   (NIGMS) [R01GM089820, R01GM083924] Funding Source: NIH RePORTER
FX This review and the corresponding Gene Wiki article are written as part
   of the Gene Wiki Review series-a series resulting from a collaboration
   between the journal GENE and the Gene Wild Initiative. The Gene Wiki
   Initiative is supported by the National Institutes of Health (GM089820).
   Additional support for Gene Wiki Reviews is provided by Elsevier, the
   publisher of GENE. The authors also would like to acknowledge support
   from the Intramural Research Program of the National Cancer Institute
   (grants ZIA BC011032 and ZIA SC010074 to LN). The corresponding Gene
   Wiki entry for this review can be found here:
   http://en.wikipedia.org/wiki/Heat_shock_protein_90kDa_alpha_%28cytosolic
   %29,_member_A1
CR Ammirante M, 2008, ONCOGENE, V27, P1175, DOI 10.1038/sj.onc.1210716
   Banerji U, 2005, J CLIN ONCOL, V23, P4152, DOI 10.1200/JCO.2005.00.612
   Banerji U, 2005, CLIN CANCER RES, V11, P7023, DOI 10.1158/1078-0432.CCR-05-0518
   Beebe K, 2013, ONCOTARGET, V4, P1065, DOI 10.18632/oncotarget.1099
   Blagg BSJ, 2006, MED RES REV, V26, P310, DOI 10.1002/med.20052
   Bohonowych JE, 2014, PROSTATE, V74, P395, DOI 10.1002/pros.22761
   Buffart TE, 2012, ONCOLOGIST, V17, P653, DOI 10.1634/theoncologist.2010-0379
   Carbon S, 2009, BIOINFORMATICS, V25, P288, DOI 10.1093/bioinformatics/btn615
   Cerami E, 2012, CANCER DISCOV, V2, P401, DOI 10.1158/2159-8290.CD-12-0095
   Chen B, 2005, GENOMICS, V86, P627, DOI 10.1016/j.ygeno.2005.08.012
   Chen XS, 2007, J CELL BIOCHEM, V102, P1059, DOI 10.1002/jcb.21342
   Cheng Q, 2012, BREAST CANCER RES, V14, DOI 10.1186/bcr3168
   Chiosis G, 2006, IDRUGS, V9, P778
   Ciocca DR, 2013, ARCH TOXICOL, V87, P19, DOI 10.1007/s00204-012-0918-z
   Cortes-Gonzalez C, 2010, CELL PHYSIOL BIOCHEM, V26, P657, DOI 10.1159/000322333
   Donnelly A, 2008, CURR MED CHEM, V15, P2702, DOI 10.2174/092986708786242895
   Eccles SA, 2008, CANCER RES, V68, P2850, DOI 10.1158/0008-5472.CAN-07-5256
   Echeverria PC, 2011, PLOS ONE, V6, DOI 10.1371/journal.pone.0026044
   Euskirchen GM, 2007, GENOME RES, V17, P898, DOI 10.1101/gr.5583007
   Eustace BK, 2004, NAT CELL BIOL, V6, P507, DOI 10.1038/ncb1131
   Falsone SF, 2005, FEBS LETT, V579, P6350, DOI 10.1016/j.febslet.2005.10.020
   Finka A, 2013, CELL STRESS CHAPERON, V18, P591, DOI 10.1007/s12192-013-0413-3
   GALLEGOS R, 2008, PLOS ONE, V0003
   Gano JJ, 2010, MOL CELL PROTEOMICS, V9, P255, DOI 10.1074/mcp.M900261-MCP200
   Gao JJ, 2013, SCI SIGNAL, V6, DOI 10.1126/scisignal.2004088
   Garnier C, 2002, J BIOL CHEM, V277, P12208, DOI 10.1074/jbc.M111874200
   Gong YC, 2009, MOL SYST BIOL, V5, DOI 10.1038/msb.2009.26
   Grad I, 2010, PLOS ONE, V5, DOI 10.1371/journal.pone.0015770
   Grenert JP, 1997, J BIOL CHEM, V272, P23843, DOI 10.1074/jbc.272.38.23843
   GRESS TM, 1994, CANCER RES, V54, P547
   GUPTA RS, 1995, MOL BIOL EVOL, V12, P1063
   Hacker S, 2009, CLIN LAB, V55, P31
   Hartson SD, 2012, BBA-MOL CELL RES, V1823, P656, DOI 10.1016/j.bbamcr.2011.08.013
   Hudson ME, 2006, BIOTECHNIQUES, V41, P673, DOI 10.2144/000112322
   JAMEEL A, 1992, INT J CANCER, V50, P409, DOI 10.1002/ijc.2910500315
   Jego G, 2013, CANCER LETT, V332, P275, DOI 10.1016/j.canlet.2010.10.014
   Jhaveri K, 2012, BBA-MOL CELL RES, V1823, P742, DOI 10.1016/j.bbamcr.2011.10.008
   Kajiwara C, 2012, BIOL OPEN, V1, P977, DOI 10.1242/bio.2012646
   Kubota H, 2010, CELL STRESS CHAPERON, V15, P1003, DOI 10.1007/s12192-010-0211-0
   Kummar S, 2010, EUR J CANCER, V46, P340, DOI 10.1016/j.ejca.2009.10.026
   Kunisawa J, 2006, IMMUNITY, V24, P523, DOI 10.1016/j.immuni.2006.03.015
   Kurokawa M, 2008, MOL CELL BIOL, V28, P5494, DOI 10.1128/MCB.00265-08
   Lancet JE, 2010, LEUKEMIA, V24, P699, DOI 10.1038/leu.2009.292
   LEESMILLER SP, 1989, J BIOL CHEM, V264, P17275
   Lei HT, 2007, J BIOL CHEM, V282, P9364, DOI 10.1074/jbc.M608985200
   Low JS, 2014, PARASITOLOGY, V141, P1192, DOI 10.1017/S0031182014000298
   Metz K, 1996, FEBS LETT, V385, P25, DOI 10.1016/0014-5793(96)00341-9
   Mollapour M, 2012, BBA-MOL CELL RES, V1823, P648, DOI 10.1016/j.bbamcr.2011.07.018
   Mollapour M, 2011, MOL CELL, V41, P672, DOI 10.1016/j.molcel.2011.02.011
   Mollapour M, 2010, CELL CYCLE, V9, P2310, DOI 10.4161/cc.9.12.12054
   Moulick K, 2011, NAT CHEM BIOL, V7, P818, DOI 10.1038/nchembio.670
   Muller P, 2013, ONCOGENE, V32, P3101, DOI 10.1038/onc.2012.314
   Neckers L, 2014, CLIN CANCER RES, V20, P275, DOI 10.1158/1078-0432.CCR-13-2571
   OZAWA K, 1992, GENOMICS, V12, P214, DOI 10.1016/0888-7543(92)90368-3
   Pacey S, 2011, CLIN CANCER RES, V17, P1561, DOI 10.1158/1078-0432.CCR-10-1927
   Patel HJ, 2011, EXPERT OPIN DRUG DIS, V6, P559, DOI 10.1517/17460441.2011.563296
   Perotti C, 2008, BREAST CANCER RES, V10, DOI 10.1186/bcr2193
   Peterson LB, 2012, MOL PHARMACEUT, V9, P1841, DOI 10.1021/mp300138n
   Picard D, 2002, CELL MOL LIFE SCI, V59, P1640, DOI 10.1007/PL00012491
   Prodromou C, 1997, CELL, V90, P65, DOI 10.1016/S0092-8674(00)80314-1
   Quanz M, 2012, J BIOL CHEM, V287, P8803, DOI 10.1074/jbc.M111.320887
   REBBE NF, 1989, J BIOL CHEM, V264, P15006
   Roe SM, 1999, J MED CHEM, V42, P260, DOI 10.1021/jm980403y
   Rosenhagen MC, 2003, MOL ENDOCRINOL, V17, P1991, DOI 10.1210/me.2003-0141
   Ruckova E, 2012, CELL MOL BIOL LETT, V17, P446, DOI 10.2478/s11658-012-0021-8
   Schulte TW, 1998, CELL STRESS CHAPERON, V3, P100, DOI 10.1379/1466-1268(1998)003<0100:ARBTTN>2.3.CO;2
   Scroggins BT, 2007, MOL CELL, V25, P151, DOI 10.1016/j.molcel.2006.12.008
   Sharma SV, 1998, ONCOGENE, V16, P2639, DOI 10.1038/sj.onc.1201790
   Skarra DV, 2011, PROTEOMICS, V11, P1508, DOI 10.1002/pmic.201000770
   Smith DR, 2010, ANTIVIR RES, V87, P187, DOI 10.1016/j.antiviral.2010.04.015
   Solier S, 2012, P NATL ACAD SCI USA, V109, P12866, DOI 10.1073/pnas.1203617109
   Soti C, 2003, EUR J BIOCHEM, V270, P2421, DOI 10.1046/j.1432-1033.2003.03610.x
   Soti C, 2002, J BIOL CHEM, V277, P7066, DOI 10.1074/jbc.M105568200
   Sreedhar AS, 2004, FEBS LETT, V562, P11
   Stebbins CE, 1997, CELL, V89, P239, DOI 10.1016/S0092-8674(00)80203-2
   Stravopodis DJ, 2007, CURR MED CHEM, V14, P3122, DOI 10.2174/092986707782793925
   Taherian A, 2008, BIOCHEM CELL BIOL, V86, P37, DOI 10.1139/o07-154
   Taipale M, 2014, CELL, V158, P434, DOI 10.1016/j.cell.2014.05.039
   Taipale M, 2010, NAT REV MOL CELL BIO, V11, P515, DOI 10.1038/nrm2918
   Taldone T, 2014, TRENDS PHARMACOL SCI, V35, P48, DOI 10.1016/j.tips.2014.09.001
   Teng SC, 2004, J BIOL CHEM, V279, P14649, DOI 10.1074/jbc.M308842200
   Tian WL, 2014, GENE, V542, P122, DOI 10.1016/j.gene.2014.03.046
   Trepel J, 2010, NAT REV CANCER, V10, P537, DOI 10.1038/nrc2887
   Tripathi V, 2013, PLOS ONE, V8, DOI 10.1371/journal.pone.0071856
   ULLRICH SJ, 1989, J BIOL CHEM, V264, P6810
   Voss AK, 2000, DEVELOPMENT, V127, P1
   Wang JX, 2013, NUCLEIC ACIDS RES, V41, DOI 10.1093/nar/gkt147
   Wang X., 2009, P NATL ACAD SCI US
   WHITESELL L, 1994, P NATL ACAD SCI USA, V91, P8324, DOI 10.1073/pnas.91.18.8324
   Whitesell L, 2005, NAT REV CANCER, V5, P761, DOI 10.1038/nrc1716
   Workman P, 2007, ANN NY ACAD SCI, V1113, P202, DOI 10.1196/annals.1391.012
   Xu WP, 2012, MOL CELL, V47, P434, DOI 10.1016/j.molcel.2012.05.015
   Yang YH, 2008, CANCER RES, V68, P4833, DOI 10.1158/0008-5472.CAN-08-0644
   YUFU Y, 1992, LEUKEMIA RES, V16, P597, DOI 10.1016/0145-2126(92)90008-U
   Zhang SL, 1999, FEBS LETT, V444, P130, DOI 10.1016/S0014-5793(99)00044-7
   Zhao RM, 2005, CELL, V120, P715, DOI 10.1016/j.cell.2004.12.024
   Zhao YG, 2001, J BIOL CHEM, V276, P32822, DOI 10.1074/jbc.M105562200
NR 97
TC 92
Z9 98
U1 6
U2 35
PU ELSEVIER
PI AMSTERDAM
PA RADARWEG 29, 1043 NX AMSTERDAM, NETHERLANDS
SN 0378-1119
EI 1879-0038
J9 GENE
JI Gene
PD OCT 1
PY 2015
VL 570
IS 1
BP 8
EP 16
DI 10.1016/j.gene.2015.06.018
PG 9
WC Genetics & Heredity
WE Science Citation Index Expanded (SCI-EXPANDED)
SC Genetics & Heredity
GA CO9NG
UT WOS:000359501900002
PM 26071189
OA Green Accepted
DA 2022-04-10
ER

PT J
AU Zuo, Y
   Lin, JY
   Zeng, XX
   Zou, Q
   Liu, XR
AF Zuo, Yun
   Lin, Jianyuan
   Zeng, Xiangxiang
   Zou, Quan
   Liu, Xiangrong
TI CarSite-II: an integrated classification algorithm for identifying
   carbonylated sites based on K-means similarity-based undersampling and
   synthetic minority oversampling techniques
SO BMC BIOINFORMATICS
LA English
DT Article
DE Carbonylation; Protein post-translational modification; K-means
   similarity-based undersampling; The integrated classifier; Rotation
   forest
ID PROTEIN CARBONYLATION; PROTEOMIC ANALYSIS; IDENTIFICATION; PREDICTION
AB Background: Carbonylation is a non-enzymatic irreversible protein post-translational modification, and refers to the side chain of amino acid residues being attacked by reactive oxygen species and finally converted into carbonyl products. Studies have shown that protein carbonylation caused by reactive oxygen species is involved in the etiology and pathophysiological processes of aging, neurodegenerative diseases, inflammation, diabetes, amyotrophic lateral sclerosis, Huntington's disease, and tumor. Current experimental approaches used to predict carbonylation sites are expensive, time-consuming, and limited in protein processing abilities. Computational prediction of the carbonylation residue location in protein post-translational modifications enhances the functional characterization of proteins.
   Results: In this study, an integrated classifier algorithm, CarSite-II, was developed to identify K, P, R, and T carbonylated sites. The resampling method K-means similarity-based undersampling and the synthetic minority oversampling technique (SMOTE-KSU) were incorporated to balance the proportions of K, P, R, and T carbonylated training samples. Next, the integrated classifier system Rotation Forest uses "support vector machine" subclassifications to divide three types of feature spaces into several subsets. CarSite-II gained Matthew's correlation coefficient (MCC) values of 0.2287/0.3125/0.2787/0.2814, False Positive rate values of 0.2628/0.1084/0.1383/0.1313, False Negative rate values of 0.2252/0.0205/0.0976/0.0608 for K/P/R/T carbonylation sites by tenfold cross-validation, respectively. On our independent test dataset, CarSite-II yield MCC values of 0.6358/0.2910/0.4629/0.3685, False Positive rate values of 0.0165/0.0203/0.0188/0.0094, False Negative rate values of 0.1026/0.1875/0.2037/0.3333 for K/P/R/T carbonylation sites. The results show that CarSite-II achieves remarkably better performance than all currently available prediction tools.
   Conclusion: The related results revealed that CarSite-II achieved better performance than the currently available five programs, and revealed the usefulness of the SMOTE-KSU resampling approach and integration algorithm. For the convenience of experimental scientists, the web tool of CarSite-II is available in http://47.100.136.41:8081/
C1 [Zuo, Yun; Lin, Jianyuan; Liu, Xiangrong] Xiamen Univ, Dept Comp Sci, Xiamen 361005, Peoples R China.
   [Zeng, Xiangxiang] Hunan Univ, Sch Informat Sci & Engn, Changsha 410076, Peoples R China.
   [Zou, Quan] Univ Elect Sci & Technol China, Inst Fundamental & Frontier Sci, Chengdu, Peoples R China.
RP Liu, XR (corresponding author), Xiamen Univ, Dept Comp Sci, Xiamen 361005, Peoples R China.; Zeng, XX (corresponding author), Hunan Univ, Sch Informat Sci & Engn, Changsha 410076, Peoples R China.
EM xzeng@xmu.edu.cn; xrliu@xmu.edu.cn
RI Liu, Xiangrong/G-4107-2010
OI Liu, Xiangrong/0000-0001-9885-1978
FU national key R&D program of China [2017YFE0130600]; National Natural
   Science Foundation of ChinaNational Natural Science Foundation of China
   (NSFC) [61772441, 61872309, 62072384, 62072385]
FX This work is supported by the national key R&D program of China
   (2017YFE0130600), the National Natural Science Foundation of China
   (Grant Nos. 61772441, 61872309, 62072384, 62072385). The funding bodies
   were not involved in the design of CarSite-II and, analysis of data, and
   in writing the manuscript.
CR Bizzozero OA, 2005, J NEUROSCI RES, V81, P687, DOI 10.1002/jnr.20587
   Cateni S, 2014, NEUROCOMPUTING, V135, P32, DOI 10.1016/j.neucom.2013.05.059
   Chawla NV, 2002, J ARTIF INTELL RES, V16, P321, DOI 10.1613/jair.953
   Colla V, 2009, 5 ISDEA
   Hasan MA, 2017, ANAL BIOCHEM, V525, P107, DOI 10.1016/j.ab.2017.03.008
   Huang Y, 2010, BIOINFORMATICS, V26, P680, DOI 10.1093/bioinformatics/btq003
   Jia CZ, 2017, J THEOR BIOL, V422, P84, DOI 10.1016/j.jtbi.2017.03.031
   Jia JH, 2016, ONCOTARGET, V7, P34558, DOI 10.18632/oncotarget.9148
   Kao HJ, 2017, BMC SYST BIOL, V11, DOI 10.1186/s12918-017-0511-4
   Korolainen MA, 2005, NEUROBIOL DIS, V20, P858, DOI 10.1016/j.nbd.2005.05.021
   Liu B, 2014, BMC BIOINFORMATICS, V15, DOI 10.1186/1471-2105-15-S2-S3
   Liu Z, 2015, ANAL BIOCHEM, V474, P69, DOI 10.1016/j.ab.2014.12.009
   Lv HQ, 2016, GENET MOL RES, V15, DOI 10.4238/gmr.15028006
   Lv HQ, 2014, PLOS ONE, V9, DOI 10.1371/journal.pone.0111478
   Maisonneuve E, 2009, PLOS ONE, V4, DOI 10.1371/journal.pone.0007269
   Muntane G, 2006, J NEUROCHEM, V99, P177, DOI 10.1111/j.1471-4159.2006.04032.x
   Nabeshi H, 2006, FREE RADICAL RES, V40, P1173, DOI 10.1080/10715760600847580
   O'Shea JP, 2013, NAT METHODS, V10, P1211, DOI [10.1038/NMETH.2646, 10.1038/nmeth.2646]
   Rao RSP, 2018, BIOINFORMATICS, V34, P2518, DOI 10.1093/bioinformatics/bty123
   Rodriguez JJ, 2006, IEEE T PATTERN ANAL, V28, P1619, DOI 10.1109/TPAMI.2006.211
   Weng SL, 2017, BMC BIOINFORMATICS, V18, DOI 10.1186/s12859-017-1472-8
   Xiao X, 2015, J BIOMOL STRUCT DYN, V33, P2221, DOI 10.1080/07391102.2014.998710
   Xu Y, 2014, J THEOR BIOL, V344, P78, DOI 10.1016/j.jtbi.2013.11.012
   Zheng J, 2010, FREE RADICAL RES, V44, P258, DOI 10.3109/10715760903456092
   Zuo Y, 2017, MOL BIOSYST, V13, P2362, DOI 10.1039/c7mb00363c
NR 25
TC 0
Z9 0
U1 7
U2 10
PU BMC
PI LONDON
PA CAMPUS, 4 CRINAN ST, LONDON N1 9XW, ENGLAND
SN 1471-2105
J9 BMC BIOINFORMATICS
JI BMC Bioinformatics
PD APR 26
PY 2021
VL 22
IS 1
AR 216
DI 10.1186/s12859-021-04134-3
PG 17
WC Biochemical Research Methods; Biotechnology & Applied Microbiology;
   Mathematical & Computational Biology
WE Science Citation Index Expanded (SCI-EXPANDED)
SC Biochemistry & Molecular Biology; Biotechnology & Applied Microbiology;
   Mathematical & Computational Biology
GA RT7SI
UT WOS:000644656700003
PM 33902446
OA Green Published, gold
DA 2022-04-10
ER

PT J
AU De Zutter, A
   Van Damme, J
   Struyf, S
AF De Zutter, Alexandra
   Van Damme, Jo
   Struyf, Sofie
TI The Role of Post-Translational Modifications of Chemokines by CD26 in
   Cancer
SO CANCERS
LA English
DT Review
DE CD26; chemokines; truncation; post-translational; modification; tumor
ID REGULATORY T-CELLS; DIPEPTIDYL-PEPTIDASE-IV; GRANULOCYTE CHEMOTACTIC
   PROTEIN-2; MACROPHAGE-DERIVED CHEMOKINE; TUMOR-ASSOCIATED MACROPHAGES;
   PLATELET FACTOR-IV; EPITHELIAL-MESENCHYMAL TRANSITION; MICROVASCULAR
   ENDOTHELIAL-CELLS; CXCR4 ANTAGONIST CTCE-9908; AMINO-TERMINAL TRUNCATION
AB Simple Summary Chemokines are central players in cancer and can be post-translationally modified by dipeptidyl peptidase IV (DPPIV)/CD26. This can have different effects on chemokine function, ranging from reduced, unchanged to enhanced activity. CD26 is differentially expressed in tumors, which affects the dominant chemokine isoform present in the tumor microenvironment. In this review, we aim to recapitulate the current knowledge on the interplay between CD26 and chemokine activity in cancer. Chemokines are a large family of small chemotactic cytokines that fulfill a central function in cancer. Both tumor-promoting and -impeding roles have been ascribed to chemokines, which they exert in a direct or indirect manner. An important post-translational modification that regulates chemokine activity is the NH2-terminal truncation by peptidases. CD26 is a dipeptidyl peptidase (DPPIV), which typically clips a NH2-terminal dipeptide from the chemokine. With a certain degree of selectivity in terms of chemokine substrate, CD26 only recognizes chemokines with a penultimate proline or alanine. Chemokines can be protected against CD26 recognition by specific amino acid residues within the chemokine structure, by oligomerization or by binding to cellular glycosaminoglycans (GAGs). Upon truncation, the binding affinity for receptors and GAGs is altered, which influences chemokine function. The consequences of CD26-mediated clipping vary, as unchanged, enhanced, and reduced activities are reported. In tumors, CD26 most likely has the most profound effect on CXCL12 and the interferon (IFN)-inducible CXCR3 ligands, which are converted into receptor antagonists upon truncation. Depending on the tumor type, expression of CD26 is upregulated or downregulated and often results in the preferential generation of the chemokine isoform most favorable for tumor progression. Considering the tight relationship between chemokine sequence and chemokine binding specificity, molecules with the appropriate characteristics can be chemically engineered to provide innovative therapeutic strategies in a cancer setting.
C1 [De Zutter, Alexandra; Van Damme, Jo; Struyf, Sofie] Katholieke Univ Leuven, Rega Inst Med Res, Dept Microbiol Immunol & Transplantat, Lab Mol Immunol, B-3000 Leuven, Belgium.
RP Struyf, S (corresponding author), Katholieke Univ Leuven, Rega Inst Med Res, Dept Microbiol Immunol & Transplantat, Lab Mol Immunol, B-3000 Leuven, Belgium.
EM alexandra.dezutter@kuleuven.be; jo.vandamme@kuleuven.be;
   sofie.struyf@kuleuven.be
OI De Zutter, Alexandra/0000-0003-3282-084X
FU Research Foundation-Flanders (FWO-Vlaanderen)FWO [G0D2517N, C16/17/010];
   KU LeuvenKU Leuven; FWO-VlaanderenFWO
FX This work was funded by the Research Foundation-Flanders
   (FWO-Vlaanderen) (grant G0D2517N) and a C1 grant (C16/17/010) from KU
   Leuven. ADZ obtained a PhD fellowship supported by the FWO-Vlaanderen.
CR Addison CL, 2000, J IMMUNOL, V165, P5269, DOI 10.4049/jimmunol.165.9.5269
   Agarwal A, 2010, CANCER RES, V70, P5880, DOI 10.1158/0008-5472.CAN-09-4341
   Ajami K, 2008, FEBS LETT, V582, P819, DOI 10.1016/j.febslet.2008.02.005
   ANGIOLILLO AL, 1995, J EXP MED, V182, P155, DOI 10.1084/jem.182.1.155
   Anz D, 2015, CANCER RES, V75, P4483, DOI 10.1158/0008-5472.CAN-14-3499
   ARATAKE Y, 1991, AM J CLIN PATHOL, V96, P306, DOI 10.1093/ajcp/96.3.306
   Arenberg DA, 1998, J CLIN INVEST, V102, P465, DOI 10.1172/JCI3145
   Arenberg DA, 1996, J EXP MED, V184, P981, DOI 10.1084/jem.184.3.981
   Arscott WT, 2009, ONCOGENE, V28, P479, DOI 10.1038/onc.2008.402
   ASADA Y, 1993, HISTOPATHOLOGY, V23, P265, DOI 10.1111/j.1365-2559.1993.tb01199.x
   Augustyns K, 1999, CURR MED CHEM, V6, P311
   Azenshtein E, 2002, CANCER RES, V62, P1093
   Bailey SR, 2017, NAT COMMUN, V8, DOI 10.1038/s41467-017-01867-9
   Barbero S, 2003, CANCER RES, V63, P1969
   Bates RC, 2004, EXP CELL RES, V299, P315, DOI 10.1016/j.yexcr.2004.05.033
   Bell D, 1999, J EXP MED, V190, P1417, DOI 10.1084/jem.190.10.1417
   Bello L, 2002, CLIN CANCER RES, V8, P3539
   Benkheil M, 2018, EXP CELL RES, V372, P168, DOI 10.1016/j.yexcr.2018.09.023
   Bindea G, 2013, IMMUNITY, V39, P782, DOI 10.1016/j.immuni.2013.10.003
   Bishnoi R, 2019, CANCER MED-US, V8, P3918, DOI 10.1002/cam4.2278
   Bogenrieder T, 1997, PROSTATE, V33, P225
   Bohling SD, 2008, MODERN PATHOL, V21, P1527, DOI 10.1038/modpathol.2008.160
   Boissiere-Michot F, 2021, CANCERS, V13, DOI 10.3390/cancers13102328
   Boissiere-Michot F, 2020, CANCERS, V12, DOI 10.3390/cancers12082076
   Bonecchi R, 2004, J IMMUNOL, V172, P4972, DOI 10.4049/jimmunol.172.8.4972
   BORDONI R, 1990, J CELL BIOCHEM, V44, P207, DOI 10.1002/jcb.240440403
   BOTTAZZI B, 1983, SCIENCE, V220, P210, DOI 10.1126/science.6828888
   Brandner B, 2009, PROTEIN ENG DES SEL, V22, P367, DOI 10.1093/protein/gzp013
   Brandolini L, 2015, ONCOTARGET, V6, P43375, DOI 10.18632/oncotarget.6234
   Bronger H, 2019, CANCER METAST REV, V38, P417, DOI 10.1007/s10555-019-09807-3
   Broxmeyer HE, 2016, STEM CELLS DEV, V25, P575, DOI 10.1089/scd.2016.0026
   Broxmeyer HE, 2012, NAT MED, V18, P1786, DOI 10.1038/nm.2991
   Burns JM, 2006, J EXP MED, V203, P2201, DOI 10.1084/jem.20052144
   Busek P, 2012, INT J BIOCHEM CELL B, V44, P738, DOI 10.1016/j.biocel.2012.01.011
   Bystry RS, 2001, NAT IMMUNOL, V2, P1126, DOI 10.1038/ni735
   Cambien B, 2009, BRIT J CANCER, V100, P1755, DOI 10.1038/sj.bjc.6605078
   Campanella GSV, 2003, J BIOL CHEM, V278, P17066, DOI 10.1074/jbc.M212077200
   Campbell JJ, 2001, J IMMUNOL, V166, P6477, DOI 10.4049/jimmunol.166.11.6477
   Canavese M, 2010, PLOS ONE, V5, DOI 10.1371/journal.pone.0008725
   CARBONE A, 1995, BLOOD, V86, P4617, DOI 10.1182/blood.V86.12.4617.bloodjournal86124617
   Carl-McGrath S, 2006, HISTOL HISTOPATHOL, V21, P1339, DOI 10.14670/HH-21.1339
   Casrouge A, 2012, CLIN EXP IMMUNOL, V167, P137, DOI 10.1111/j.1365-2249.2011.04488.x
   Chen JQ, 2011, CANCER CELL, V19, P541, DOI 10.1016/j.ccr.2011.02.006
   Chevigne A, 2021, CANCERS, V13, DOI 10.3390/cancers13051054
   Cho SY, 2010, CANCER RES, V70, P3402, DOI 10.1158/0008-5472.CAN-09-3977
   Christopherson KW, 2002, J IMMUNOL, V169, P7000, DOI 10.4049/jimmunol.169.12.7000
   Ciummo SL, 2021, FRONT CELL DEV BIOL, V9, DOI 10.3389/fcell.2021.689286
   CLARKLEWIS I, 1991, J BIOL CHEM, V266, P23128
   CLARKLEWIS I, 1993, P NATL ACAD SCI USA, V90, P3574, DOI 10.1073/pnas.90.8.3574
   COHEN AB, 1992, AM J PHYSIOL, V263, pL249, DOI 10.1152/ajplung.1992.263.2.L249
   Cook SJ, 2018, IMMUNOL CELL BIOL, V96, P1131, DOI 10.1111/imcb.12186
   Cox JH, 2008, J BIOL CHEM, V283, P19389, DOI 10.1074/jbc.M800266200
   Curiel TJ, 2004, NAT MED, V10, P942, DOI 10.1038/nm1093
   Cutler MJ, 2015, BMC CANCER, V15, DOI 10.1186/s12885-015-1702-2
   da Silva RB, 2015, NAT IMMUNOL, V16, P850, DOI 10.1038/ni.3201
   Dannull J, 2005, J CLIN INVEST, V115, P3623, DOI 10.1172/JCI25947
   Darash-Yahana M, 2004, FASEB J, V18, P1240, DOI 10.1096/fj.03-0935fje
   Dean RA, 2008, BLOOD, V112, P3455, DOI 10.1182/blood-2007-12-129080
   Decalf J, 2016, EMBO MOL MED, V8, P679, DOI 10.15252/emmm.201506145
   DECOCK B, 1990, BIOCHEM BIOPH RES CO, V167, P904, DOI 10.1016/0006-291X(90)90609-Q
   Deng L, 2017, NEOPLASIA, V19, P1, DOI 10.1016/j.neo.2016.11.010
   Deng SR, 2019, CANCER LETT, V443, P1, DOI 10.1016/j.canlet.2018.11.017
   Desurmont T, 2015, CANCER SCI, V106, P262, DOI 10.1111/cas.12603
   Domanska UM, 2013, EUR J CANCER, V49, P219, DOI 10.1016/j.ejca.2012.05.005
   Doron H, 2019, CELL REP, V28, P1785, DOI 10.1016/j.celrep.2019.07.033
   Dorta RG, 2002, HISTOPATHOLOGY, V41, P152, DOI 10.1046/j.1365-2559.2002.01437.x
   Du Q, 2018, CANCER MED-US, V7, P325, DOI 10.1002/cam4.1292
   Durinx C, 2000, EUR J BIOCHEM, V267, P5608, DOI 10.1046/j.1432-1327.2000.01634.x
   Egorova A, 2016, INT J PHARMACEUT, V515, P431, DOI 10.1016/j.ijpharm.2016.10.049
   Egorova A, 2009, J GENE MED, V11, P772, DOI 10.1002/jgm.1366
   Facciabene A, 2011, NATURE, V475, P226, DOI 10.1038/nature10169
   Farag SS, 2013, STEM CELLS DEV, V22, P1007, DOI 10.1089/scd.2012.0636
   Favre-Kontula L, 2006, J IMMUNOL METHODS, V317, P152, DOI 10.1016/j.jim.2006.10.001
   Feig C, 2013, P NATL ACAD SCI USA, V110, P20212, DOI 10.1073/pnas.1320318110
   Ferenczi K, 2002, J INVEST DERMATOL, V119, P1405, DOI 10.1046/j.1523-1747.2002.19610.x
   Fernandez-Acenero MJ, 2000, CANCER, V88, P1544, DOI 10.1002/(SICI)1097-0142(20000401)88:7<1544::AID-CNCR7>3.0.CO;2-S
   Fernando RI, 2011, CANCER RES, V71, P5296, DOI 10.1158/0008-5472.CAN-11-0156
   Fierro MT, 2006, DERMATOLOGY, V213, P284, DOI 10.1159/000096191
   Fushimi T, 2000, J CLIN INVEST, V105, P1383, DOI 10.1172/JCI7548
   GENGRINOVITCH S, 1995, J BIOL CHEM, V270, P15059, DOI 10.1074/jbc.270.25.15059
   Gijsbers K, 2005, EXP CELL RES, V303, P331, DOI 10.1016/j.yexcr.2004.09.027
   Gil M, 2014, J IMMUNOL, V193, P5327, DOI 10.4049/jimmunol.1400201
   Giri D, 1999, CLIN CANCER RES, V5, P1063
   Givel AM, 2018, NAT COMMUN, V9, DOI 10.1038/s41467-018-03348-z
   Glorie L, 2016, BONE, V92, P37, DOI 10.1016/j.bone.2016.08.009
   Gobert M, 2009, CANCER RES, V69, P2000, DOI 10.1158/0008-5472.CAN-08-2360
   Gonzalez-Martin A, 2011, CANCER RES, V71, P5455, DOI 10.1158/0008-5472.CAN-11-1687
   Goscinski MA, 2008, APMIS, V116, P823, DOI 10.1111/j.1600-0463.2008.01029.x
   Graham GJ, 2019, TRENDS IMMUNOL, V40, P472, DOI 10.1016/j.it.2019.03.009
   Graham GJ, 1996, EMBO J, V15, P6506, DOI 10.1002/j.1460-2075.1996.tb01041.x
   Granot Z, 2011, CANCER CELL, V20, P300, DOI 10.1016/j.ccr.2011.08.012
   Grepin R, 2014, CANCER RES, V74, P873, DOI 10.1158/0008-5472.CAN-13-1267
   Griss J, 2019, NAT COMMUN, V10, DOI 10.1038/s41467-019-12160-2
   Gu-Trantien C, 2017, JCI INSIGHT, V2, DOI 10.1172/jci.insight.91487
   Guan E, 2002, J BIOL CHEM, V277, P32348, DOI 10.1074/jbc.M203077200
   Guan EN, 2004, J CELL BIOCHEM, V92, P53, DOI 10.1002/jcb.20041
   Harlin H, 2009, CANCER RES, V69, P3077, DOI 10.1158/0008-5472.CAN-08-2281
   Hassan S, 2011, INT J CANCER, V129, P225, DOI 10.1002/ijc.25665
   Havens AM, 2006, BMC CANCER, V6, DOI 10.1186/1471-2407-6-195
   Heidemann J, 2003, J BIOL CHEM, V278, P8508, DOI 10.1074/jbc.M208231200
   Herrera C, 2001, J BIOL CHEM, V276, P19532, DOI 10.1074/jbc.M004586200
   Hoellenriegel J, 2014, BLOOD, V123, P1032, DOI 10.1182/blood-2013-03-493924
   Hollande C, 2019, NAT IMMUNOL, V20, P257, DOI 10.1038/s41590-019-0321-5
   Hua F, 2017, INT J CLIN EXP PATHO, V10, P11288
   Huang B, 2007, CANCER LETT, V252, P86, DOI 10.1016/j.canlet.2006.12.012
   Huang EH, 2009, J SURG RES, V155, P231, DOI 10.1016/j.jss.2008.06.044
   Huang GC, 2016, SCI REP-UK, V6, DOI 10.1038/srep27152
   Imai T, 1999, INT IMMUNOL, V11, P81, DOI 10.1093/intimm/11.1.81
   Imai T, 1997, CELL, V91, P521, DOI 10.1016/S0092-8674(00)80438-9
   Inamoto T, 2007, CLIN CANCER RES, V13, P4191, DOI 10.1158/1078-0432.CCR-07-0110
   Inngjerdingen M, 2001, BLOOD, V97, P367, DOI 10.1182/blood.V97.2.367
   Ishida T, 2003, CLIN CANCER RES, V9, P3625
   Ishida T, 2006, CANCER RES, V66, P5716, DOI 10.1158/0008-5472.CAN-06-0261
   Ishida T, 2012, J CLIN ONCOL, V30, P837, DOI 10.1200/JCO.2011.37.3472
   Ishii T, 2001, P NATL ACAD SCI USA, V98, P12138, DOI 10.1073/pnas.211439098
   Iwata S, 1999, INT IMMUNOL, V11, P417, DOI 10.1093/intimm/11.3.417
   Janssens R, 2017, BIOCHEM PHARMACOL, V132, P92, DOI 10.1016/j.bcp.2017.03.009
   Jones BA, 2010, MOL INTERV, V10, P263, DOI 10.1124/mi.10.5.3
   Jones D, 2001, AM J CLIN PATHOL, V115, P885
   Jouan V, 1999, BLOOD, V94, P984, DOI 10.1182/blood.V94.3.984.415k31_984_993
   Kadomoto S, 2020, INT J MOL SCI, V21, DOI 10.3390/ijms21155186
   Kagdi HH, 2017, CANCER MED-US, V6, P298, DOI 10.1002/cam4.928
   Kaneider NC, 2005, NAT MED, V11, P661, DOI 10.1038/nm1245
   Karagiannis ED, 2008, J CELL BIOCHEM, V104, P1356, DOI 10.1002/jcb.21712
   Karpova D, 2015, STEM CELLS, V33, P2391, DOI 10.1002/stem.2054
   Kasashima H, 2016, AM J PATHOL, V186, P3028, DOI 10.1016/j.ajpath.2016.07.024
   Kawada K, 2007, ONCOGENE, V26, P4679, DOI 10.1038/sj.onc.1210267
   Kawakita E, 2021, CANCERS, V13, DOI 10.3390/cancers13092191
   Keane MP, 2004, J IMMUNOL, V172, P2853, DOI 10.4049/jimmunol.172.5.2853
   Khin EE, 2003, AM J OBSTET GYNECOL, V188, P670, DOI 10.1067/mob.2003.169
   Kim KS, 1996, FEBS LETT, V395, P277, DOI 10.1016/0014-5793(96)01024-1
   Kimura S, 2019, J ORAL PATHOL MED, V48, P677, DOI 10.1111/jop.12885
   King AG, 2000, J IMMUNOL, V164, P3774, DOI 10.4049/jimmunol.164.7.3774
   Kinouchi T, 2017, CANCER SCI, V108, P2495, DOI 10.1111/cas.13414
   Kitadai Y, 1998, AM J PATHOL, V152, P93
   Klemann C, 2016, CLIN EXP IMMUNOL, V185, P1, DOI 10.1111/cei.12781
   Kobayashi N, 2007, CLIN CANCER RES, V13, P902, DOI 10.1158/1078-0432.CCR-06-2363
   Kondo T, 2006, CANCER SCI, V97, P780, DOI 10.1111/j.1349-7006.2006.00231.x
   Korbecki J, 2021, INT J MOL SCI, V22, DOI 10.3390/ijms22073490
   Korbecki J, 2020, INT J MOL SCI, V21, DOI 10.3390/ijms21218412
   Koskimaki JE, 2009, NEOPLASIA, V11, P1285, DOI 10.1593/neo.09620
   Kuo JH, 2013, J BIOL CHEM, V288, P13522, DOI 10.1074/jbc.M113.455329
   KWON OJ, 1994, AM J PHYSIOL-LUNG C, V267, pL398, DOI 10.1152/ajplung.1994.267.4.L398
   Kwong J, 2009, MOL CANCER THER, V8, P1893, DOI 10.1158/1535-7163.MCT-08-0966
   Lam CSC, 2014, PLOS ONE, V9, DOI 10.1371/journal.pone.0098582
   Lambeir AM, 2003, CRIT REV CL LAB SCI, V40, P209, DOI 10.1080/713609354
   Lambeir AM, 2001, J BIOL CHEM, V276, P29839, DOI 10.1074/jbc.M103106200
   Lasagni L, 2003, J EXP MED, V197, P1537, DOI 10.1084/jem.20021897
   Lau EK, 2004, J BIOL CHEM, V279, P22294, DOI 10.1074/jbc.M311224200
   Lavergne E, 2003, CANCER RES, V63, P7468
   Lazennec G, 2010, TRENDS MOL MED, V16, P133, DOI 10.1016/j.molmed.2010.01.003
   Lee HW, 2013, BBA-REV CANCER, V1835, P170, DOI 10.1016/j.bbcan.2012.12.007
   Lee JJ, 2017, J CLIN ENDOCR METAB, V102, P2930, DOI 10.1210/jc.2017-00346
   Legler DF, 1998, J EXP MED, V187, P655, DOI 10.1084/jem.187.4.655
   Li LH, 2019, FRONT ONCOL, V9, DOI 10.3389/fonc.2019.00921
   Lien MY, 2018, FRONT IMMUNOL, V9, DOI 10.3389/fimmu.2018.00412
   Lin L, 2015, ONCOTARGET, V6, P34758, DOI 10.18632/oncotarget.5325
   Loberg RD, 2006, NEOPLASIA, V8, P578, DOI 10.1593/neo.06280
   Loos T, 2008, BLOOD, V112, P2648, DOI 10.1182/blood-2008-04-149039
   Lopez-Lago MA, 2013, ONCOGENE, V32, P1752, DOI 10.1038/onc.2012.201
   Lu Y, 2006, PROSTATE, V66, P1311, DOI 10.1002/pros.20464
   Ludwig A, 2002, J LEUKOCYTE BIOL, V72, P183
   Ma C, 2018, SCIENCE, V360, DOI 10.1126/science.aan5931
   MAIONE TE, 1990, SCIENCE, V247, P77, DOI 10.1126/science.1688470
   Mantovani A, 2006, CANCER METAST REV, V25, P315, DOI 10.1007/s10555-006-9001-7
   Mburu YK, 2006, IMMUNOL RES, V36, P61, DOI 10.1385/IR:36:1:61
   Menten P, 1999, J CLIN INVEST, V104, pR1, DOI 10.1172/JCI7318
   Metzemaekers M, 2017, INT J MOL SCI, V18, DOI 10.3390/ijms18071513
   Mezawa Y, 2019, CANCER MED-US, V8, P3936, DOI 10.1002/cam4.2249
   Miyagaki T, 2010, J INVEST DERMATOL, V130, P2304, DOI 10.1038/jid.2010.128
   Mizokami Y, 2004, INT J CANCER, V110, P652, DOI 10.1002/ijc.20183
   Mizukami Y, 2008, INT J CANCER, V122, P2286, DOI 10.1002/ijc.23392
   Mlecnik B, 2010, GASTROENTEROLOGY, V138, P1429, DOI 10.1053/j.gastro.2009.10.057
   Molon B, 2011, J EXP MED, V208, P1949, DOI 10.1084/jem.20101956
   Monneau YR, 2017, OPEN BIOL, V7, DOI 10.1098/rsob.170133
   MORRISON ME, 1993, J EXP MED, V177, P1135, DOI 10.1084/jem.177.4.1135
   Mortier A, 2016, J LEUKOCYTE BIOL, V99, P955, DOI 10.1189/jlb.3MR0915-401R
   Muller A, 2001, NATURE, V410, P50, DOI 10.1038/35065016
   Mullins IM, 2004, CANCER RES, V64, P7697, DOI 10.1158/0008-5472.CAN-04-2059
   Murphy JW, 2007, J BIOL CHEM, V282, P10018, DOI 10.1074/jbc.M608796200
   NAGASAWA T, 1994, P NATL ACAD SCI USA, V91, P2305, DOI 10.1073/pnas.91.6.2305
   Najjar YG, 2017, CLIN CANCER RES, V23, P2346, DOI 10.1158/1078-0432.CCR-15-1823
   Nakanishi T, 2006, CANCER IMMUNOL IMMUN, V55, P1320, DOI 10.1007/s00262-006-0133-y
   NAKAO M, 1990, MOL CELL BIOL, V10, P3646, DOI 10.1128/MCB.10.7.3646
   Nandi B, 2016, ONCOIMMUNOLOGY, V5, DOI 10.1080/2162402X.2016.1189052
   Narducci MG, 2006, BLOOD, V107, P1108, DOI 10.1182/blood-2005-04-1492
   Nibbs RJB, 1999, J BIOL CHEM, V274, P17478, DOI 10.1074/jbc.274.25.17478
   Nishina S, 2019, CELL MOL GASTROENTER, V7, P115, DOI 10.1016/j.jcmgh.2018.08.008
   Norgauer J, 1996, J IMMUNOL, V156, P1132
   Ogawa R, 2019, CLIN CANCER RES, V25, P2887, DOI 10.1158/1078-0432.CCR-18-3684
   Ogura M, 2014, J CLIN ONCOL, V32, P1157, DOI 10.1200/JCO.2013.52.0924
   Ohtsuki T, 1998, FEBS LETT, V431, P236, DOI 10.1016/S0014-5793(98)00763-7
   Olkhanud PB, 2009, CANCER RES, V69, P5996, DOI 10.1158/0008-5472.CAN-08-4619
   Oravecz T, 1997, J EXP MED, V186, P1865, DOI 10.1084/jem.186.11.1865
   Orimo A, 2005, CELL, V121, P335, DOI 10.1016/j.cell.2005.02.034
   Ou X, 2013, BLOOD, V122, P161, DOI 10.1182/blood-2013-02-487470
   Owen JD, 1997, INT J CANCER, V73, P94, DOI 10.1002/(SICI)1097-0215(19970926)73:1<94::AID-IJC15>3.0.CO;2-5
   Pang R, 2010, CELL STEM CELL, V6, P603, DOI 10.1016/j.stem.2010.04.001
   Papayannopoulou T, 2008, BLOOD, V111, P3923, DOI 10.1182/blood-2007-08-078147
   Perollet C, 1998, BLOOD, V91, P3289, DOI 10.1182/blood.V91.9.3289.3289_3289_3299
   Petersen RP, 2006, CANCER-AM CANCER SOC, V107, P2866, DOI 10.1002/cncr.22282
   PEVERI P, 1988, J EXP MED, V167, P1547, DOI 10.1084/jem.167.5.1547
   Porvasnik S, 2009, PROSTATE, V69, P1460, DOI 10.1002/pros.21008
   Powell D, 2018, SCI REP-UK, V8, DOI 10.1038/s41598-018-31675-0
   Proost P, 2000, BLOOD, V96, P1674, DOI 10.1182/blood.V96.5.1674.h8001674a_1674_1680
   PROOST P, 1993, J IMMUNOL, V150, P1000
   Proost P, 1998, FEBS LETT, V432, P73, DOI 10.1016/S0014-5793(98)00830-8
   Proost P, 1998, J IMMUNOL, V160, P4034
   Proost P, 1999, J BIOL CHEM, V274, P3988, DOI 10.1074/jbc.274.7.3988
   Proost P, 2001, BLOOD, V98, P3554, DOI 10.1182/blood.V98.13.3554
   Proost P, 1998, J BIOL CHEM, V273, P7222, DOI 10.1074/jbc.273.13.7222
   Proost P, 2007, BLOOD, V110, P37, DOI 10.1182/blood-2006-10-049072
   Proost P, 2017, J AUTOIMMUN, V85, P45, DOI 10.1016/j.jaut.2017.06.009
   Proudfoot AEI, 1999, J BIOL CHEM, V274, P32478, DOI 10.1074/jbc.274.45.32478
   Proudfoot AEI, 1996, J BIOL CHEM, V271, P2599, DOI 10.1074/jbc.271.5.2599
   Proudfoot AEI, 2003, P NATL ACAD SCI USA, V100, P1885, DOI 10.1073/pnas.0334864100
   Proudfoot AEI, 2001, J BIOL CHEM, V276, P10620, DOI 10.1074/jbc.M010867200
   Qin CJ, 2018, CANCER LETT, V420, P26, DOI 10.1016/j.canlet.2018.01.064
   Rainczuk A, 2014, INT J CANCER, V134, P530, DOI 10.1002/ijc.28393
   Raj VS, 2013, NATURE, V495, P251, DOI 10.1038/nature12005
   Raman D, 2007, CANCER LETT, V256, P137, DOI 10.1016/j.canlet.2007.05.013
   Reichman H, 2016, TRENDS CANCER, V2, P664, DOI 10.1016/j.trecan.2016.10.002
   Ren M, 2010, EMBO J, V29, P3952, DOI 10.1038/emboj.2010.256
   Richardson SK, 2007, AM J HEMATOL, V82, P792, DOI 10.1002/ajh.20952
   Robinson LA, 2003, CELL IMMUNOL, V225, P122, DOI 10.1016/j.cellimm.2003.09.010
   Robinson SC, 2003, CANCER RES, V63, P8360
   Roccaro AM, 2014, CELL REP, V9, P118, DOI 10.1016/j.celrep.2014.08.042
   Romero-Moreno R, 2019, NAT COMMUN, V10, DOI 10.1038/s41467-019-12108-6
   Roodman GD, 2006, ANN NY ACAD SCI, V1068, P100, DOI 10.1196/annals.1346.013
   Rosca EV, 2012, ANTI-CANCER DRUG, V23, P706, DOI 10.1097/CAD.0b013e3283531041
   Rossi D, 2000, ANNU REV IMMUNOL, V18, P217, DOI 10.1146/annurev.immunol.18.1.217
   Ruiz P, 1998, ACTA HAEMATOL-BASEL, V100, P110, DOI 10.1159/000040880
   Ruytinx P, 2017, BIOCHEM PHARMACOL, V145, P123, DOI 10.1016/j.bcp.2017.08.020
   Sadir R, 2004, J BIOL CHEM, V279, P43854, DOI 10.1074/jbc.M405392200
   SAKAMOTO J, 1993, J SURG ONCOL, V52, P124, DOI 10.1002/jso.2930520214
   Salanga CL, 2011, EXP CELL RES, V317, P590, DOI 10.1016/j.yexcr.2011.01.004
   Salcedo R, 2000, BLOOD, V96, P34, DOI 10.1182/blood.V96.1.34.013a49_34_40
   Salcedo R, 1999, AM J PATHOL, V154, P1125, DOI 10.1016/S0002-9440(10)65365-5
   Salcedo R, 2003, MICROCIRCULATION, V10, P359, DOI 10.1038/sj.mn.7800200
   Sano M, 2019, ONCOGENESIS, V8, DOI 10.1038/s41389-018-0117-8
   Schlecker E, 2012, J IMMUNOL, V189, P5602, DOI 10.4049/jimmunol.1201018
   Schutyser E, 2003, CYTOKINE GROWTH F R, V14, P409, DOI 10.1016/S1359-6101(03)00049-2
   Scotton CJ, 2002, CANCER RES, V62, P5930
   SenGupta S, 2021, FRONT IMMUNOL, V12, DOI 10.3389/fimmu.2021.659996
   Sepuru KM, 2016, J BIOL CHEM, V291, P20539, DOI 10.1074/jbc.M116.745265
   Sepuru KM, 2016, J BIOL CHEM, V291, P4247, DOI 10.1074/jbc.M115.697888
   SHARPE RJ, 1990, JNCI-J NATL CANCER I, V82, P848, DOI 10.1093/jnci/82.10.848
   Shioda T, 1998, P NATL ACAD SCI USA, V95, P6331, DOI 10.1073/pnas.95.11.6331
   Shulby SA, 2004, CANCER RES, V64, P4693, DOI 10.1158/0008-5472.CAN-03-3437
   Sierra MD, 2004, BLOOD, V103, P2452
   Steurer M, 2019, HAEMATOLOGICA, V104, P2053, DOI 10.3324/haematol.2018.205930
   STRIETER RM, 1988, BIOCHEM BIOPH RES CO, V156, P1340, DOI 10.1016/S0006-291X(88)80779-4
   Strieter RM, 2004, SEMIN CANCER BIOL, V14, P195, DOI 10.1016/j.semcancer.2003.10.006
   STRIETER RM, 1995, J BIOL CHEM, V270, P27348, DOI 10.1074/jbc.270.45.27348
   STRIETER RM, 1992, AM J PATHOL, V141, P1279
   Struyf S, 1999, J IMMUNOL, V162, P4903
   Struyf S, 1998, J IMMUNOL, V161, P2672
   Struyf S, 1998, EUR J IMMUNOL, V28, P1262, DOI 10.1002/(SICI)1521-4141(199804)28:04<1262::AID-IMMU1262>3.0.CO;2-G
   Struyf S, 2004, CIRC RES, V95, P855, DOI 10.1161/01.RES.0000146674.38319.07
   Struyf S, 2001, EUR J IMMUNOL, V31, P2170, DOI 10.1002/1521-4141(200107)31:7<2170::AID-IMMU2170>3.0.CO;2-D
   Struyf S, 2007, CANCER RES, V67, P5940, DOI 10.1158/0008-5472.CAN-06-4682
   Struyf S, 2011, BLOOD, V117, P480, DOI 10.1182/blood-2009-11-253591
   Struyf S, 2009, EUR J IMMUNOL, V39, P843, DOI 10.1002/eji.200838660
   Sun YX, 2008, CLIN EXP METASTAS, V25, P765, DOI 10.1007/s10585-008-9188-9
   Sutmuller RPM, 2001, J EXP MED, V194, P823, DOI 10.1084/jem.194.6.823
   Swamydas M, 2013, CELL ADHES MIGR, V7, P315, DOI 10.4161/cam.25138
   Tachibana K, 1998, NATURE, V393, P591, DOI 10.1038/31261
   Taichman RS, 2002, CANCER RES, V62, P1832
   Takamori H, 2000, PANCREAS, V21, P52, DOI 10.1097/00006676-200007000-00051
   Taki M, 2018, NAT COMMUN, V9, DOI 10.1038/s41467-018-03966-7
   Tan CW, 2014, FERTIL STERIL, V102, P167, DOI 10.1016/j.fertnstert.2014.04.001
   Tan MCB, 2009, J IMMUNOL, V182, P1746, DOI 10.4049/jimmunol.182.3.1746
   Tan W, 2011, NATURE, V470, P548, DOI 10.1038/nature09707
   Tanaka T, 1997, NAT MED, V3, P437, DOI 10.1038/nm0497-437
   Teijeira A, 2020, IMMUNITY, V52, P856, DOI 10.1016/j.immuni.2020.03.001
   Thomas JK, 2019, SCI REP-UK, V9, DOI 10.1038/s41598-019-40514-9
   Timaxian C, 2021, CANCERS, V13, DOI 10.3390/cancers13112584
   Townson JR, 2002, EUR J IMMUNOL, V32, P3016, DOI 10.1002/1521-4141(2002010)32:10<3016::AID-IMMU3016>3.0.CO;2-D
   Tuinstra RL, 2008, P NATL ACAD SCI USA, V105, P5057, DOI 10.1073/pnas.0709518105
   Umansky V, 2017, CANCER IMMUNOL IMMUN, V66, P1015, DOI 10.1007/s00262-017-1988-9
   Van Coillie E, 1998, BIOCHEMISTRY-US, V37, P12672, DOI 10.1021/bi980497d
   Van Coillie E, 2001, AM J PATHOL, V159, P1405, DOI 10.1016/S0002-9440(10)62527-8
   Van Raemdonck K, 2014, ONCOTARGET, V5, P10916
   Van Raemdonck K, 2014, ANGIOGENESIS, V17, P631, DOI 10.1007/s10456-014-9417-6
   VANDAMME J, 1992, J EXP MED, V176, P59, DOI 10.1084/jem.176.1.59
   VANDAMME J, 1989, EUR J BIOCHEM, V181, P337
   VanDamme J, 1997, J LEUKOCYTE BIOL, V62, P563, DOI 10.1002/jlb.62.5.563
   Vandercappellen J, 2007, J LEUKOCYTE BIOL, V82, P1519, DOI 10.1189/jlb.0407206
   Vandercappellen J, 2010, MOL CANCER RES, V8, P322, DOI 10.1158/1541-7786.MCR-09-0176
   Vanheule V, 2018, CYTOKINE, V109, P29, DOI 10.1016/j.cyto.2018.02.026
   Varney ML, 2006, AM J CLIN PATHOL, V125, P209, DOI 10.1309/VPL5R.JR7F1D6V03
   Vater A, 2015, DRUG DISCOV TODAY, V20, P147, DOI 10.1016/j.drudis.2014.09.004
   Velasco-Velazquez M, 2013, ONCOIMMUNOLOGY, V2, DOI 10.4161/onci.23660
   Veldkamp CT, 2005, PROTEIN SCI, V14, P1071, DOI 10.1110/ps.041219505
   Verbeke H, 2011, CANCER LETT, V302, P54, DOI 10.1016/j.canlet.2010.12.013
   Walch-Ruckheim B, 2015, CANCER RES, V75, P5248, DOI 10.1158/0008-5472.CAN-15-0732
   Walser TC, 2006, CANCER RES, V66, P7701, DOI 10.1158/0008-5472.CAN-06-0709
   WALZ A, 1991, J EXP MED, V174, P1355, DOI 10.1084/jem.174.6.1355
   Wang P, 2010, CANCER IMMUNOL IMMUN, V59, P1715, DOI 10.1007/s00262-010-0901-6
   Weide B, 2015, CANCER IMMUNOL IMMUN, V64, P1075, DOI 10.1007/s00262-015-1714-4
   Wesley UV, 2005, CANCER RES, V65, P1325, DOI 10.1158/0008-5472.CAN-04-1852
   Wesley UV, 1999, J EXP MED, V190, P311, DOI 10.1084/jem.190.3.311
   Wesley UV, 2004, INT J CANCER, V109, P855, DOI 10.1002/ijc.20091
   Wolf M, 2008, INT J BIOCHEM CELL B, V40, P1185, DOI 10.1016/j.biocel.2007.12.009
   Wong D, 2014, BMC UROL, V14, DOI 10.1186/1471-2490-14-12
   Wong D, 2008, CLIN CANCER RES, V14, P7975, DOI 10.1158/1078-0432.CCR-07-4846
   Wuyts A, 1998, EUR J BIOCHEM, V255, P67, DOI 10.1046/j.1432-1327.1998.2550067.x
   Wuyts A, 1999, EUR J BIOCHEM, V260, P421, DOI 10.1046/j.1432-1327.1999.00166.x
   Yamamoto Y, 2019, ANTICANCER RES, V39, P6645, DOI 10.21873/anticanres.13879
   YAMAMURA Y, 1989, J CLIN INVEST, V84, P1707, DOI 10.1172/JCI114353
   Yang F, 2019, CANCER RES, V79, P735, DOI 10.1158/0008-5472.CAN-18-0620
   Zboralski D, 2017, CANCER IMMUNOL RES, V5, P950, DOI 10.1158/2326-6066.CIR-16-0303
   Zhang CY, 2015, BIOMED PHARMACOTHER, V69, P242, DOI 10.1016/j.biopha.2014.12.008
   Zhang J, 2010, CYTOKINE GROWTH F R, V21, P41, DOI 10.1016/j.cytogfr.2009.11.009
   Zhao N, 2021, HEPATOLOGY, V73, P1045, DOI 10.1002/hep.31412
   Zheng B, 2015, INT J CANCER, V136, P1646, DOI 10.1002/ijc.29172
   Zhou SL, 2012, HEPATOLOGY, V56, P2242, DOI 10.1002/hep.25907
   Zlotnik A, 2006, GENOME BIOL, V7, DOI 10.1186/gb-2006-7-12-243
NR 318
TC 2
Z9 2
U1 4
U2 4
PU MDPI
PI BASEL
PA ST ALBAN-ANLAGE 66, CH-4052 BASEL, SWITZERLAND
EI 2072-6694
J9 CANCERS
JI Cancers
PD SEP
PY 2021
VL 13
IS 17
AR 4247
DI 10.3390/cancers13174247
PG 36
WC Oncology
WE Science Citation Index Expanded (SCI-EXPANDED)
SC Oncology
GA UN6MH
UT WOS:000694127700001
PM 34503058
OA Green Published, gold
DA 2022-04-10
ER

PT J
AU Omran, Z
   Dalhat, MH
   Abdullah, O
   Kaleem, M
   Hosawi, S
   Al-Abbasi, FA
   Wu, W
   Choudhry, H
   Alhosin, M
AF Omran, Ziad
   H. Dalhat, Mahmood
   Abdullah, Omeima
   Kaleem, Mohammed
   Hosawi, Salman
   Al-Abbasi, Fahad A.
   Wu, Wei
   Choudhry, Hani
   Alhosin, Mahmoud
TI Targeting Post-Translational Modifications of the p73 Protein: A
   Promising Therapeutic Strategy for Tumors
SO CANCERS
LA English
DT Review
DE p73; post-translational modification; ubiquitin; phosphorylation;
   acetylation; cancer therapy
ID E3 UBIQUITIN LIGASE; CHRONIC LYMPHOCYTIC-LEUKEMIA; SQUAMOUS-CELL
   CARCINOMA; COLON-CANCER CELLS; WILD-TYPE P53; KINASE C-ABL; NF-KAPPA-B;
   APOPTOTIC RESPONSE; DNA-DAMAGE; IN-VITRO
AB Simple Summary
   The tumor suppressor TAp73 is a member of the p53 family, which is inhibited in many human solid and hematological tumors. In contrast to those in the p53 gene, mutations in the p73 gene are very rare in tumors, suggesting that the decrease in TAp73 activity and expression detected in those tumors are caused mainly by coordinated post-translational modifications of TAp73. Thus, understanding and investigating these post-translational modifications will allow for the identification of new targets to overcome the downregulation of TAp73 and, ultimately, the development of novel cancer therapeutics. This review highlights the multiple post-translational modifications underlying TAp73 regulation in cancer cells and the growing importance of targeting their trigger enzymes as a promising antitumor strategy.
   The tumor suppressor p73 is a member of the p53 family and is expressed as different isoforms with opposing properties. The TAp73 isoforms act as tumor suppressors and have pro-apoptotic effects, whereas the Delta Np73 isoforms lack the N-terminus transactivation domain and behave as oncogenes. The TAp73 protein has a high degree of similarity with both p53 function and structure, and it induces the regulation of various genes involved in the cell cycle and apoptosis. Unlike those of the p53 gene, the mutations in the p73 gene are very rare in tumors. Cancer cells have developed several mechanisms to inhibit the activity and/or expression of p73, from the hypermethylation of its promoter to the modulation of the ratio between its pro- and anti-apoptotic isoforms. The p73 protein is also decorated by a panel of post-translational modifications, including phosphorylation, acetylation, ubiquitin proteasomal pathway modifications, and small ubiquitin-related modifier (SUMO)ylation, that regulate its transcriptional activity, subcellular localization, and stability. These modifications orchestrate the multiple anti-proliferative and pro-apoptotic functions of TAp73, thereby offering multiple promising candidates for targeted anti-cancer therapies. In this review, we summarize the current knowledge of the different pathways implicated in the regulation of TAp73 at the post-translational level. This review also highlights the growing importance of targeting the post-translational modifications of TAp73 as a promising antitumor strategy, regardless of p53 status.
C1 [Omran, Ziad; Abdullah, Omeima] Umm Al Qura Univ, Coll Pharm, Mecca 21955, Saudi Arabia.
   [H. Dalhat, Mahmood; Kaleem, Mohammed; Hosawi, Salman; Al-Abbasi, Fahad A.; Choudhry, Hani; Alhosin, Mahmoud] King Abdulaziz Univ, Dept Biochem, Canc & Mutagenesis Unit, King Fahd Med Res Ctr,Fac Sci, Jeddah 21589, Saudi Arabia.
   [Wu, Wei] Univ Calif San Francisco, Dept Med, San Francisco, CA 94143 USA.
RP Alhosin, M (corresponding author), King Abdulaziz Univ, Dept Biochem, Canc & Mutagenesis Unit, King Fahd Med Res Ctr,Fac Sci, Jeddah 21589, Saudi Arabia.
EM zhomran@uqu.edu.sa; mdalhatdalhat@stu.kau.edu.sa; oaabdullah@uqu.edu.sa;
   mkaleem0002@stu.kau.edu.sa; shosawi@kau.edu.sa; abbasi@kau.edu.sa;
   Wei.Wu@ucsf.edu; hchoudhry@kau.edu.sa; malhaseen@kau.edu.sa
RI Kaleem, Mohammed/AAT-6272-2021; Omran, Ziad/AAU-1023-2021
OI Kaleem, Mohammed/0000-0003-4681-2031; Omran, Ziad/0000-0002-4797-4035;
   Hosawi, Salman/0000-0002-0639-1618; Choudhry, Hani/0000-0003-0401-6619;
   Dalhat, Mahmood/0000-0002-9982-6026; Alhosin,
   Mahmoud/0000-0003-2147-1445; Al-Abbasi, Fahad/0000-0001-5609-4913
FU Deanship of Scientific Research at Umm Al-Qura University
FX This research was funded by Deanship of Scientific Research at Umm
   Al-Qura University, Grant Number: 19-MED-1-02-0008 and the APC was also
   funded by Deanship of Scientific Research at Umm Al-Qura University.
CR Abrahim NN, 2012, BMC COMPLEM ALTERN M, V12, DOI 10.1186/1472-6882-12-220
   Abusnina A, 2011, CELL SIGNAL, V23, P152, DOI 10.1016/j.cellsig.2010.08.015
   Acedo P, 2019, FUTUR SCI OA, V5, DOI 10.4155/fsoa-2018-0082
   Agami R, 1999, NATURE, V399, P809
   Alghamdi R.M., 2020, EUR J CELL SCI, V2, P20, DOI [10.34154/2020-EJCS-0201-20-26/euraass, DOI 10.34154/2020-EJCS-0201-20-26/EURAASS]
   Alhosin M., 2020, WORLD ACAD SCI J, V2, P8
   Alhosin M, 2020, TECHNOL CANCER RES T, V19, DOI 10.1177/1533033820947489
   Alhosin M, 2012, INVEST NEW DRUG, V30, P1813, DOI 10.1007/s10637-011-9734-1
   Alhosin M, 2010, BIOCHEM PHARMACOL, V79, P1251, DOI 10.1016/j.bcp.2009.12.015
   Angers S, 2006, NATURE, V443, P590, DOI 10.1038/nature05175
   [Anonymous], 2016, PRESCRIRE INT, V25, P257
   Antoniou N, 2020, CANCERS, V12, DOI 10.3390/cancers12010062
   Arafa ESA, 2011, MUTAT RES-FUND MOL M, V706, P28, DOI 10.1016/j.mrfmmm.2010.10.007
   Pugazhendhi A, 2018, LIFE SCI, V200, P26, DOI 10.1016/j.lfs.2018.03.023
   Badr G, 2011, LIPIDS HEALTH DIS, V10, DOI 10.1186/1476-511X-10-236
   Balint E, 1999, ONCOGENE, V18, P3923, DOI 10.1038/sj.onc.1202781
   Bernassola F, 2008, CANCER CELL, V14, P10, DOI 10.1016/j.ccr.2008.06.001
   Boominathan L, 2010, CANCER METAST REV, V29, P613, DOI 10.1007/s10555-010-9257-9
   Brown MS, 2010, CLIN CANCER RES, V16, P2295, DOI 10.1158/1078-0432.CCR-09-3200
   Burge S, 2009, P NATL ACAD SCI USA, V106, P3142, DOI 10.1073/pnas.0900383106
   Chatterjee A, 2008, CELL CYCLE, V7, P1231, DOI 10.4161/cc.7.9.5795
   Chaudhary N, 2014, MOL CELL BIOL, V34, P3754, DOI 10.1128/MCB.00101-14
   Chen MC, 2017, ENVIRON TOXICOL, V32, P669, DOI 10.1002/tox.22268
   Chen MC, 2015, J AGR FOOD CHEM, V63, P1540, DOI 10.1021/jf5054063
   Chen X, 2014, CELL DEATH DIFFER, V21, P1535, DOI 10.1038/cdd.2014.92
   Chipuk JE, 2004, SCIENCE, V303, P1010, DOI 10.1126/science.1092734
   Coates PJ, 2006, J PATHOL, V210, P385, DOI 10.1002/path.2080
   Conforti F, 2012, CELL DEATH DIS, V3, DOI 10.1038/cddis.2012.27
   Conforti F, 2012, AGING-US, V4, P202, DOI 10.18632/aging.100441
   Costanzo A, 2002, MOL CELL, V9, P175, DOI 10.1016/S1097-2765(02)00431-8
   Dai JM, 2007, J CELL PHYSIOL, V210, P161, DOI 10.1002/jcp.20831
   Davis PK, 2001, INT J BIOCHEM CELL B, V33, P935, DOI 10.1016/S1357-2725(01)00073-5
   De Laurenzi V, 2000, ANN NY ACAD SCI, V926, P90
   DeYoung MP, 2007, ONCOGENE, V26, P5169, DOI 10.1038/sj.onc.1210337
   Dobbelstein M, 1999, ONCOGENE, V18, P2101, DOI 10.1038/sj.onc.1202512
   Duan WR, 2006, EXP CELL RES, V312, P3370, DOI 10.1016/j.yexcr.2006.07.005
   El-Najjar N, 2010, APOPTOSIS, V15, P183, DOI 10.1007/s10495-009-0421-z
   ELDEIRY WS, 1993, CELL, V75, P817, DOI 10.1016/0092-8674(93)90500-P
   Eleutherakis-Papaiakovou E, 2020, J ONCOL, V2020, DOI 10.1155/2020/7131802
   Feng LM, 2017, J BIOSCIENCES, V42, P547, DOI 10.1007/s12038-017-9708-3
   Fenichel MP, 2015, JNCI-J NATL CANCER I, V107, DOI 10.1093/jnci/djv165
   Foley P, 2003, J Dermatolog Treat, V14 Suppl 3, P15, DOI 10.1080/753267206
   Funato K, 2018, EMBO REP, V19, DOI 10.15252/embr.201745587
   Gaiddon C, 2003, J BIOL CHEM, V278, P27421, DOI 10.1074/jbc.M300251200
   Gali-Muhtasib HU, 2004, ANTI-CANCER DRUG, V15, P389, DOI 10.1097/00001813-200404000-00012
   GAPANY M, 1995, MOL MED, V1, P659, DOI 10.1007/BF03401606
   Gardlo Kerstin, 2002, Curr Opin Investig Drugs, V3, P1672
   Gong JG, 1999, NATURE, V399, P806
   Gonzalez-Cano L, 2013, CELL DEATH DIS, V4, DOI 10.1038/cddis.2013.224
   Gowda C, 2017, CURR PHARM DESIGN, V23, P95, DOI 10.2174/1381612822666161006154311
   GREENBLATT MS, 1994, CANCER RES, V54, P4855
   Grob TJ, 2001, CELL DEATH DIFFER, V8, P1213, DOI 10.1038/sj.cdd.4400962
   Gurung RL, 2010, PLOS ONE, V5, DOI 10.1371/journal.pone.0012124
   Halaby MJ, 2013, CELL CYCLE, V12, P2733, DOI 10.4161/cc.25785
   Han J, 2010, J BIOL CHEM, V285, P22473, DOI 10.1074/jbc.M109.081042
   Hanamoto T, 2005, J BIOL CHEM, V280, P16665, DOI 10.1074/jbc.M414323200
   HARPER JW, 1993, CELL, V75, P805
   Higa LA, 2006, NAT CELL BIOL, V8, P1277, DOI 10.1038/ncb1490
   Horn EJ, 2004, CARCINOGENESIS, V25, P157, DOI 10.1093/carcin/bgh003
   Hosoda M, 2005, ONCOGENE, V24, P7156, DOI 10.1038/sj.onc.1208872
   Hou H, 2019, CANC CELL INT, V19, P1
   Hu J, 2004, NAT CELL BIOL, V6, P1003, DOI 10.1038/ncb1172
   Hu X, 2018, DIGEST DIS SCI, V63, P126, DOI 10.1007/s10620-017-4856-8
   Hu ZB, 2016, CANCER MED-US, V5, P74, DOI 10.1002/cam4.558
   Ibrahim Abdulkhaleg, 2018, Oncotarget, V9, P28599, DOI 10.18632/oncotarget.25583
   Ishimoto O, 2002, CANCER RES, V62, P636
   Jiang LR, 2019, CELL DEATH DISCOV, V5, DOI 10.1038/s41420-019-0157-7
   Jones EV, 2007, BIOCHEM J, V405, P617, DOI 10.1042/BJ20061778
   Jung JH, 2011, CELL DEATH DIFFER, V18, P1865, DOI 10.1038/cdd.2011.57
   Jung YS, 2012, FEBS LETT, V586, P1397, DOI 10.1016/j.febslet.2012.03.052
   Jung YS, 2011, J BIOL CHEM, V286, P35388, DOI 10.1074/jbc.M111.261537
   Kaghad M, 1997, CELL, V90, P809, DOI 10.1016/S0092-8674(00)80540-1
   Kahyo T, 2001, MOL CELL, V8, P713, DOI 10.1016/S1097-2765(01)00349-5
   Kano S, 2008, CANCER RES, V68, P5572, DOI 10.1158/0008-5472.CAN-07-6231
   Katayama H, 2004, NAT GENET, V36, P55, DOI 10.1038/ng1279
   Katayama H, 2012, CANCER CELL, V21, P196, DOI 10.1016/j.ccr.2011.12.025
   Kawano S, 1999, BLOOD, V94, P1113
   Kelley ML, 2001, ONCOGENE, V20, P748, DOI 10.1038/sj.onc.1204144
   Kogure N, 2017, ANTICANCER RES, V37, P191, DOI 10.21873/anticanres.11305
   Koida N, 2008, J BIOL CHEM, V283, P8555, DOI 10.1074/jbc.M710608200
   Komander D, 2012, ANNU REV BIOCHEM, V81, P203, DOI 10.1146/annurev-biochem-060310-170328
   Kotaja N, 2002, MOL CELL BIOL, V22, P5222, DOI 10.1128/MCB.22.14.5222-5234.2002
   Kubaichuk K, 2019, CELLS-BASEL, V8, DOI 10.3390/cells8060598
   Kubo N, 2010, BIOCHEM BIOPH RES CO, V403, P405, DOI 10.1016/j.bbrc.2010.11.043
   Lecker SH, 2006, J AM SOC NEPHROL, V17, P1807, DOI 10.1681/ASN.2006010083
   Levy D, 2007, CELL DEATH DIFFER, V14, P743, DOI 10.1038/sj.cdd.4402063
   Levy D, 2008, J BIOL CHEM, V283, P27462, DOI 10.1074/jbc.M803941200
   Lin M, 2020, CELL DEATH DISCOV, V6, DOI 10.1038/s41420-020-0291-2
   Liu ML, 2001, LEUKEMIA RES, V25, P441, DOI 10.1016/S0145-2126(00)00148-X
   Liu Q, 2004, J BIOL CHEM, V279, P18210, DOI 10.1074/jbc.M400678200
   Looi ML, 2020, J ZHEJIANG UNIV-SC B, V21, P745, DOI 10.1631/jzus.B2000278
   Lu H, 2014, NEOPLASIA, V16, P789, DOI 10.1016/j.neo.2014.08.014
   Lunghi P, 2004, BLOOD, V104, P519, DOI 10.1182/blood-2003-08-2743
   Lunghi P, 2009, CLIN CANCER RES, V15, P6495, DOI 10.1158/1078-0432.CCR-09-1229
   Luo JY, 2001, CELL, V107, P137, DOI 10.1016/S0092-8674(01)00524-4
   Luo ZL, 2016, ONCOTARGET, V7, P1477, DOI 10.18632/oncotarget.6395
   Ma YU, 2008, MOL CANCER THER, V7, P3047, DOI 10.1158/1535-7163.MCT-08-0243
   Mabb AM, 2007, CELL MOL LIFE SCI, V64, P1979, DOI 10.1007/s00018-007-7005-2
   Maddika S, 2011, NAT CELL BIOL, V13, P728, DOI 10.1038/ncb2240
   Mahoney JA, 2002, BIOCHEM J, V361, P587, DOI 10.1042/0264-6021:3610587
   Malatesta M, 2013, ONCOGENE, V32, P4721, DOI 10.1038/onc.2012.463
   Mantovani F, 2004, MOL CELL, V14, P625, DOI 10.1016/j.molcel.2004.05.007
   Marumoto T, 2002, GENES CELLS, V7, P1173, DOI 10.1046/j.1365-2443.2002.00592.x
   Masclef L, 2019, JOVE-J VIS EXP, DOI 10.3791/59385
   Mennerich D, 2019, TRENDS CANCER, V5, P632, DOI 10.1016/j.trecan.2019.08.005
   Min B, 2015, BIOCHEM BIOPH RES CO, V467, P316, DOI 10.1016/j.bbrc.2015.09.163
   Moll UM, 2004, MOL CANCER RES, V2, P371
   Muller M, 2006, DRUG RESIST UPDATE, V9, P288, DOI 10.1016/j.drup.2007.01.001
   Muller M, 2005, CELL DEATH DIFFER, V12, P1564, DOI 10.1038/sj.cdd.4401774
   Munarriz E, 2004, MOL CELL BIOL, V24, P10593, DOI 10.1128/MCB.24.24.10593-10610.2004
   Nag A, 2004, CANCER RES, V64, P8152, DOI 10.1158/0008-5472.CAN-04-2598
   Neira JL, 2019, BBA-GEN SUBJECTS, V1863, P760, DOI 10.1016/j.bbagen.2019.01.019
   Oberst A, 2005, BIOCHEM BIOPH RES CO, V331, P707, DOI 10.1016/j.bbrc.2005.03.158
   Oberst A, 2007, P NATL ACAD SCI USA, V104, P11280, DOI 10.1073/pnas.0701773104
   Olivier Magali, 2004, IARC Sci Publ, P247
   Olivier M, 2010, CSH PERSPECT BIOL, V2, DOI 10.1101/cshperspect.a001008
   Omran Z, 2017, SEMIN CANCER BIOL, V43, P42, DOI 10.1016/j.semcancer.2017.01.002
   Omran Z, 2014, EUR BIOPHYS J BIOPHY, V43, P199, DOI 10.1007/s00249-014-0953-1
   Ozaki T, 2005, CANCER SCI, V96, P729, DOI 10.1111/j.1349-7006.2005.00116.x
   Park HB, 2020, INT J MOL SCI, V21, DOI 10.3390/ijms21113904
   Peschiaroli A, 2009, ONCOGENE, V28, P3157, DOI 10.1038/onc.2009.177
   Pitolli C, 2019, INT J MOL SCI, V20, DOI 10.3390/ijms20246241
   Pluta A, 2006, LEUKEMIA, V20, P757, DOI 10.1038/sj.leu.2404166
   Ramos H, 2020, PHARMACOL RES, V162, DOI 10.1016/j.phrs.2020.105245
   Ren J, 2002, J BIOL CHEM, V277, P33758, DOI 10.1074/jbc.M110667200
   Richter KT, 2020, CELL DEATH DIFFER, V27, P758, DOI 10.1038/s41418-019-0385-7
   Rossi M, 2005, EMBO J, V24, P836, DOI 10.1038/sj.emboj.7600444
   Sampath D, 2009, BLOOD, V113, P3744, DOI 10.1182/blood-2008-09-178707
   Sanchez-Prieto R, 2002, ONCOGENE, V21, P974, DOI 10.1038/sj.onc.1205134
   Sang MX, 2009, GENES CELLS, V14, P775, DOI 10.1111/j.1365-2443.2009.01309.x
   Satija YK, 2016, ONCOGENE, V35, P513, DOI 10.1038/onc.2015.111
   Sayan BS, 2010, P NATL ACAD SCI USA, V107, P12877, DOI 10.1073/pnas.0911828107
   Schmale H, 1997, ONCOGENE, V15, P1363, DOI 10.1038/sj.onc.1201500
   Schmitt CA, 2002, CANCER CELL, V1, P289, DOI 10.1016/S1535-6108(02)00047-8
   Sheng Y, 2008, NAT STRUCT MOL BIOL, V15, P1334, DOI 10.1038/nsmb.1521
   Singh A, 2018, CURR CANCER DRUG TAR, V18, P720, DOI 10.2174/1568009617666170630124643
   Singh A, 2016, ONCOL THER, V4, P73, DOI 10.1007/s40487-016-0023-1
   Strano S, 2005, MOL CELL, V18, P447, DOI 10.1016/j.molcel.2005.04.008
   Suresh B, 2016, STEM CELLS INT, V2016, DOI 10.1155/2016/6705927
   Sutinen P, 2014, NUCLEIC ACIDS RES, V42, P8310, DOI 10.1093/nar/gku543
   Sznarkowska A, 2018, CELL DIV, V13, DOI 10.1186/s13008-018-0043-3
   Sznarkowska A, 2011, FEBS LETT, V585, P255, DOI 10.1016/j.febslet.2010.12.004
   Trembley JH, 2009, CELL MOL LIFE SCI, V66, P1858, DOI 10.1007/s00018-009-9154-y
   Tsai KKC, 2003, CANCER RES, V63, P3418
   Tsang RY, 2009, DRUG SAFETY, V32, P1109, DOI 10.2165/11316640-000000000-00000
   Vaziri H, 2001, CELL, V107, P149, DOI 10.1016/S0092-8674(01)00527-X
   Velazhahan V, 2020, PLOS ONE, V15, DOI 10.1371/journal.pone.0234468
   Wang K, 2018, J CANCER RES CLIN, V144, P1509, DOI 10.1007/s00432-018-2653-1
   Wang XQ, 2001, FEBS LETT, V490, P202, DOI 10.1016/S0014-5793(01)02124-X
   Wu H, 2015, ONCOTARGET, V6, P21479, DOI 10.18632/oncotarget.4086
   Wu H, 2011, MOL CANCER RES, V9, P1780, DOI 10.1158/1541-7786.MCR-11-0157
   Wu H, 2011, CELL CYCLE, V10, P1912, DOI 10.4161/cc.10.12.15882
   Wu H, 2011, NAT MED, V17, P347, DOI 10.1038/nm.2283
   Wu PF, 2014, FOOD FUNCT, V5, P3320, DOI 10.1039/c4fo00810c
   Wu SY, 2009, EPIGENETICS-US, V4, P445, DOI 10.4161/epi.4.7.10030
   Wu XR, 2013, EJSO-EUR J SURG ONC, V39, P100, DOI 10.1016/j.ejso.2012.10.004
   Yan M, 2016, MED RES REV, V36, P1036, DOI 10.1002/med.21399
   Yang AN, 1998, MOL CELL, V2, P305, DOI 10.1016/S1097-2765(00)80275-0
   Yang-Hartwich Y, 2019, MOL CANCER RES, V17, P153, DOI 10.1158/1541-7786.MCR-18-0238
   Yoon MK, 2015, BMB REP, V48, P81, DOI 10.5483/BMBRep.2015.48.2.255
   Yuan ZM, 1999, NATURE, V399, P814, DOI 10.1038/21704
   Zaika AI, 2002, J EXP MED, V196, P765, DOI 10.1084/jem.20020179
   Zawacka-Pankau J, 2007, J BIOL CHEM, V282, P2466, DOI 10.1074/jbc.M608906200
   Zdzalik M, 2010, CELL CYCLE, V9, P4584, DOI 10.4161/cc.9.22.13871
   Zeng XY, 2000, MOL CELL BIOL, V20, P1299, DOI 10.1128/MCB.20.4.1299-1310.2000
   Zeng XY, 1999, MOL CELL BIOL, V19, P3257
   Zeng XY, 2001, J BIOL CHEM, V276, P48, DOI 10.1074/jbc.C000722200
   Zhang C, 2010, CELL IMMUNOL, V263, P235, DOI 10.1016/j.cellimm.2010.04.005
   Zhou HY, 1998, NAT GENET, V20, P189, DOI 10.1038/2496
NR 169
TC 0
Z9 0
U1 3
U2 4
PU MDPI
PI BASEL
PA ST ALBAN-ANLAGE 66, CH-4052 BASEL, SWITZERLAND
EI 2072-6694
J9 CANCERS
JI Cancers
PD APR
PY 2021
VL 13
IS 8
AR 1916
DI 10.3390/cancers13081916
PG 22
WC Oncology
WE Science Citation Index Expanded (SCI-EXPANDED)
SC Oncology
GA RS8LJ
UT WOS:000644024200001
PM 33921128
OA Green Published, gold
DA 2022-04-10
ER

PT J
AU Wright, TH
   Davis, BG
AF Wright, Tom H.
   Davis, Benjamin G.
TI Post-translational mutagenesis for installation of natural and unnatural
   amino acid side chains into recombinant proteins
SO NATURE PROTOCOLS
LA English
DT Article
ID NATIVE CHEMICAL LIGATION; GENETIC-CODE; DEHYDROALANINE; PEPTIDES;
   CYSTEINE; ROUTE
AB Methods for installing natural and unnatural amino acids and their modifications into proteins in a benign and precise manner are highly sought-after in protein science. Here we describe a protocol for 'post-translational mutagenesis' that enables the programmed installation of protein side chains through the use of rapid, mild and operationally simple free-radical chemistry performed on recombinantly expressed and purified proteins. By introduction of protein dehydroalanine (Dha) residues (in this instance, from a unique cysteine residue introduced by site-directed mutagenesis) as free-radical trapping 'tags' for downstream modification, exquisite control over the site of subsequent modification is achieved. Using readily available alkyl halide precursors and simple borohydride salts, alkyl radicals can be generated in aqueous solution. These alkyl radicals react rapidly with protein-bound Dha residues to yield functionalized protein products with new carbon-carbon bonds. Once the Dha is installed, the introduction of the desired functionality is limited only by the requirement for polarity matching of the generated radical with the Dha 'acceptor', the solubility of the alkyl halide precursors in aqueous solution and the kinetics of the reaction itself. For example, methylated derivatives of lysine, arginine and glutamine are readily accessible. Furthermore, as the side chains are constructed chemically, many unnatural modifications can also be directly introduced as part of the side chain, including isotope reporters (19F, 13C) that can be used in biophysical experiments such as protein NMR. From a suitable cysteine mutant of the target protein, the entire procedure for this chemical post-translational mutation takes 2 d and is readily performed by nonchemists.
C1 [Wright, Tom H.; Davis, Benjamin G.] Univ Oxford, Dept Chem, Oxford, England.
RP Davis, BG (corresponding author), Univ Oxford, Dept Chem, Oxford, England.
EM ben.davis@chem.ox.ac.uk
RI Davis, Benjamin G/C-5281-2011
OI Davis, Benjamin G/0000-0002-5056-407X
FU Rutherford Foundation; Royal Society Wolfson Research Merit AwardRoyal
   Society of London
FX T.H.W. was supported by the Rutherford Foundation. B.G.D. was supported
   by a Royal Society Wolfson Research Merit Award.
CR Bernardes GJL, 2008, J AM CHEM SOC, V130, P5052, DOI 10.1021/ja800800p
   Chalker Justin M, 2012, Angew Chem Int Ed Engl, V51, P1835, DOI 10.1002/anie.201106432
   Chalker JM, 2011, ACCOUNTS CHEM RES, V44, P730, DOI 10.1021/ar200056q
   Chalker JM, 2011, CHEM SCI, V2, P1666, DOI 10.1039/c1sc00185j
   Chin JW, 2014, ANNU REV BIOCHEM, V83, P379, DOI 10.1146/annurev-biochem-060713-035737
   Chooi KP, 2014, J AM CHEM SOC, V136, P1698, DOI 10.1021/ja4095318
   DAWSON PE, 1994, SCIENCE, V266, P776, DOI 10.1126/science.7973629
   Dumas A, 2015, CHEM SCI, V6, P50, DOI 10.1039/c4sc01534g
   Gunnoo SB, 2014, NAT COMMUN, V5, DOI 10.1038/ncomms5388
   Guo JT, 2008, ANGEW CHEM INT EDIT, V47, P6399, DOI 10.1002/anie.200802336
   Levengood MR, 2006, NAT PROTOC, V1, P3001, DOI 10.1038/nprot.2006.470
   Luger K, 1999, METH MOL B, V119, P1
   Malins LR, 2014, CURR OPIN CHEM BIOL, V22, P70, DOI 10.1016/j.cbpa.2014.09.021
   van Kasteren SI, 2007, NATURE, V446, P1105, DOI 10.1038/nature05757
   Walsh CT, 2005, ANGEW CHEM INT EDIT, V44, P7342, DOI 10.1002/anie.200501023
   Wang J., 2007, ANGEW CHEM, V119, P6973
   Wang J, 2007, ANGEW CHEM INT EDIT, V46, P6849, DOI 10.1002/anie.200702305
   Wang L, 2001, SCIENCE, V292, P498, DOI 10.1126/science.1060077
   Wright TH, 2016, SCIENCE, V354, DOI 10.1126/science.aag1465
   Wright TH, 2016, ANGEW CHEM INT EDIT, V55, P5896, DOI 10.1002/anie.201509310
   Yang A, 2016, SCIENCE, V354, P623, DOI 10.1126/science.aah4428
   Zheng WP, 2005, J BIOL CHEM, V280, P10462, DOI 10.1074/jbc.M412283200
NR 22
TC 15
Z9 15
U1 1
U2 61
PU NATURE PUBLISHING GROUP
PI LONDON
PA MACMILLAN BUILDING, 4 CRINAN ST, LONDON N1 9XW, ENGLAND
SN 1754-2189
EI 1750-2799
J9 NAT PROTOC
JI Nat. Protoc.
PD OCT
PY 2017
VL 12
IS 10
BP 2243
EP 2250
DI 10.1038/nprot.2017.087
PG 8
WC Biochemical Research Methods
WE Science Citation Index Expanded (SCI-EXPANDED)
SC Biochemistry & Molecular Biology
GA FI5CM
UT WOS:000411998900006
PM 29532800
OA Green Submitted
DA 2022-04-10
ER

PT J
AU Magro, G
   Schiappacassi, M
   Perissinotto, D
   Corsaro, A
   Borghese, C
   Belfiore, A
   Colombatti, A
   Grasso, S
   Botti, C
   Bombardieri, E
   Perris, R
AF Magro, G
   Schiappacassi, M
   Perissinotto, D
   Corsaro, A
   Borghese, C
   Belfiore, A
   Colombatti, A
   Grasso, S
   Botti, C
   Bombardieri, E
   Perris, R
TI Differential expression of mucins 1-6 in papillary thyroid carcinoma:
   evidence for transformation-dependent post-translational modifications
   of MUCI in situ
SO JOURNAL OF PATHOLOGY
LA English
DT Article
DE mucin; thyroid carcinoma; glycosylation; diagnosis; neoplasia
ID GENE-EXPRESSION; MONOCLONAL-ANTIBODIES; BREAST; CANCER; PROTEIN;
   GLYCOSYLATION; CELLS; EPITHELIUM; PROFILES; EPITOPES
AB Mucins are primary glycoproteins of epithelia that are known to undergo major changes in their post-translational processing during neoplastic transformation. This study has examined the expression pattern of seven primary mucins, ie mucin (MUC) 1, 2, 3, 4, 5AC, 5B and 6, in normal, hyperplastic, benign neoplastic, and papillary-type carcinoma (PTC) tissues of the thyroid. MUC1 and MUC5B were the only mucins to be widely transcribed in both benign and malignant tissues. In contrast, MUC4 transcripts were undetectable in normal thyroids, and were present in only 40% of the hyperplastic and malignant thyroid tissues. In PTC, MUC1 was identified as a single mRNA transcript, rejecting the idea that this mucin may undergo transformation-dependent alternative splicing in thyroid tumours. The tissue distribution of NIUC1 and MUC4 proteins was highly heterogeneous: this largely paralleled their mRNA expression profiles and supported the conclusion that whereas MUC1 was ubiquitously expressed in PTC, MUC4 was detectable in less than 20% of the cases analysed. In order to determine whether post-translational modifications of MUC1, putatively associated with malignancy, also occurred in the mucin produced by PTC, immunohistochemistry was performed with a panel of well-characterized anti-MUC1 antibodies in conjunction with digestion of the tissue sections with deglycosylating enzymes. These experiments, which were supported by immunochemical analyses of the MUC1 and MUC4 glycoforms extracted from tissues, collectively demonstrated markedly divergent MUC1 glycosylation profiles in normal and benign thyroid tissues when compared with PTC. Characteristically, these latter neoplastic cells produced mucin molecules carrying complex poly-N-lactosamine-type glycans capped with fucose and neuraminic acid residues. The present study also found evidence in PTC for the potential presence of proteolytically processed MUC1 isoforms which differ in their post-translational traits depending on whether they are retained on the cell surface or secreted into the extracellular space. It is proposed that the observed differences in the glycosylation properties of normal and neoplastic NIUC1 may be exploitable as an ancillary tool in the diagnosis of PTC. Copyright (C) 2003 John Wiley Sons, Ltd.
C1 Natl Canc Inst, Div Expt Oncol 2, CRO, IRCCS, I-33081 Aviano, PN, Italy.
   Univ Parma, Dept Evolutionary & Funct Biol, I-43100 Parma, Italy.
   Natl Canc Inst, Div Nucl Med, IRCCS, I-20133 Milan, Italy.
   Univ Udine, Dipartimento Sci & Tecnol Biomed, I-33100 Udine, Italy.
   Univ Catanzaro, Dept Expt & Clin Med, I-88100 Catanzaro, Italy.
   Univ Catania, Inst Pathol Anat, Catania, Italy.
RP Perris, R (corresponding author), Natl Canc Inst, Div Expt Oncol 2, CRO, IRCCS, Via Pedemontana Occidentale 12, I-33081 Aviano, PN, Italy.
EM rperris@cro.it
RI Belfiore, Antonino/B-4652-2011; Borghese, Cinzia Paola/AAY-3988-2020;
   Schiappacassi, Monica/AAX-5505-2020
OI Belfiore, Antonino/0000-0002-6181-4193; Borghese, Cinzia
   Paola/0000-0002-2253-2433; Schiappacassi, Monica/0000-0003-4804-4291;
   Magro, Gaetano Giuseppe/0000-0003-3244-6827; colombatti,
   alfonso/0000-0002-3676-2379
CR Agrawal B, 1998, MOL MED TODAY, V4, P397, DOI 10.1016/S1357-4310(98)01322-7
   Aplin JD, 1998, GLYCOBIOLOGY, V8, P269, DOI 10.1093/glycob/8.3.269
   BARA J, 1993, INT J CANCER, V54, P607, DOI 10.1002/ijc.2910540414
   Bartman AE, 1999, INT J CANCER, V80, P210
   Bieche I, 1997, THYROID, V7, P725, DOI 10.1089/thy.1997.7.725
   Botti C, 1997, INT J BIOL MARKER, V12, P187, DOI 10.1177/172460089701200409
   BREASALIER RS, 1991, J CLIN INVEST, V87, P1037
   Cao Y, 1997, J HISTOCHEM CYTOCHEM, V45, P1547, DOI 10.1177/002215549704501111
   Gimmi CD, 1996, NAT MED, V2, P1367, DOI 10.1038/nm1296-1367
   GIRLING A, 1989, INT J CANCER, V43, P1072, DOI 10.1002/ijc.2910430620
   Giuntoli RL, 1998, CANCER RES, V58, P5546
   Guzman K, 1996, AM J PHYSIOL-LUNG C, V271, pL1023, DOI 10.1152/ajplung.1996.271.6.L1023
   HANSKI C, 1993, CANCER RES, V53, P4082
   Hartman ML, 1999, INT J CANCER, V82, P256, DOI 10.1002/(SICI)1097-0215(19990719)82:2<256::AID-IJC17>3.0.CO;2-C
   HennebicqReig S, 1997, EXP CELL RES, V235, P100, DOI 10.1006/excr.1997.3638
   HO JJL, 1995, BIOCHEM BIOPH RES CO, V210, P866, DOI 10.1006/bbrc.1995.1738
   HO SB, 1995, CANCER RES, V55, P2681
   Huang Y, 2001, P NATL ACAD SCI USA, V98, P15044, DOI 10.1073/pnas.251547398
   Komatsu M, 1999, CANCER RES, V59, P2229
   Lloyd KO, 1996, J BIOL CHEM, V271, P33325, DOI 10.1074/jbc.271.52.33325
   Monges GM, 1999, AM J CLIN PATHOL, V112, P635
   Moniaux N, 1999, BIOCHEM J, V338, P325, DOI 10.1042/0264-6021:3380325
   NAKAMORI S, 1994, GASTROENTEROLOGY, V106, P353, DOI 10.1016/0016-5085(94)90592-4
   Perez-Vilar J, 1999, J BIOL CHEM, V274, P31751, DOI 10.1074/jbc.274.45.31751
   Price MR, 1998, TUMOR BIOL, V19, P1, DOI 10.1159/000056500
   Reis CA, 1998, INT J CANCER, V79, P402, DOI 10.1002/(SICI)1097-0215(19980821)79:4<402::AID-IJC16>3.0.CO;2-6
   Retz M, 1998, CANCER RES, V58, P5662
   Rosai J, 2000, VIRCHOWS ARCH, V437, P351
   Seregni E, 1996, ANTICANCER RES, V16, P2209
   Sikut R, 1996, INT J CANCER, V66, P617, DOI 10.1002/(SICI)1097-0215(19960529)66:5<617::AID-IJC6>3.0.CO;2-W
   Smorodinsky N, 1996, BIOCHEM BIOPH RES CO, V228, P115, DOI 10.1006/bbrc.1996.1625
   Takano T, 2000, BRIT J CANCER, V83, P1495, DOI 10.1054/bjoc.2000.1483
   Taylor-Papadimitriou J, 1999, BBA-MOL BASIS DIS, V1455, P301, DOI 10.1016/S0925-4439(99)00055-1
   WEISS M, 1991, CANCER LETT, V58, P125, DOI 10.1016/0304-3835(91)90034-F
   Weiss M, 1996, INT J CANCER, V66, P55, DOI 10.1002/(SICI)1097-0215(19960328)66:1<55::AID-IJC10>3.0.CO;2-A
   Williams SJ, 1999, CANCER RES, V59, P4083
   Yonezawa S, 1997, PATHOL INT, V47, P813, DOI 10.1111/j.1440-1827.1997.tb03713.x
NR 37
TC 12
Z9 13
U1 0
U2 1
PU WILEY-BLACKWELL
PI HOBOKEN
PA 111 RIVER ST, HOBOKEN 07030-5774, NJ USA
SN 0022-3417
EI 1096-9896
J9 J PATHOL
JI J. Pathol.
PD JUL
PY 2003
VL 200
IS 3
BP 357
EP 369
DI 10.1002/path.1360
PG 13
WC Oncology; Pathology
WE Science Citation Index Expanded (SCI-EXPANDED)
SC Oncology; Pathology
GA 697FJ
UT WOS:000183931300011
PM 12845632
DA 2022-04-10
ER

PT J
AU Basukala, O
   Sarabia-Vega, V
   Banks, L
AF Basukala, Om
   Sarabia-Vega, Vanessa
   Banks, Lawrence
TI Human papillomavirus oncoproteins and post-translational modifications:
   generating multifunctional hubs for overriding cellular homeostasis
SO BIOLOGICAL CHEMISTRY
LA English
DT Review
DE E6; E7; HPV oncoproteins; post-translational modification
ID PROTEIN-KINASE-A; RETINOBLASTOMA TUMOR-SUPPRESSOR; UBIQUITIN-PROTEASOME
   PATHWAY; E7 ONCOPROTEIN; IN-VITRO; E6 ONCOPROTEIN; HPV-16 E7; HIGH-RISK;
   CHK1 INHIBITOR; RB BINDING
AB Human papillomaviruses (HPVs) are major human carcinogens, causing around 5% of all human cancers, with cervical cancer being the most important. These tumors are all driven by the two HPV oncoproteins E6 and E7. Whilst their mechanisms of action are becoming increasingly clear through their abilities to target essential cellular tumor suppressor and growth control pathways, the roles that post-translational modifications (PTMs) of E6 and E7 play in the regulation of these activities remain unclear. Here, we discuss the direct consequences of some of the most common PTMs of E6 and E7, and how this impacts upon the multi-functionality of these viral proteins, and thereby contribute to the viral life cycle and to the induction of malignancy. Furthermore, it is becoming increasingly clear that these modifications, may, in some cases, offer novel routes for therapeutic intervention in HPV-induced disease.
C1 [Basukala, Om; Sarabia-Vega, Vanessa; Banks, Lawrence] Int Ctr Genet Engn & Biotechnol, Area Sci Pk,Padriciano 99, I-34149 Trieste, Italy.
RP Banks, L (corresponding author), Int Ctr Genet Engn & Biotechnol, Area Sci Pk,Padriciano 99, I-34149 Trieste, Italy.
EM banks@icgeb.org
RI Basukala, Om/N-3176-2019
OI Basukala, Om/0000-0002-1404-2848
FU Associazione Italiana per la Ricerca sul -CancroFondazione AIRC per la
   ricerca sul cancro [18578]; ICGEB Arturo Falaschi Predoctoral
   Fellowships
FX We are very grateful to David Pim and Miranda Thomas for valuable
   comments on the manuscript. We also gratefully acknowledge research
   support provided by the Associazione Italiana per la Ricerca sul
   -Cancro, funder id: http://dx.doi.org/10.13039/501100005010, grant
   number: 18578. Om Basukala and Vanessa Sarabia-Vega are recipients of
   ICGEB Arturo Falaschi Predoctoral Fellowships and are registered with
   the Open University UK.
CR ACKERMAN P, 1989, J BIOL CHEM, V264, P11958
   Armstrong DJ, 1995, BIOCHEM J, V312, P667, DOI 10.1042/bj3120667
   Banks L, 2003, TRENDS BIOCHEM SCI, V28, P452, DOI 10.1016/S0968-0004(03)00141-5
   BARBOSA MS, 1990, EMBO J, V9, P153, DOI 10.1002/j.1460-2075.1990.tb08091.x
   Barnard D, 2016, INVEST NEW DRUG, V34, P49, DOI 10.1007/s10637-015-0310-y
   Basukala O, 2019, PLOS PATHOG, V15, DOI 10.1371/journal.ppat.1007769
   Ben-Saadon R, 2004, J BIOL CHEM, V279, P41414, DOI 10.1074/jbc.M407201200
   Berezutskaya E, 1997, J BIOL CHEM, V272, P30135, DOI 10.1074/jbc.272.48.30135
   Bodily JM, 2011, J VIROL, V85, P8852, DOI 10.1128/JVI.00664-11
   Boon SS, 2015, J VIROL, V89, P1579, DOI 10.1128/JVI.01961-14
   Boon SS, 2013, J VIROL, V87, P1586, DOI 10.1128/JVI.02074-12
   Butz K, 2003, ONCOGENE, V22, P5938, DOI 10.1038/sj.onc.1206894
   Calcada EO, 2013, CHEMBIOCHEM, V14, P1876, DOI 10.1002/cbic.201300172
   Chemes LB, 2010, FEBS J, V277, P973, DOI 10.1111/j.1742-4658.2009.07540.x
   Chen JZ, 2015, REV MED VIROL, V25, P24, DOI 10.1002/rmv.1823
   Chien WM, 2000, CELL GROWTH DIFFER, V11, P425
   Chin C, 2005, EXP MOL MED, V37, P608, DOI 10.1038/emm.2005.74
   Cho-Chung YS, 2005, ANN NY ACAD SCI, V1058, P76, DOI 10.1196/annals.1359.014
   Chua MMJ, 2017, PLOS ONE, V12, DOI 10.1371/journal.pone.0188854
   Chua MMJ, 2017, PHARMACEUTICALS-BASE, V10, DOI 10.3390/ph10010018
   Cullere X, 1998, J VIROL, V72, P558
   Del Nonno F, 2011, MODERN PATHOL, V24, P855, DOI 10.1038/modpathol.2011.40
   Delury CP, 2013, J VIROL, V87, P9463, DOI 10.1128/JVI.01234-13
   Dick FA, 2002, J VIROL, V76, P6224, DOI 10.1128/JVI.76.12.6224-6234.2002
   Doorbar J, 2012, VACCINE, V30, pF55, DOI 10.1016/j.vaccine.2012.06.083
   DYSON N, 1989, SCIENCE, V243, P934, DOI 10.1126/science.2537532
   El Abidine AZ, 2017, VIROLOGY, V500, P218, DOI 10.1016/j.virol.2016.10.023
   Engelke CG, 2013, CLIN CANCER RES, V19, P4412, DOI 10.1158/1078-0432.CCR-12-3748
   FINDIK D, 1995, J CELL BIOCHEM, V57, P12, DOI 10.1002/jcb.240570103
   Firmbach Pasqualotto F, 2017, APPL CANC RES, V37, P27
   FIRZLAFF J M, 1989, New Biologist, V1, P44
   FIRZLAFF JM, 1991, P NATL ACAD SCI USA, V88, P5187, DOI 10.1073/pnas.88.12.5187
   Forman D, 2012, VACCINE, V30, pF12, DOI 10.1016/j.vaccine.2012.07.055
   Gao QS, 2000, J BIOL CHEM, V275, P14824, DOI 10.1074/jbc.275.20.14824
   Garcia-Alai MM, 2007, BIOCHEMISTRY-US, V46, P10405, DOI 10.1021/bi7007917
   Genovese NJ, 2008, J VIROL, V82, P4862, DOI 10.1128/JVI.01202-07
   Genovese NJ, 2011, J VIROL, V85, P5546, DOI 10.1128/JVI.02166-10
   HECK DV, 1992, P NATL ACAD SCI USA, V89, P4442, DOI 10.1073/pnas.89.10.4442
   Hong HY, 2010, MOL CELLS, V29, P305, DOI 10.1007/s10059-010-0037-8
   HUIBREGTSE JM, 1993, MOL CELL BIOL, V13, P4918, DOI 10.1128/MCB.13.8.4918
   HUIBREGTSE JM, 1991, EMBO J, V10, P4129, DOI 10.1002/j.1460-2075.1991.tb04990.x
   James CD, 2016, PATHOGENS, V5, DOI 10.3390/pathogens5010008
   JENSEN TJ, 1995, CELL, V83, P129, DOI 10.1016/0092-8674(95)90241-4
   Jeon JH, 2006, FRONT BIOSCI-LANDMRK, V11, P1540, DOI 10.2741/1902
   Jeon JH, 2003, EMBO J, V22, P5273, DOI 10.1093/emboj/cdg495
   Jones DL, 1997, VIROLOGY, V239, P97, DOI 10.1006/viro.1997.8851
   Kamio M, 2004, ONCOGENE, V23, P3107, DOI 10.1038/sj.onc.1207453
   Kao WH, 2000, J VIROL, V74, P6408, DOI 10.1128/JVI.74.14.6408-6417.2000
   Kehmeier E, 2002, VIROLOGY, V299, P72, DOI 10.1006/viro.2002.1502
   Kuhne C, 2000, ONCOGENE, V19, P5884, DOI 10.1038/sj.onc.1203988
   Kukic P, 2019, SCI REP-UK, V9, DOI 10.1038/s41598-019-41925-4
   Lee JO, 1998, NATURE, V391, P859, DOI 10.1038/36038
   Liang YJ, 2008, INT J BIOCHEM CELL B, V40, P2431, DOI 10.1016/j.biocel.2008.04.003
   Lin CH, 2008, J BIOL CHEM, V283, P15681, DOI 10.1074/jbc.M708278200
   Lin W, 2018, GYNECOL OBSTET INVES, V83, P299, DOI 10.1159/000487943
   Litchfield DW, 2003, BIOCHEM J, V369, P1, DOI 10.1042/BJ20021469
   Liu J, 2015, MOL MED REP, V11, P665, DOI 10.3892/mmr.2014.2720
   Liu X, 2006, J BIOL CHEM, V281, P578, DOI 10.1074/jbc.M508455200
   Lorand L, 2003, NAT REV MOL CELL BIO, V4, P140, DOI 10.1038/nrm1014
   Manzo-Merino J, 2013, EXPERT OPIN THER TAR, V17, P1357, DOI 10.1517/14728222.2013.832204
   MARIN O, 1986, EUR J BIOCHEM, V160, P239, DOI 10.1111/j.1432-1033.1986.tb09962.x
   MARIN O, 1994, BIOCHEM BIOPH RES CO, V198, P898, DOI 10.1006/bbrc.1994.1128
   Massimi P, 2000, VIROLOGY, V276, P388, DOI 10.1006/viro.2000.0514
   Massimi P, 1997, VIROLOGY, V227, P255, DOI 10.1006/viro.1996.8315
   Massimi P, 1996, ONCOGENE, V12, P2325
   Mehanna H, 2013, HEAD NECK-J SCI SPEC, V35, P747, DOI 10.1002/hed.22015
   Montagnoli A, 1999, GENE DEV, V13, P1181, DOI 10.1101/gad.13.9.1181
   Montano R, 2012, MOL CANCER THER, V11, P427, DOI 10.1158/1535-7163.MCT-11-0406
   Muller C, 1999, P NATL ACAD SCI USA, V96, P7276, DOI 10.1073/pnas.96.13.7276
   MURAO S, 1989, J BIOL CHEM, V264, P8356
   Muslin AJ, 1996, CELL, V84, P889, DOI 10.1016/S0092-8674(00)81067-3
   Myung J, 2001, MED RES REV, V21, P245, DOI 10.1002/med.1009.abs
   Neal CL, 2010, EXPERT OPIN THER TAR, V14, P1343, DOI 10.1517/14728222.2010.531011
   Nguyen NP, 2016, MEDICINE, V95, DOI 10.1097/MD.0000000000004228
   Nogueira MO, 2017, VIROLOGY, V503, P70, DOI 10.1016/j.virol.2016.12.030
   Nomine Y, 2006, MOL CELL, V21, P665, DOI 10.1016/j.molcel.2006.01.024
   Oh KJ, 2004, J VIROL, V78, P5338, DOI 10.1128/JVI.78.10.5338-5346.2004
   Ohlenschlager O, 2006, ONCOGENE, V25, P5953, DOI 10.1038/sj.onc.1209584
   Ohta T, 2001, CANCER RES, V61, P1347
   Ortega CE, 2014, PLOS ONE, V9, DOI 10.1371/journal.pone.0115609
   Pagano MA, 2004, BIOCHEM BIOPH RES CO, V321, P1040, DOI 10.1016/j.bbrc.2004.07.067
   PALMER RH, 1995, EUR J BIOCHEM, V227, P344, DOI 10.1111/j.1432-1033.1995.tb20395.x
   Perea SE, 2004, CANCER RES, V64, P7127, DOI 10.1158/0008-5472.CAN-04-2086
   Perea SE, 2008, MOL CELL BIOCHEM, V316, P163, DOI 10.1007/s11010-008-9814-5
   Perea SE, 2018, SEMIN ONCOL, V45, P58, DOI 10.1053/j.seminoncol.2018.04.006
   Perera Y, 2008, INT J CANCER, V122, P57, DOI 10.1002/ijc.23013
   Phillips AC, 1997, J GEN VIROL, V78, P905, DOI 10.1099/0022-1317-78-4-905
   Pierre F, 2011, J MED CHEM, V54, P635, DOI 10.1021/jm101251q
   Piirsoo A, 2019, PLOS PATHOG, V15, DOI 10.1371/journal.ppat.1007788
   PRIVES C, 1990, CELL, V61, P735, DOI 10.1016/0092-8674(90)90179-I
   Propper DJ, 1999, CLIN CANCER RES, V5, P1682
   Rabalski AJ, 2016, CLIN CANCER RES, V22, P2840, DOI 10.1158/1078-0432.CCR-15-1314
   Reinstein E, 2000, ONCOGENE, V19, P5944, DOI 10.1038/sj.onc.1203989
   Rey O, 2000, VIROLOGY, V268, P372, DOI 10.1006/viro.1999.0175
   Roden RBS, 2018, NAT REV CANCER, V18, P240, DOI 10.1038/nrc.2018.13
   Roman A, 2013, VIROLOGY, V445, P138, DOI 10.1016/j.virol.2013.04.013
   Sapio L, 2014, EXCLI J, V13, P843
   Sarabia-Vega V, 2020, J GEN VIROL, V101, P954, DOI 10.1099/jgv.0.001236
   Sarno S, 1996, J BIOL CHEM, V271, P10595, DOI 10.1074/jbc.271.18.10595
   SCHEFFNER M, 1990, CELL, V63, P1129, DOI 10.1016/0092-8674(90)90409-8
   Schiffman M, 2016, NAT REV DIS PRIMERS, V2, DOI 10.1038/nrdp.2016.86
   Schwede F, 2000, PHARMACOL THERAPEUT, V87, P199, DOI 10.1016/S0163-7258(00)00051-6
   SELVEY LA, 1994, J GEN VIROL, V75, P1647, DOI 10.1099/0022-1317-75-7-1647
   Serrano B, 2018, BEST PRACT RES CL OB, V47, P14, DOI 10.1016/j.bpobgyn.2017.08.006
   Siddiqui-Jain A, 2010, CANCER RES, V70, P10288, DOI 10.1158/0008-5472.CAN-10-1893
   Singh M, 2005, J BIOL CHEM, V280, P37868, DOI 10.1074/jbc.M504877200
   SMOTKIN D, 1987, J VIROL, V61, P1686, DOI 10.1128/JVI.61.5.1686-1689.1987
   Solares AM, 2009, BMC CANCER, V9, DOI 10.1186/1471-2407-9-146
   Southern SA, 2004, BRIT J CANCER, V90, P1949, DOI 10.1038/sj.bjc.6601827
   Thatte J, 2018, J VIROL, V92, DOI 10.1128/JVI.00465-18
   Thomas M, 1999, J GEN VIROL, V80, P1513, DOI 10.1099/0022-1317-80-6-1513
   Thomas M, 2005, ONCOGENE, V24, P6222, DOI 10.1038/sj.onc.1208757
   Thomas M, 1998, ONCOGENE, V17, P2943, DOI 10.1038/sj.onc.1202223
   Tomaic V, 2009, VIROLOGY, V393, P7, DOI 10.1016/j.virol.2009.07.029
   Tortora G, 2003, ANN NY ACAD SCI, V1002, P236, DOI 10.1196/annals.1281.026
   Tortora G, 2002, ANN NY ACAD SCI, V968, P139, DOI 10.1111/j.1749-6632.2002.tb04332.x
   Tortora G, 2002, CLIN CANCER RES, V8, P303
   Tugizov S, 2005, J VIROL, V79, P1099, DOI 10.1128/JVI.79.2.1099-1112.2005
   Vande Pol SB, 2013, VIROLOGY, V445, P115, DOI 10.1016/j.virol.2013.04.026
   Vos RM, 2009, J VIROL, V83, P8885, DOI 10.1128/JVI.00605-09
   Wang J, 2001, ONCOGENE, V20, P4740, DOI 10.1038/sj.onc.1204655
   Watson RA, 2003, J CELL SCI, V116, P4925, DOI 10.1242/jcs.00809
   Yamato K, 2008, CANCER GENE THER, V15, P140, DOI 10.1038/sj.cgt.7701118
   Yang SH, 2016, WORLD J GASTROENTERO, V22, P7275, DOI 10.3748/wjg.v22.i32.7275
   Yoshinouchi M, 2003, MOL THER, V8, P762, DOI 10.1016/j.ymthe.2003.08.004
   Zhang JG, 1999, P NATL ACAD SCI USA, V96, P2071, DOI 10.1073/pnas.96.5.2071
   Zhang Y, 2007, J VIROL, V81, P3618, DOI 10.1128/JVI.02044-06
NR 127
TC 6
Z9 6
U1 0
U2 1
PU WALTER DE GRUYTER GMBH
PI BERLIN
PA GENTHINER STRASSE 13, D-10785 BERLIN, GERMANY
SN 1431-6730
EI 1437-4315
J9 BIOL CHEM
JI Biol. Chem.
PD APR
PY 2020
VL 401
IS 5
BP 585
EP 599
DI 10.1515/hsz-2019-0408
PG 15
WC Biochemistry & Molecular Biology
WE Science Citation Index Expanded (SCI-EXPANDED)
SC Biochemistry & Molecular Biology
GA LD2JJ
UT WOS:000525857600004
PM 31913845
DA 2022-04-10
ER

PT J
AU Krassowski, M
   Pellegrina, D
   Mee, MW
   Fradet-Turcotte, A
   Bhat, M
   Reimand, J
AF Krassowski, Michal
   Pellegrina, Diogo
   Mee, Miles W.
   Fradet-Turcotte, Amelie
   Bhat, Mamatha
   Reimand, Juri
TI ActiveDriverDB: Interpreting Genetic Variation in Human and Cancer
   Genomes Using Post-translational Modification Sites and Signaling
   Networks (2021 Update)
SO FRONTIERS IN CELL AND DEVELOPMENTAL BIOLOGY
LA English
DT Article
DE post-translational modifications (PTM); genome variation; disease genes;
   cancer drivers; cell signaling; protein interaction networks; databases
ID COMPREHENSIVE CHARACTERIZATION; LYSINE SUCCINYLATION; PROTEIN
   MODIFICATION; MUTATIONS; SUMOYLATION; VARIANTS; IMPACT; IDENTIFICATION;
   SIRT5
AB Deciphering the functional impact of genetic variation is required to understand phenotypic diversity and the molecular mechanisms of inherited disease and cancer. While millions of genetic variants are now mapped in genome sequencing projects, distinguishing functional variants remains a major challenge. Protein-coding variation can be interpreted using post-translational modification (PTM) sites that are core components of cellular signaling networks controlling molecular processes and pathways. ActiveDriverDB is an interactive proteo-genomics database that uses more than 260,000 experimentally detected PTM sites to predict the functional impact of genetic variation in disease, cancer and the human population. Using machine learning tools, we prioritize proteins and pathways with enriched PTM-specific amino acid substitutions that potentially rewire signaling networks via induced or disrupted short linear motifs of kinase binding. We then map these effects to site-specific protein interaction networks and drug targets. In the 2021 update, we increased the PTM datasets by nearly 50%, included glycosylation, sumoylation and succinylation as new types of PTMs, and updated the workflows to interpret inherited disease mutations. We added a recent phosphoproteomics dataset reflecting the cellular response to SARS-CoV-2 to predict the impact of human genetic variation on COVID-19 infection and disease course. Overall, we estimate that 16-21% of known amino acid substitutions affect PTM sites among pathogenic disease mutations, somatic mutations in cancer genomes and germline variants in the human population. These data underline the potential of interpreting genetic variation through the lens of PTMs and signaling networks. The open-source database is freely available at www.ActiveDriverDB.org.
C1 [Krassowski, Michal] Univ Oxford, Med Sci Div, Nuffield Dept Womens & Reprod Hlth, Oxford, England.
   [Pellegrina, Diogo; Mee, Miles W.; Reimand, Juri] Ontario Inst Canc Res, Computat Biol Program, Toronto, ON, Canada.
   [Fradet-Turcotte, Amelie] Univ Laval, Dept Mol Biol Med Biochem & Pathol, Quebec City, PQ, Canada.
   [Fradet-Turcotte, Amelie] Univ Laval, Ctr Hosp Univ CHU Quebec, Res Ctr, Oncol Div, Quebec City, PQ, Canada.
   [Bhat, Mamatha] Univ Hlth Network, Multiorgan Transplant Program, Toronto, ON, Canada.
   [Bhat, Mamatha] Univ Toronto, Dept Med, Div Gastroenterol & Hepatol, Toronto, ON, Canada.
   [Reimand, Juri] Univ Toronto, Dept Med Biophys, Toronto, ON, Canada.
   [Reimand, Juri] Univ Toronto, Dept Mol Genet, Toronto, ON, Canada.
RP Reimand, J (corresponding author), Ontario Inst Canc Res, Computat Biol Program, Toronto, ON, Canada.; Reimand, J (corresponding author), Univ Toronto, Dept Med Biophys, Toronto, ON, Canada.; Reimand, J (corresponding author), Univ Toronto, Dept Mol Genet, Toronto, ON, Canada.
EM Juri.Reimand@utoronto.ca
RI Krassowski, Michał/ABC-6980-2021
OI Krassowski, Michał/0000-0002-9638-7785; Bhat,
   Mamatha/0000-0003-1960-8449
FU Scatcherd European Scholarship; Canadian Institutes of Health Research
   (CIHR)Canadian Institutes of Health Research (CIHR); Cancer Research
   Society (CRS); Ontario Institute for Cancer Research (OICR); Government
   of Ontario, Canada
FX MK was supported by the Scatcherd European Scholarship. This work was
   supported by the Canadian Institutes of Health Research (CIHR) Project
   Grant to JR, Cancer Research Society (CRS) Operating Grant to AF-T and
   JR, and the Investigator Award to JR from the Ontario Institute for
   Cancer Research (OICR). Funding to OICR is provided by the Government of
   Ontario, Canada.
CR Altshuler DM, 2015, NATURE, V526, P68, DOI 10.1038/nature15393
   Bailey MH, 2018, CELL, V173, P371, DOI [10.1016/j.cell.2018.02.060, 10.1016/j.cell.2018.07.034]
   Bateman A, 2019, NUCLEIC ACIDS RES, V47, pD506, DOI 10.1093/nar/gky1049
   Blokzijl F, 2016, NATURE, V538, P260, DOI 10.1038/nature19768
   Bouhaddou M, 2020, CELL, V182, P685, DOI 10.1016/j.cell.2020.06.034
   Campbell PJ, 2020, NATURE, V578, P82, DOI 10.1038/s41586-020-1969-6
   Celen AB, 2020, FEBS J, V287, P3110, DOI 10.1111/febs.15319
   Chen R, 2009, J PROTEOME RES, V8, P651, DOI 10.1021/pr8008012
   Cheng J, 2007, CELL, V131, P584, DOI 10.1016/j.cell.2007.08.045
   Claussnitzer M, 2020, NATURE, V577, P179, DOI 10.1038/s41586-019-1879-7
   Creixell P, 2015, CELL, V163, P202, DOI 10.1016/j.cell.2015.08.056
   Dantuma NP, 2016, EMBO J, V35, P6, DOI 10.15252/embj.201592595
   DiDonato M, 2003, J MOL BIOL, V332, P601, DOI 10.1016/S0022-2836(03)00889-1
   Dinkel H, 2011, NUCLEIC ACIDS RES, V39, pD261, DOI 10.1093/nar/gkq1104
   Du JT, 2011, SCIENCE, V334, P806, DOI 10.1126/science.1207861
   Ellrott K, 2018, CELL SYST, V6, P271, DOI 10.1016/j.cels.2018.03.002
   Enserink JM, 2015, CELL DIV, V10, DOI 10.1186/s13008-015-0010-1
   Finn RD, 2017, NUCLEIC ACIDS RES, V45, pD190, DOI 10.1093/nar/gkw1107
   Flotho A, 2013, ANNU REV BIOCHEM, V82, P357, DOI 10.1146/annurev-biochem-061909-093311
   Futreal PA, 2004, NAT REV CANCER, V4, P177, DOI 10.1038/nrc1299
   Geiss-Friedlander R, 2007, NAT REV MOL CELL BIO, V8, P947, DOI 10.1038/nrm2293
   Gharwan H, 2016, NAT REV CLIN ONCOL, V13, P209, DOI 10.1038/nrclinonc.2015.213
   Gonzalez-Perez A, 2013, NAT METHODS, V10, P723, DOI 10.1038/nmeth.2562
   Hoeller D, 2009, NATURE, V458, P438, DOI 10.1038/nature07960
   Hornbeck PV, 2015, NUCLEIC ACIDS RES, V43, pD512, DOI 10.1093/nar/gku1267
   Hu MM, 2016, IMMUNITY, V45, P555, DOI 10.1016/j.immuni.2016.08.014
   Hu RF, 2021, NUCLEIC ACIDS RES, V49, pD552, DOI 10.1093/nar/gkaa945
   Huang KL, 2018, CELL, V173, P355, DOI 10.1016/j.cell.2018.03.039
   Iqbal S, 2020, P NATL ACAD SCI USA, V117, P28201, DOI 10.1073/pnas.2002660117
   Jones PA, 2016, NAT REV GENET, V17, P630, DOI 10.1038/nrg.2016.93
   Kamburov A, 2015, P NATL ACAD SCI USA, V112, pE5486, DOI 10.1073/pnas.1516373112
   Karczewski KJ, 2020, NATURE, V581, P434, DOI 10.1038/s41586-020-2308-7
   Krassowski M, 2018, NUCLEIC ACIDS RES, V46, pD901, DOI 10.1093/nar/gkx973
   Landrum MJ, 2020, NUCLEIC ACIDS RES, V48, pD835, DOI 10.1093/nar/gkz972
   Lawrence JB, 1999, P NATL ACAD SCI USA, V96, P3149, DOI 10.1073/pnas.96.6.3149
   Li FY, 2020, BRIEF BIOINFORM, V21, P1069, DOI 10.1093/bib/bbz050
   Li L, 2016, NAT COMMUN, V7, DOI 10.1038/ncomms12235
   Li SY, 2010, BIOCOMPUT-PAC SYM, P337
   Lin ZF, 2013, BIOCHEM BIOPH RES CO, V441, P191, DOI 10.1016/j.bbrc.2013.10.033
   Liu J, 2016, IMMUNITY, V45, P15, DOI 10.1016/j.immuni.2016.06.020
   Liu T, 2005, J PROTEOME RES, V4, P2070, DOI 10.1021/pr0502065
   MacArthur DG, 2014, NATURE, V508, P469, DOI 10.1038/nature13127
   Mann M, 2003, NAT BIOTECHNOL, V21, P255, DOI 10.1038/nbt0303-255
   Martincorena I, 2015, SCIENCE, V348, P880, DOI 10.1126/science.aaa6806
   Martinez-Jimenez F, 2020, NAT CANCER, V1, P122, DOI 10.1038/s43018-019-0001-2
   Montecchi-Palazzi L, 2008, NAT BIOTECHNOL, V26, P864, DOI 10.1038/nbt0808-864
   Moremen KW, 2012, NAT REV MOL CELL BIO, V13, P448, DOI 10.1038/nrm3383
   Morin PJ, 1997, SCIENCE, V275, P1787, DOI 10.1126/science.275.5307.1787
   Narayan S, 2016, GENOME MED, V8, DOI 10.1186/s13073-016-0311-2
   Paczkowska M, 2020, NAT COMMUN, V11, DOI 10.1038/s41467-019-13983-9
   PAWSON T, 1995, NATURE, V373, P573, DOI 10.1038/373573a0
   Pollard KS, 2010, GENOME RES, V20, P110, DOI 10.1101/gr.097857.109
   Porta-Pardo E, 2015, PLOS COMPUT BIOL, V11, DOI 10.1371/journal.pcbi.1004518
   Prasad TSK, 2009, NUCLEIC ACIDS RES, V37, pD767, DOI 10.1093/nar/gkn892
   Radivojac P, 2008, BIOINFORMATICS, V24, pI241, DOI 10.1093/bioinformatics/btn267
   Reily C, 2019, NAT REV NEPHROL, V15, P346, DOI 10.1038/s41581-019-0129-4
   Reimand J, 2015, PLOS GENET, V11, DOI 10.1371/journal.pgen.1004919
   Reimand J, 2013, SCI REP-UK, V3, DOI 10.1038/srep02651
   Reimand J, 2013, MOL SYST BIOL, V9, DOI 10.1038/msb.2012.68
   Reyna MA, 2020, NAT COMMUN, V11, DOI 10.1038/s41467-020-14367-0
   ROSEN DR, 1993, NATURE, V362, P59, DOI 10.1038/362059a0
   Smestad J, 2018, ISCIENCE, V2, P63, DOI 10.1016/j.isci.2018.03.012
   Sreedhar A, 2020, GENES DIS, V7, P166, DOI 10.1016/j.gendis.2019.09.011
   Tennessen JA, 2012, SCIENCE, V337, P64, DOI 10.1126/science.1219240
   Trefely S, 2020, MOL METAB, V38, DOI 10.1016/j.molmet.2020.01.005
   Wadi L, 2016, NAT METHODS, V13, P705, DOI 10.1038/nmeth.3963
   Wagih O, 2015, NAT METHODS, V12, P531, DOI 10.1038/nmeth.3396
   Wang YB, 2015, J MOL CELL BIOL, V7, P187, DOI 10.1093/jmcb/mjv013
   Ward JJ, 2004, BIOINFORMATICS, V20, P2138, DOI 10.1093/bioinformatics/bth195
   Wishart DS, 2018, NUCLEIC ACIDS RES, V46, pD1074, DOI 10.1093/nar/gkx1037
   Wojcechowskyj JA, 2013, CELL HOST MICROBE, V13, P613, DOI 10.1016/j.chom.2013.04.011
   Wollscheid B, 2009, NAT BIOTECHNOL, V27, P378, DOI 10.1038/nbt.1532
   Xie ZY, 2012, MOL CELL PROTEOMICS, V11, P100, DOI 10.1074/mcp.M111.015875
   Yang YF, 2017, OPEN BIOL, V7, DOI 10.1098/rsob.170167
   Yang Y, 2019, NUCLEIC ACIDS RES, V47, pD874, DOI 10.1093/nar/gky821
   Zhang J, 2019, MOL CELL, V76, P82, DOI 10.1016/j.molcel.2019.07.017
   Zhang ZH, 2011, NAT CHEM BIOL, V7, P58, DOI 10.1038/NCHEMBIO.495
NR 77
TC 1
Z9 2
U1 1
U2 7
PU FRONTIERS MEDIA SA
PI LAUSANNE
PA AVENUE DU TRIBUNAL FEDERAL 34, LAUSANNE, CH-1015, SWITZERLAND
SN 2296-634X
J9 FRONT CELL DEV BIOL
JI Front. Cell. Dev. Biol.
PD MAR 23
PY 2021
VL 9
AR 626821
DI 10.3389/fcell.2021.626821
PG 11
WC Cell Biology; Developmental Biology
WE Science Citation Index Expanded (SCI-EXPANDED)
SC Cell Biology; Developmental Biology
GA RI6DH
UT WOS:000636996000001
PM 33834021
OA Green Published, gold
DA 2022-04-10
ER

PT J
AU Grossmann, A
   Benlasfer, N
   Birth, P
   Hegele, A
   Wachsmuth, F
   Apelt, L
   Stelzl, U
AF Grossmann, Arndt
   Benlasfer, Nouhad
   Birth, Petra
   Hegele, Anna
   Wachsmuth, Franziska
   Apelt, Luise
   Stelzl, Ulrich
TI Phospho-tyrosine dependent protein-protein interaction network
SO MOLECULAR SYSTEMS BIOLOGY
LA English
DT Article
DE cancer signaling; network biology; post-translational protein
   modification; yeast two-hybrid
ID post-translational modification; PHOSPHATIDYLINOSITOL 3-KINASE;
   SIGNALING NETWORKS; TETRASPANIN CD151; CD9; SPECIFICITY; MORPHOLOGY;
   DISCOVERY; MIGRATION; RESOURCE
AB Post-translational protein modifications, such as tyrosine phosphorylation, regulate protein-protein interactions (PPIs) critical for signal processing and cellular phenotypes. We extended an established yeast two-hybrid system employing human protein kinases for the analyses of phospho-tyrosine (pY)-dependent PPIs in a direct experimental, large-scale approach. We identified 292 mostly novel pY-dependent PPIs which showed high specificity with respect to kinases and interacting proteins and validated a large fraction in co-immunoprecipitation experiments from mammalian cells. About one-sixth of the interactions are mediated by known linear sequence binding motifs while the majority of pY-PPIs are mediated by other linear epitopes or governed by alternative recognition modes. Network analysis revealed that pY-mediated recognition events are tied to a highly connected protein module dedicated to signaling and cell growth pathways related to cancer. Using binding assays, protein complementation and phenotypic readouts to characterize the pY-dependent interactions of TSPAN2 (tetraspanin 2) and GRB2 or PIK3R3 (p55), we exemplarily provide evidence that the two pY-dependent PPIs dictate cellular cancer phenotypes.
C1 [Grossmann, Arndt; Benlasfer, Nouhad; Birth, Petra; Hegele, Anna; Wachsmuth, Franziska; Apelt, Luise; Stelzl, Ulrich] Max Planck Inst Mol Genet, Otto Warburg Lab, D-14195 Berlin, Germany.
RP Stelzl, U (corresponding author), Max Planck Inst Mol Genet, Otto Warburg Lab, Ihnestr 73, D-14195 Berlin, Germany.
EM stelzl@molgen.mpg.de
RI Stelzl, Ulrich/J-9506-2015
OI Stelzl, Ulrich/0000-0003-2500-3585
FU Max Planck SocietyMax Planck SocietyFoundation CELLEX; German Ministry
   of Science (NGFNp) [NeuroNet-TP3 01GS08171]; German Ministry of Science
   (BMBF)Federal Ministry of Education & Research (BMBF) [0315082]
FX We thank Sylvia Wowro and Sebastian Schubert for help with initial
   cloning experiments and Jonathan Woodsmith for critical discussions on
   the manuscript. The work was supported by the Max Planck Society and the
   German Ministry of Science (NGFNp, NeuroNet-TP3 01GS08171; BMBF,
   0315082).
CR Bisson N, 2011, NAT BIOTECHNOL, V29, P653, DOI 10.1038/nbt.1905
   Blume-Jensen P, 2001, NATURE, V411, P355, DOI 10.1038/35077225
   Blumenthal A, 2012, AM J PHYSIOL-RENAL, V302, pF1265, DOI 10.1152/ajprenal.00468.2011
   Bordoli MR, 2014, CELL, V158, P1033, DOI 10.1016/j.cell.2014.06.048
   Bradshaw JM, 2003, ADV PROTEIN CHEM, V61, P161
   Braun P, 2009, NAT METHODS, V6, P91, DOI [10.1038/NMETH.1281, 10.1038/nmeth.1281]
   Castro-Sanchez L, 2010, EUR J CELL BIOL, V89, P843, DOI 10.1016/j.ejcb.2010.07.004
   Franco M, 2010, J BIOL CHEM, V285, P38756, DOI 10.1074/jbc.M110.145417
   Friedman A, 2007, CELL, V128, P225, DOI 10.1016/j.cell.2007.01.007
   Futreal PA, 2004, NAT REV CANCER, V4, P177, DOI 10.1038/nrc1299
   Hegele A, 2012, MOL CELL, V45, P567, DOI 10.1016/j.molcel.2011.12.034
   Hemler ME, 2014, NAT REV CANCER, V14, P49, DOI 10.1038/nrc3640
   Higo K, 2013, PLOS ONE, V8, DOI 10.1371/journal.pone.0074482
   Hornbeck PV, 2012, NUCLEIC ACIDS RES, V40, pD261, DOI 10.1093/nar/gkr1122
   Huang HM, 2008, MOL CELL PROTEOMICS, V7, P768, DOI 10.1074/mcp.M700312-MCP200
   Ideker T, 2012, MOL SYST BIOL, V8, DOI 10.1038/msb.2011.99
   Kamburov A, 2013, NUCLEIC ACIDS RES, V41, pD793, DOI 10.1093/nar/gks1055
   Klosek SK, 2005, BIOCHEM BIOPH RES CO, V336, P408, DOI 10.1016/j.bbrc.2005.08.106
   Koytiger G, 2013, MOL CELL PROTEOMICS, V12, P1204, DOI 10.1074/mcp.M112.025858
   Lazo PA, 2007, CANCER SCI, V98, P1666, DOI 10.1111/j.1349-7006.2007.00584.x
   Lim WA, 2010, CELL, V142, P661, DOI 10.1016/j.cell.2010.08.023
   Linding R, 2007, CELL, V129, P1415, DOI 10.1016/j.cell.2007.05.052
   Liu BA, 2006, MOL CELL, V22, P851, DOI 10.1016/j.molcel.2006.06.001
   Liu BA, 2012, FEBS LETT, V586, P2597, DOI 10.1016/j.febslet.2012.04.054
   MAYER BJ, 1992, MOL CELL BIOL, V12, P609, DOI 10.1128/MCB.12.2.609
   Michnick SW, 2007, NAT REV DRUG DISCOV, V6, P569, DOI 10.1038/nrd2311
   Miller ML, 2008, SCI SIGNAL, V1, DOI 10.1126/scisignal.1159433
   Moritz A, 2010, SCI SIGNAL, V3, DOI 10.1126/scisignal.2000998
   Mothe I, 1997, MOL ENDOCRINOL, V11, P1911, DOI 10.1210/me.11.13.1911
   Murayama Y, 2004, J CELL SCI, V117, P3379, DOI 10.1242/jcs.01201
   Murayama Y, 2008, J CELL PHYSIOL, V216, P135, DOI 10.1002/jcp.21384
   MYERS MG, 1992, P NATL ACAD SCI USA, V89, P10350, DOI 10.1073/pnas.89.21.10350
   Olsen JV, 2010, SCI SIGNAL, V3, DOI 10.1126/scisignal.2000475
   Otsubo C, 2014, CELL REP, V7, P527, DOI 10.1016/j.celrep.2014.03.027
   Rahuel J, 1996, NAT STRUCT BIOL, V3, P586, DOI 10.1038/nsb0796-586
   Rolland T, 2014, CELL, V159, P1212, DOI 10.1016/j.cell.2014.10.050
   Sadej R, 2014, LAB INVEST, V94, P41, DOI 10.1038/labinvest.2013.136
   Schlessinger Joseph, 2003, Sci STKE, V2003, pRE12, DOI 10.1126/stke.2003.191.re12
   Seet BT, 2006, NAT REV MOL CELL BIO, V7, P473, DOI 10.1038/nrm1960
   Songyang Z, 2004, CELL, V116, P41
   Stefan E, 2011, NAT COMMUN, V2, DOI 10.1038/ncomms1605
   Stelzl U, 2005, CELL, V122, P957, DOI 10.1016/j.cell.2005.08.029
   Stelzl U, 2013, PROTEOM CLIN APPL, V7, P727, DOI 10.1002/prca.201300039
   STOTZ A, 1990, GENE, V95, P91, DOI 10.1016/0378-1119(90)90418-Q
   Tan CSH, 2009, SCI SIGNAL, V2, DOI 10.1126/scisignal.2000316
   Tinti M, 2013, CELL REP, V3, P1293, DOI 10.1016/j.celrep.2013.03.001
   Varjosalo M, 2008, CELL, V133, P537, DOI 10.1016/j.cell.2008.02.047
   Venkatesan K, 2009, NAT METHODS, V6, P83, DOI 10.1038/NMETH.1280
   Vidal M, 2011, CELL, V144, P986, DOI 10.1016/j.cell.2011.02.016
   Vinayagam A, 2011, SCI SIGNAL, V4, DOI 10.1126/scisignal.2001699
   Wang HX, 2011, J CELL SCI, V124, P2702, DOI 10.1242/jcs.085449
   Wei XM, 2014, PLOS GENET, V10, DOI 10.1371/journal.pgen.1004819
   Weimann M, 2013, NAT METHODS, V10, P339, DOI [10.1038/NMETH.2397, 10.1038/nmeth.2397]
   Wong KK, 2010, CURR OPIN GENET DEV, V20, P87, DOI 10.1016/j.gde.2009.11.002
   Woodsmith J, 2014, CURR OPIN STRUC BIOL, V24, P34, DOI 10.1016/j.sbi.2013.11.009
   Woodsmith J, 2013, PLOS COMPUT BIOL, V9, DOI 10.1371/journal.pcbi.1002933
   Worseck JM, 2012, METHODS MOL BIOL, V812, P63, DOI 10.1007/978-1-61779-455-1_4
   Yamada M, 2008, FEBS J, V275, P3335, DOI 10.1111/j.1742-4658.2008.06481.x
   Yaoi T, 2006, MOL CELL PROTEOMICS, V5, P959, DOI 10.1074/mcp.T600002-MCP200
   Zheng Y, 2013, NATURE, V499, P166, DOI 10.1038/nature12308
   Zhong Q, 2009, MOL SYST BIOL, V5, DOI 10.1038/msb.2009.80
   ZHOU SY, 1993, CELL, V72, P767, DOI 10.1016/0092-8674(93)90404-E
NR 62
TC 38
Z9 39
U1 0
U2 16
PU WILEY
PI HOBOKEN
PA 111 RIVER ST, HOBOKEN 07030-5774, NJ USA
SN 1744-4292
J9 MOL SYST BIOL
JI Mol. Syst. Biol.
PD MAR
PY 2015
VL 11
IS 3
AR 794
DI 10.15252/msb.20145968
PG 14
WC Biochemistry & Molecular Biology
WE Science Citation Index Expanded (SCI-EXPANDED)
SC Biochemistry & Molecular Biology
GA CE4CA
UT WOS:000351777200006
PM 25814554
OA Green Published, gold
DA 2022-04-10
ER

PT J
AU Samarzija, I
AF Samarzija, Ivana
TI Post-Translational Modifications That Drive Prostate Cancer Progression
SO BIOMOLECULES
LA English
DT Review
DE prostate cancer; post-translational modification; phosphorylation;
   glycosylation; ubiquitination; SUMOylation; acetylation; lipidation
ID E3 UBIQUITIN LIGASES; FATTY-ACID SYNTHASE; RECEPTOR TRANSCRIPTIONAL
   ACTIVITY; FACTOR-KAPPA-B; ANDROGEN RECEPTOR; CELL-PROLIFERATION; HISTONE
   DEACETYLASE-1; PROTEIN-KINASE; INTRAEPITHELIAL NEOPLASIA; PROTEASOMAL
   DEGRADATION
AB While a protein primary structure is determined by genetic code, its specific functional form is mostly achieved in a dynamic interplay that includes actions of many enzymes involved in post-translational modifications. This versatile repertoire is widely used by cells to direct their response to external stimuli, regulate transcription and protein localization and to keep proteostasis. Herein, post-translational modifications with evident potency to drive prostate cancer are explored. A comprehensive list of proteome-wide and single protein post-translational modifications and their involvement in phenotypic outcomes is presented. Specifically, the data on phosphorylation, glycosylation, ubiquitination, SUMOylation, acetylation, and lipidation in prostate cancer and the enzymes involved are collected. This type of knowledge is especially valuable in cases when cancer cells do not differ in the expression or mutational status of a protein, but its differential activity is regulated on the level of post-translational modifications. Since their driving roles in prostate cancer, post-translational modifications are widely studied in attempts to advance prostate cancer treatment. Current strategies that exploit the potential of post-translational modifications in prostate cancer therapy are presented.
C1 [Samarzija, Ivana] Rudjer Boskovic Inst, Div Mol Med, Lab Epigenom, Zagreb 10000, Croatia.
RP Samarzija, I (corresponding author), Rudjer Boskovic Inst, Div Mol Med, Lab Epigenom, Zagreb 10000, Croatia.
EM Ivana.Samarzija@irb.hr
FU Zagrebacka banka
FX This research was funded by a MY ZABA START 2019 donation from
   Zagrebacka banka.
CR Adam RM, 2007, CANCER RES, V67, P6238, DOI 10.1158/0008-5472.CAN-07-0288
   Ahmed SF, 2012, J BIOL CHEM, V287, P15996, DOI 10.1074/jbc.M111.321083
   Ai JK, 2009, MOL ENDOCRINOL, V23, P1963, DOI 10.1210/me.2009-0188
   [Anonymous], 2020, Cancer Discov, V10, P1084, DOI 10.1158/2159-8290.CD-NB2020-054
   Arai S, 2020, ELIFE, V9, DOI 10.7554/eLife.54954
   Arbini AA, 2013, ONCOGENESIS, V2, DOI 10.1038/oncsis.2013.45
   Armenia J, 2018, NAT GENET, V50, P645, DOI 10.1038/s41588-018-0078-z
   Ashikari D, 2017, ONCOGENE, V36, P6272, DOI 10.1038/onc.2017.225
   Babbio F, 2012, ONCOGENE, V31, P4878, DOI 10.1038/onc.2011.641
   Bai RF, 2020, GLYCOCONJUGATE J, V37, P423, DOI 10.1007/s10719-020-09927-x
   Bakin RE, 2004, J BIOL CHEM, V279, P51218, DOI 10.1074/jbc.M409271200
   Baptista T, 2013, ONCOTARGET, V4, P1673, DOI 10.18632/oncotarget.1237
   Bawa-Khalfe T, 2017, ONCOTARGET, V8, P17651, DOI 10.18632/oncotarget.13283
   Bawa-Khalfe T, 2010, J BIOL CHEM, V285, P25859, DOI 10.1074/jbc.M110.134874
   Begley LA, 2015, AM J CLIN EXP UROL, V3, P91
   Belaguli NS, 2012, PLOS ONE, V7, DOI 10.1371/journal.pone.0048019
   Beltran H, 2019, CLIN CANCER RES, V25, P43, DOI 10.1158/1078-0432.CCR-18-1912
   Bhardwaj A, 2014, ONCOTARGET, V5, P11490, DOI 10.18632/oncotarget.2571
   Bhatia N, 2006, J BIOL CHEM, V281, P19320, DOI 10.1074/jbc.M513203200
   Bian P, 2020, LIFE SCI, V254, DOI 10.1016/j.lfs.2019.116816
   Bianco-Miotto T, 2010, CANCER EPIDEM BIOMAR, V19, P2611, DOI 10.1158/1055-9965.EPI-10-0555
   Biswas K, 2020, MOL CANCER THER, V19, P1008, DOI 10.1158/1535-7163.MCT-19-0777
   Blattner M, 2017, CANCER CELL, V31, P436, DOI 10.1016/j.ccell.2017.02.004
   Bouchal J, 2011, PROSTATE, V71, P431, DOI 10.1002/pros.21257
   Braglia L, 2020, BBA-MOL CELL RES, V1867, DOI 10.1016/j.bbamcr.2020.118731
   Byles V, 2012, ONCOGENE, V31, P4619, DOI 10.1038/onc.2011.612
   Cai HJ, 2011, P NATL ACAD SCI USA, V108, P6579, DOI 10.1073/pnas.1103904108
   Canesin G., 2020, CURR OPIN ENDOCR MET, V10, P36, DOI [10.1016/j.coemr.2020.02.004, DOI 10.1016/J.COEMR.2020.02.004]
   Cang SD, 2016, J HEMATOL ONCOL, V9, DOI 10.1186/s13045-016-0233-x
   Cang SD, 2009, INT J ONCOL, V35, P1417, DOI 10.3892/ijo_00000459
   Chang KH, 2013, CELL, V154, P1074, DOI 10.1016/j.cell.2013.07.029
   Chen C, 2007, ONCOGENE, V26, P2386, DOI 10.1038/sj.onc.1210021
   Chen C, 2008, ONCOGENE, V27, P6845, DOI 10.1038/onc.2008.288
   Chen CS, 2005, J BIOL CHEM, V280, P41553, DOI 10.1074/jbc.M506183200
   Chen FZ, 2013, ONKOLOGIE, V36, P592, DOI 10.1159/000355166
   Chen HH, 2017, ONCOTARGET, V8, P21501, DOI 10.18632/oncotarget.15308
   Chen L, 2020, SIGNAL TRANSDUCT TAR, V5, DOI 10.1038/s41392-020-0196-9
   Chen LQ, 2010, CANCER RES, V70, P5994, DOI 10.1158/0008-5472.CAN-09-4440
   Chen X, 2014, CELL DEATH DIFFER, V21, P1535, DOI 10.1038/cdd.2014.92
   Chen ZB, 2015, INT J MOL SCI, V16, P4560, DOI 10.3390/ijms16034560
   Cheng JK, 2006, NEOPLASIA, V8, P667, DOI 10.1593/neo.06445
   Cheng L, 2018, INT J ONCOL, V53, P203, DOI 10.3892/ijo.2018.4377
   Chetram MA, 2011, MOL CANCER RES, V9, P90, DOI 10.1158/1541-7786.MCR-10-0235
   Chinni SR, 2006, PROSTATE, V66, P32, DOI 10.1002/pros.20318
   Chinni SR, 2008, MOL CANCER RES, V6, P446, DOI 10.1158/1541-7786.MCR-07-0117
   Cho KS, 2013, ONCOL LETT, V6, P933, DOI 10.3892/ol.2013.1515
   Choi HJ, 2015, FEBS LETT, V589, P3977, DOI 10.1016/j.febslet.2015.11.028
   Chopra H., 2018, ONCOTARGET, DOI [10.18632/oncotarget.23569, DOI 10.18632/ONCOTARGET.23569]
   Christian PA, 2011, MOL CANCER, V10, DOI 10.1186/1476-4598-10-57
   Clark A, 2020, AM J CANCER RES, V10, P704
   Clark DJ, 2020, J PROTEOME RES, V19, P2195, DOI 10.1021/acs.jproteome.9b00578
   Cocchiola R, 2019, INT J MOL SCI, V20, DOI 10.3390/ijms20081815
   Coffey K, 2012, PLOS ONE, V7, DOI 10.1371/journal.pone.0045539
   Coffey K, 2012, J ENDOCRINOL, V215, P221, DOI 10.1530/JOE-12-0238
   Cohen M, 2019, PROSTATE, V79, P403, DOI 10.1002/pros.23746
   Coleman DT, 2009, MOL CANCER THER, V8, P214, DOI 10.1158/1535-7163.MCT-08-0722
   Conley-LaComb MK, 2016, MOL CANCER, V15, DOI 10.1186/s12943-016-0552-0
   Corno C, 2020, FRONT CELL DEV BIOL, V8, DOI 10.3389/fcell.2020.00610
   Costa AF, 2020, TRENDS CANCER, V6, P757, DOI 10.1016/j.trecan.2020.04.002
   Cui LW, 2019, ONCOTARGETS THER, V12, P4451, DOI 10.2147/OTT.S193480
   Cui Y, 2016, MED SCI MONITOR, V22, P380, DOI 10.12659/MSM.895312
   Dai Y, 2007, MOL ENDOCRINOL, V21, P1807, DOI 10.1210/me.2006-0467
   Dallavalle C, 2016, J CLIN INVEST, V126, P4585, DOI 10.1172/JCI86505
   Damodaran S, 2017, BMC CANCER, V17, DOI 10.1186/s12885-017-3853-9
   Das R, 2017, CANCER RES, V77, P1021, DOI 10.1158/0008-5472.CAN-16-2529
   Dayyani F, 2012, PLOS ONE, V7, DOI 10.1371/journal.pone.0051189
   de Bono JS, 2019, CLIN CANCER RES, V25, P928, DOI 10.1158/1078-0432.CCR-18-0981
   De Piano Mario, 2021, Small GTPases, V12, P265, DOI 10.1080/21541248.2020.1826781
   De Piano M, 2020, ONCOGENE, V39, P3666, DOI 10.1038/s41388-020-1243-2
   Debes JD, 2002, CANCER RES, V62, P5632
   Debes JD, 2003, CANCER RES, V63, P7638
   Deep Gagan, 2015, Critical Reviews in Oncogenesis, V20, P419, DOI 10.1615/CritRevOncog.v20.i5-6.130
   DePaolo JS, 2016, ONCOTARGET, V7, P71417, DOI 10.18632/oncotarget.12163
   Dessai AS, 2021, CANCER RES, V81, P50, DOI 10.1158/0008-5472.CAN-20-1708
   Deubzer HE, 2013, INT J CANCER, V132, P2200, DOI 10.1002/ijc.27876
   Dhar S, 2015, BBA-MOL CELL RES, V1853, P265, DOI 10.1016/j.bbamcr.2014.11.004
   Di Sante G, 2015, AM J PATHOL, V185, P266, DOI 10.1016/j.ajpath.2014.09.014
   Ding LY, 2014, CANCER RES, V74, P2050, DOI 10.1158/0008-5472.CAN-13-1659
   Ding M, 2020, J EXP CLIN CANC RES, V39, DOI 10.1186/s13046-019-1516-1
   Dondoo TO, 2017, ANTICANCER RES, V37, P125, DOI 10.21873/anticanres.11297
   Drake JM, 2016, CELL, V166, P1041, DOI 10.1016/j.cell.2016.07.007
   Drake JM, 2013, P NATL ACAD SCI USA, V110, pE4762, DOI 10.1073/pnas.1319948110
   Drake JM, 2012, P NATL ACAD SCI USA, V109, P1643, DOI 10.1073/pnas.1120985109
   Drazic A, 2016, BBA-PROTEINS PROTEOM, V1864, P1372, DOI 10.1016/j.bbapap.2016.06.007
   Edwards IJ, 2012, NAT REV UROL, V9, P196, DOI 10.1038/nrurol.2012.19
   Eigentler A, 2020, CANCERS, V12, DOI 10.3390/cancers12020428
   Fahrenholtz CD, 2013, MOL CANCER THER, V12, P394, DOI 10.1158/1535-7163.MCT-12-0648
   Faltermeier CM, 2016, P NATL ACAD SCI USA, V113, pE172, DOI 10.1073/pnas.1521674112
   Fan L, 2016, ONCOGENE, V35, P2441, DOI 10.1038/onc.2015.309
   Fan WQ, 2007, J BIOL CHEM, V282, P7329, DOI 10.1074/jbc.M610447200
   Feng FY, 2016, NEOPLASIA, V18, P213, DOI 10.1016/j.neo.2016.01.006
   Feng SJ, 1997, CANCER RES, V57, P5369
   Ferrer-Batalle M, 2017, INT J MOL SCI, V18, DOI 10.3390/ijms18040845
   Fu MF, 2006, MOL CELL BIOL, V26, P8122, DOI 10.1128/MCB.00289-06
   Fu MF, 2003, MOL CELL BIOL, V23, P8563, DOI 10.1128/MCB.23.23.8563-8575.2003
   Fu MF, 2000, J BIOL CHEM, V275, P20853, DOI 10.1074/jbc.M000660200
   Fu WW, 2020, J IMMUNOL RES, V2020, DOI 10.1155/2020/8820355
   Fukushima T, 2015, NAT COMMUN, V6, DOI 10.1038/ncomms7780
   Gamell C, 2019, ISCIENCE, V22, P1, DOI 10.1016/j.isci.2019.10.065
   Gang XK, 2016, ONCOTARGET, V7, P15135, DOI 10.18632/oncotarget.7715
   Gang XK, 2015, PROSTATE, V75, P561, DOI 10.1002/pros.22935
   Gao CX, 2014, SCI REP-UK, V4, DOI 10.1038/srep05372
   Gao DM, 2009, CELL DIV, V4, DOI 10.1186/1747-1028-4-11
   Gao Y, 2020, CANCER GENOM PROTEOM, V17, P543, DOI 10.21873/cgp.20210
   Gaughan L, 2005, NUCLEIC ACIDS RES, V33, P13, DOI 10.1093/nar/gki141
   Gaughan L, 2002, J BIOL CHEM, V277, P25904, DOI 10.1074/jbc.M203423200
   Gelman IH, 2014, MOL CANCER RES, V12, P1470, DOI 10.1158/1541-7786.MCR-13-0490-T
   Gioeli D, 1999, CANCER RES, V59, P279
   Giridhar PV, 2019, CANCER RES, V79, P1124, DOI 10.1158/0008-5472.CAN-18-1753
   Gluschnaider U, 2010, PLOS ONE, V5, DOI 10.1371/journal.pone.0009060
   Goto Y, 2016, BRIT J CANCER, V114, P1135, DOI 10.1038/bjc.2016.95
   Gray MJ, 2005, ONCOGENE, V24, P3110, DOI 10.1038/sj.onc.1208513
   Guan B, 2008, J BIOL CHEM, V283, P4834, DOI 10.1074/jbc.M708630200
   Guan JQ, 2020, J CELL MOL MED, V24, P14039, DOI 10.1111/jcmm.16016
   Gudey SK, 2017, ONCOTARGET, V8, P97703, DOI 10.18632/oncotarget.20097
   Gudey SK, 2014, SCI SIGNAL, V7, DOI 10.1126/scisignal.2004207
   Guerin O, 2010, PHARMACEUTICALS, V3, P2238, DOI 10.3390/ph3072238
   Gulati T, 2018, MOL CELL PROTEOMICS, V17, P1170, DOI 10.1074/mcp.RA117.000504
   Guo WJ, 2020, FRONT ONCOL, V10, DOI 10.3389/fonc.2020.544288
   Hagisawa S, 2005, GLYCOBIOLOGY, V15, P1016, DOI 10.1093/glycob/cwi086
   Haider R, 2017, ONCOTARGET, V8, P77309, DOI 10.18632/oncotarget.20468
   Halkidou K, 2003, ONCOGENE, V22, P2466, DOI 10.1038/sj.onc.1206342
   Hamidi A, 2017, SCI SIGNAL, V10, DOI 10.1126/scisignal.aal4186
   Hamidi A, 2012, J BIOL CHEM, V287, P123, DOI 10.1074/jbc.M111.285122
   Han C, 2020, PLOS ONE, V15, DOI 10.1371/journal.pone.0240801
   Hao J, 2021, INT J CANCER, V148, P469, DOI 10.1002/ijc.33335
   He W, 2013, INT J CLIN EXP PATHO, V6, P2864
   He ZX, 2021, EUR J MED CHEM, V209, DOI 10.1016/j.ejmech.2020.112861
   Hebbar N, 2017, CANCER RES, V77, P4039, DOI 10.1158/0008-5472.CAN-16-1970
   Heemers HV, 2008, ADV EXP MED BIOL, V617, P535, DOI 10.1007/978-0-387-69080-3_54
   Hong Z, 2020, MOL CELL, V79, P1008, DOI 10.1016/j.molcel.2020.07.028
   Hoque A, 2008, CANCER EPIDEM BIOMAR, V17, P88, DOI 10.1158/1055-9965.EPI-07-0531
   Horak P, 2014, SCI REP-UK, V4, DOI 10.1038/srep03739
   Hoshino R, 1999, ONCOGENE, V18, P813, DOI 10.1038/sj.onc.1202367
   Hoti N, 2020, CANCERS, V12, DOI 10.3390/cancers12020468
   Hoti N, 2018, PROSTATE CANCER P D, V21, P137, DOI 10.1038/s41391-017-0016-7
   Hu ZB, 2012, HUM GENE THER, V23, P871, DOI 10.1089/hum.2012.040
   Huang J, 2012, NAT COMMUN, V3, DOI 10.1038/ncomms1919
   Huang Z, 2015, ONCOGENE, V34, P1105, DOI 10.1038/onc.2014.56
   Ianculescu I, 2012, J BIOL CHEM, V287, P4000, DOI 10.1074/jbc.M111.300194
   Ino Y, 2016, PROTEOMICS, V16, P1069, DOI 10.1002/pmic.201500365
   Inuzuka H, 2012, CELL, V150, P179, DOI 10.1016/j.cell.2012.05.038
   Islam MT, 2019, CELL BIOCHEM FUNCT, V37, P304, DOI 10.1002/cbf.3401
   Itkonen HM, 2019, THERANOSTICS, V9, P2183, DOI 10.7150/thno.30834
   Itkonen HM, 2016, ONCOTARGET, V7, P12464, DOI 10.18632/oncotarget.7039
   Ito Saya, 2018, Oncotarget, V9, P17645, DOI 10.18632/oncotarget.24824
   Jaaskelainen T, 2012, MOL CELL ENDOCRINOL, V350, P87, DOI 10.1016/j.mce.2011.11.025
   Jaganathan A, 2014, MOL ENDOCRINOL, V28, P872, DOI 10.1210/me.2014-1055
   Jasndeep K., 2020, CUREUS, V12
   Jia L, 2008, PLOS ONE, V3, DOI 10.1371/journal.pone.0003645
   Jiang H, 2018, CHEM REV, V118, P43, DOI 10.1021/acs.chemrev.6b00750
   Jiang N, 2015, ONCOGENE, V34, P2764, DOI 10.1038/onc.2014.206
   Jiang XH, 2018, PROSTATE, V78, P426, DOI 10.1002/pros.23487
   Jiao M, 2019, PROSTATE, V79, P1294, DOI 10.1002/pros.23835
   Jin LY, 2017, CANCER RES, V77, P5564, DOI 10.1158/0008-5472.CAN-17-0314
   Johnson TR, 2008, MOL CANCER RES, V6, P1639, DOI 10.1158/1541-7786.MCR-08-0052
   Judes G, 2015, EPIGENOMICS-UK, V7, P1351, DOI 10.2217/epi.15.76
   Jung-Hynes B, 2009, J BIOL CHEM, V284, P3823, DOI 10.1074/jbc.M807869200
   Jung-Hynes B, 2009, CELL CYCLE, V8, P1478, DOI 10.4161/cc.8.10.8408
   Kaczorowski A, 2020, UROL ONCOL-SEMIN ORI, V38, DOI 10.1016/j.urolonc.2020.06.016
   Kai L, 2010, INT J CANCER, V126, P1538, DOI 10.1002/ijc.24928
   Kaikkonen S, 2009, MOL ENDOCRINOL, V23, P292, DOI 10.1210/me.2008-0219
   Kalaydina RV, 2019, ONCOTARGETS THER, V12, P11153, DOI 10.2147/OTT.S235811
   Kang H, 2011, MOL CELL, V44, P203, DOI 10.1016/j.molcel.2011.07.038
   Kasina S, 2012, MOL CELL ENDOCRINOL, V351, P249, DOI 10.1016/j.mce.2011.12.015
   Kataria Nalin, 2019, Cell Physiol Biochem, V53, P480, DOI 10.33594/000000152
   Katoh H, 2011, MOL CELL, V44, P770, DOI 10.1016/j.molcel.2011.10.012
   Kaushik AK, 2016, NAT COMMUN, V7, DOI 10.1038/ncomms11612
   Kawada M, 2006, CANCER RES, V66, P4419, DOI 10.1158/0008-5472.CAN-05-4239
   Khan MI, 2019, FASEB J, V33, P3198, DOI 10.1096/fj.201800265RR
   Khoury GA, 2011, SCI REP-UK, V1, DOI 10.1038/srep00090
   Kim CH, 2019, ANIM CELLS SYST, V23, P253, DOI 10.1080/19768354.2019.1644372
   Kim JH, 2005, NATURE, V434, P921, DOI 10.1038/nature03452
   Kim JY, 2016, MOL ENDOCRINOL, V30, P925, DOI 10.1210/me.2016-1024
   Kim JH, 2007, P NATL ACAD SCI USA, V104, P20793, DOI 10.1073/pnas.0710343105
   Kim NH, 2011, BIOCHEM BIOPH RES CO, V404, P915, DOI 10.1016/j.bbrc.2010.12.081
   Kim S, 2017, CANCER RES, V77, P6950, DOI 10.1158/0008-5472.CAN-17-0981
   Kim S, 2017, J BIOL CHEM, V292, P18422, DOI [10.1074/jbc.M117.798827, 10.1074/jbc.m117.798827]
   Knowell AE, 2013, MOL CANCER, V12, DOI 10.1186/1476-4598-12-161
   Kojima K, 2008, BIOCHEM BIOPH RES CO, V373, P423, DOI 10.1016/j.bbrc.2008.06.045
   Koryakina Y, 2014, ENDOCR-RELAT CANCER, V21, pT131, DOI 10.1530/ERC-13-0472
   Korzeniewski N, 2012, NEOPLASIA, V14, P799, DOI 10.1593/neo.12580
   Ku SY, 2019, NAT REV UROL, V16, P645, DOI 10.1038/s41585-019-0237-8
   Kuchay S, 2017, NATURE, V546, P554, DOI 10.1038/nature22965
   Kumar A, 2015, COMPUT STRUCT BIOTEC, V13, P204, DOI 10.1016/j.csbj.2015.03.001
   Kumar P, 2016, ONCOTARGET, V7, P22791, DOI 10.18632/oncotarget.8061
   Lauc G, 2014, FRONT GENET, V5, DOI 10.3389/fgene.2014.00145
   Le Clorennec C, 2016, ONCOTARGET, V7, P37013, DOI 10.18632/oncotarget.9455
   Lee BY, 2014, MOL CANCER THER, V13, P190, DOI 10.1158/1535-7163.MCT-13-0225-T
   Lee HJ, 2019, NAT COMMUN, V10, DOI 10.1038/s41467-019-10374-y
   Lee MT, 2013, J BIOL CHEM, V288, P25038, DOI 10.1074/jbc.M113.476952
   Lee RS, 2019, NEOPLASIA, V21, P389, DOI 10.1016/j.neo.2019.02.005
   Lee SH, 2009, J BIOL CHEM, V284, P17157, DOI 10.1074/jbc.M109.010934
   Lee SO, 2009, PROSTATE, V69, P126, DOI 10.1002/pros.20865
   Leslie NR, 2016, BIOCHEM SOC T, V44, P273, DOI 10.1042/BST20150224
   Li B, 2014, PROSTATE, V74, P421, DOI 10.1002/pros.22763
   Li D, 2005, CANCER RES, V65, P9216, DOI 10.1158/0008-5472.CAN-05-1040
   Li F, 2017, ONCOTARGET, V8, P98598, DOI 10.18632/oncotarget.21985
   Li HY, 2008, J BIOL CHEM, V283, P28988, DOI 10.1074/jbc.M710528200
   Li J, 2013, BRIT J CANCER, V109, P3014, DOI 10.1038/bjc.2013.690
   Li J, 2020, CANCERS, V12, DOI 10.3390/cancers12030748
   Li N, 2017, J CLIN INVEST, V127, P1284, DOI 10.1172/JCI91144
   Li QJ, 2018, J BIOL CHEM, V293, P6434, DOI 10.1074/jbc.RA117.000940
   Li QJ, 2018, NEOPLASIA, V20, P233, DOI 10.1016/j.neo.2018.01.006
   Li R, 2018, EXP CELL RES, V364, P143, DOI 10.1016/j.yexcr.2018.01.036
   Li TT, 2020, THERANOSTICS, V10, P2571, DOI 10.7150/thno.42874
   Li WQ, 2019, ONCOL REP, V42, P2788, DOI 10.3892/or.2019.7333
   Li X, 2015, INT J CANCER, V136, P536, DOI 10.1002/ijc.29028
   Li Y, 2008, CELL DEATH DIFFER, V15, P1941, DOI 10.1038/cdd.2008.134
   Li YA, 2015, ONCOTARGET, V6, P33743, DOI 10.18632/oncotarget.5608
   Li YX, 2020, THERANOSTICS, V10, P7656, DOI 10.7150/thno.44567
   Li Z, 2015, MOL CANCER RES, V13, P584, DOI 10.1158/1541-7786.MCR-14-0277-T
   Liao YN, 2020, THERANOSTICS, V10, P3366, DOI 10.7150/thno.41849
   Lin HK, 2002, EMBO J, V21, P4037, DOI 10.1093/emboj/cdf406
   Lin HK, 2010, NATURE, V464, P374, DOI 10.1038/nature08815
   Lin WY, 2018, CANCER LETT, V425, P21, DOI 10.1016/j.canlet.2018.02.007
   Linares JF, 2015, CELL REP, V12, P1339, DOI 10.1016/j.celrep.2015.07.045
   Little JL, 2007, CANCER RES, V67, P1262, DOI 10.1158/0008-5472.CAN-06-1794
   Liu J, 2016, ONCOGENE, V35, P1750, DOI 10.1038/onc.2015.239
   Liu J, 2021, CELL RES, V31, P80, DOI 10.1038/s41422-020-0372-z
   Liu JH, 2020, ONCOGENE, V39, P3939, DOI 10.1038/s41388-020-1270-z
   Liu XM, 2012, AM J PATHOL, V181, P1007, DOI 10.1016/j.ajpath.2012.06.008
   Liu YL, 2019, CANCERS, V11, DOI 10.3390/cancers11121910
   Liu YW, 2013, PROTEIN CELL, V4, P702, DOI 10.1007/s13238-013-3054-5
   Llop E, 2016, THERANOSTICS, V6, P1190, DOI 10.7150/thno.15226
   Logan IR, 2006, MOL CELL BIOL, V26, P6502, DOI 10.1128/MCB.00147-06
   Lovaas JD, 2013, PROSTATE, V73, P522, DOI 10.1002/pros.22592
   Low CG, 2013, PLOS ONE, V8, DOI 10.1371/journal.pone.0055837
   Lu W, 2017, ONCOGENE, V36, P1364, DOI 10.1038/onc.2016.300
   Lu WF, 2015, ONCOTARGET, V6, P771, DOI 10.18632/oncotarget.2718
   Luk ISU, 2017, CLIN CANCER RES, V23, P1542, DOI 10.1158/1078-0432.CCR-16-0718
   Luo HR, 2018, CELL PHYSIOL BIOCHEM, V46, P1861, DOI 10.1159/000489370
   Lv L, 2011, MOL CELL, V42, P719, DOI 10.1016/j.molcel.2011.04.025
   Ma JB, 2020, CELL DEATH DIS, V11, DOI 10.1038/s41419-020-2671-1
   Malik S, 2015, SCI REP-UK, V5, DOI 10.1038/srep09841
   Maolake A, 2018, CANCER SCI, V109, P1524, DOI 10.1111/cas.13586
   Mariscal J, 2020, J EXTRACELL VESICLES, V9, DOI 10.1080/20013078.2020.1764192
   Martin-Bernabe Alfonso, 2017, Current Opinion in Systems Biology, V3, P161, DOI 10.1016/j.coisb.2017.05.011
   Martinez-Bosch N, 2019, NAT REV UROL, V16, P433, DOI 10.1038/s41585-019-0183-5
   Maruyama S, 2008, MOL CELL BIOCHEM, V307, P73, DOI 10.1007/s11010-007-9586-3
   Maslova K, 2015, FASEB J, V29, P494, DOI 10.1096/fj.14-249367
   Mateo J, 2020, NAT CANCER, V1, P1041, DOI 10.1038/s43018-020-00141-0
   McCann JJ, 2020, CANCER RES, V80, P430, DOI 10.1158/0008-5472.CAN-19-1033
   McClurg UL, 2015, ONCOTARGET, V6, P9657, DOI 10.18632/oncotarget.3922
   Metzger MB, 2012, J CELL SCI, V125, P531, DOI 10.1242/jcs.091777
   Mikami J, 2016, CANCER SCI, V107, P359, DOI 10.1111/cas.12859
   Moon H, 2014, TRENDS ENDOCRIN MET, V25, P188, DOI 10.1016/j.tem.2013.12.007
   Moro L, 2007, INT J ONCOL, V30, P217, DOI 10.3892/ijo.30.1.217
   Moro L, 2020, NAT CELL BIOL, V22, P1130, DOI 10.1038/s41556-020-0560-6
   Morton DJ, 2017, ONCOTARGET, V8, P2536, DOI 10.18632/oncotarget.13701
   Mukherjee S, 2012, J BIOL CHEM, V287, P31195, DOI 10.1074/jbc.M112.395210
   Munkley J, 2016, EBIOMEDICINE, V8, P103, DOI 10.1016/j.ebiom.2016.04.018
   Munkley J, 2016, NAT REV UROL, V13, P324, DOI 10.1038/nrurol.2016.65
   Munkley J, 2015, ONCOTARGET, V6, P34358, DOI 10.18632/oncotarget.6024
   Muscolini M, 2019, J VIROL, V93, DOI 10.1128/JVI.00626-19
   Nakajima K, 2016, CANCER RES, V76, P1391, DOI 10.1158/0008-5472.CAN-15-1793
   Nakane K, 2012, INT J UROL, V19, P71, DOI 10.1111/j.1442-2042.2011.02888.x
   Narita T, 2019, NAT REV MOL CELL BIO, V20, P156, DOI 10.1038/s41580-018-0081-3
   Nguyen EV, 2019, MOL CELL PROTEOMICS, V18, P1410, DOI 10.1074/mcp.RA119.001496
   Nishida T, 2002, J BIOL CHEM, V277, P41311, DOI 10.1074/jbc.M206741200
   Nunes-Xavier CE, 2019, BBA-MOL CELL RES, V1866, P102, DOI 10.1016/j.bbamcr.2018.06.016
   Ojemuyiwa MA, 2014, EXPERT OPIN EMERG DR, V19, P459, DOI 10.1517/14728214.2014.969239
   Okamoto T, 2013, MOL MED REP, V7, P359, DOI 10.3892/mmr.2012.1189
   Oo HZ, 2020, UROL ONCOL-SEMIN ORI, V38, P858, DOI 10.1016/j.urolonc.2018.09.001
   Padmanabhan A, 2016, PROSTATE, V76, P523, DOI 10.1002/pros.23144
   Pan Y, 2019, MED SCI MONITOR, V25, P98, DOI 10.12659/MSM.911818
   Parikh A, 2010, PROSTATE, V70, P971, DOI 10.1002/pros.21131
   Park SY, 2016, ONCOTARGET, V7, P41110, DOI 10.18632/oncotarget.9002
   Park S, 2018, BBA-REV CANCER, V1870, P198, DOI 10.1016/j.bbcan.2018.09.001
   Pathak R, 2015, CANCERS, V7, P1622, DOI 10.3390/cancers7030854
   Paul I, 2017, SCI REP-UK, V7, DOI 10.1038/srep42800
   Paul PJ, 2016, ONCOGENE, V35, P6235, DOI 10.1038/onc.2016.159
   Pinho SS, 2015, NAT REV CANCER, V15, P540, DOI 10.1038/nrc3982
   Pottier C, 2020, CANCERS, V12, DOI 10.3390/cancers12030731
   Powell MJ, 2011, CANCER RES, V71, P964, DOI 10.1158/0008-5472.CAN-10-3172
   Puhr M, 2016, ONCOGENE, V35, P2322, DOI 10.1038/onc.2015.292
   Puhr M, 2014, ONCOTARGET, V5, P12043, DOI 10.18632/oncotarget.2658
   Qi JF, 2015, CURR OPIN ONCOL, V27, P172, DOI 10.1097/CCO.0000000000000178
   Qi JF, 2013, CANCER CELL, V23, P332, DOI 10.1016/j.ccr.2013.02.016
   Qi JF, 2010, CANCER CELL, V18, P23, DOI 10.1016/j.ccr.2010.05.024
   Qi L, 2016, INT J MOL MED, V38, P1734, DOI 10.3892/ijmm.2016.2774
   Qian MJ, 2020, DRUG DISCOV TODAY, V25, P1502, DOI 10.1016/j.drudis.2020.06.005
   Qu HW, 2018, BIOMED PHARMACOTHER, V106, P309, DOI 10.1016/j.biopha.2018.06.058
   Quan YZ, 2015, ONCOTARGET, V6, P26494, DOI 10.18632/oncotarget.4764
   Raghu D, 2017, ONCOTARGET, V8, P42939, DOI 10.18632/oncotarget.17224
   Ramroop JR, 2018, FRONT ONCOL, V8, DOI 10.3389/fonc.2018.00028
   Rana Z, 2020, BIOMEDICINES, V8, DOI 10.3390/biomedicines8020022
   Rawla P, 2019, WORLD J ONCOL, V10, P63, DOI 10.14740/wjon1191
   Razandi M, 2010, MOL CELL BIOL, V30, P3249, DOI 10.1128/MCB.01354-09
   Reilly JE, 2017, CANCER BIOL THER, V18, P872, DOI 10.1080/15384047.2016.1219817
   Reilly JE, 2015, CLIN EXP METASTAS, V32, P555, DOI 10.1007/s10585-015-9727-0
   Ren D, 2019, J EXP MED, V216, P428, DOI 10.1084/jem.20180661
   Ren GL, 2009, INT J BIOCHEM CELL B, V41, P1094, DOI 10.1016/j.biocel.2008.10.015
   Roth M, 2016, ONCOTARGET, V7, P50195, DOI 10.18632/oncotarget.10328
   Roy S, 2007, J BIOL CHEM, V282, P4765, DOI 10.1074/jbc.M609588200
   Ruan D, 2017, ONCOGENE, V36, P4299, DOI 10.1038/onc.2017.64
   Rytinki M, 2012, MOL CELL BIOL, V32, P4195, DOI 10.1128/MCB.00753-12
   Sabbisetti V, 2009, PLOS ONE, V4, DOI 10.1371/journal.pone.0005877
   Saier MH, 2007, WATER AIR SOIL POLL, V181, P1, DOI 10.1007/s11270-007-9372-6
   Santer FR, 2011, MOL CANCER THER, V10, P1644, DOI 10.1158/1535-7163.MCT-11-0182
   Sarkar S, 2014, ONCOGENE, V33, P26, DOI 10.1038/onc.2012.561
   Sarkar S, 2017, MOL CANCER RES, V15, P1063, DOI 10.1158/1541-7786.MCR-17-0062
   Sato T, 2016, BIOCHEM BIOPH RES CO, V470, P150, DOI 10.1016/j.bbrc.2016.01.011
   Sbrissa D, 2019, ONCOGENE, V38, P332, DOI 10.1038/s41388-018-0448-0
   Scott E, 2019, INT J MOL SCI, V20, DOI 10.3390/ijms20061389
   Seligson DB, 2005, NATURE, V435, P1262, DOI 10.1038/nature03672
   Seo JH, 2018, CANCER RES, V78, P4215, DOI 10.1158/0008-5472.CAN-18-0595
   Seshacharyulu P, 2019, ONCOGENE, V38, P5265, DOI 10.1038/s41388-019-0791-9
   Shah Kalpit, 2015, Cancer Cell Microenviron, V2, DOI 10.14800/ccm.1023
   Shamaladevi N, 2009, CANCER RES, V69, P8265, DOI 10.1158/0008-5472.CAN-09-0374
   Shankar E, 2020, MOL CARCINOGEN, V59, P955, DOI 10.1002/mc.23214
   Shannon P, 2003, GENOME RES, V13, P2498, DOI 10.1101/gr.1239303
   Shao GF, 2018, BIOSCIENCE REP, V38, DOI 10.1042/BSR20180816
   Sharma C, 2021, CELL MOL LIFE SCI, V78, P2341, DOI 10.1007/s00018-020-03635-3
   Shim EH, 2003, CANCER RES, V63, P1583
   Shiota M, 2010, PROSTATE, V70, P540, DOI 10.1002/pros.21088
   Shorning BY, 2020, INT J MOL SCI, V21, DOI 10.3390/ijms21124507
   Shrestha H, 2016, BBA-MOL CELL RES, V1863, P2311, DOI 10.1016/j.bbamcr.2016.06.006
   Shrestha N, 2018, MOL CELLS, V41, P320, DOI 10.14348/molcells.2018.2292
   Simeckova S, 2019, SCI REP-UK, V9, DOI 10.1038/s41598-019-42131-y
   Singh RK, 2011, CANCER RES, V71, P3268, DOI 10.1158/0008-5472.CAN-10-2769
   Singh R, 2018, J CLIN INVEST, V128, P3129, DOI 10.1172/JCI96060
   Slack JK, 2001, ONCOGENE, V20, P1152, DOI 10.1038/sj.onc.1204208
   Song MS, 2011, CELL, V144, P187, DOI 10.1016/j.cell.2010.12.020
   Spoel SH, 2018, J EXP BOT, V69, P4499, DOI 10.1093/jxb/ery295
   Spratt DE, 2014, BIOCHEM J, V458, P421, DOI 10.1042/BJ20140006
   Srinivasan S, 2011, BBA-GENE REGUL MECH, V1809, P119, DOI 10.1016/j.bbagrm.2010.08.011
   Stambuk T, 2021, MOL ASPECTS MED, V79, DOI 10.1016/j.mam.2020.100891
   Stankiewicz E, 2017, SCI REP-UK, V7, DOI 10.1038/s41598-017-05209-z
   Stewart MD, 2016, CELL RES, V26, P423, DOI 10.1038/cr.2016.35
   Su WJ, 2019, CANCER CELL, V36, P139, DOI 10.1016/j.ccell.2019.06.009
   Sugiyama N, 2010, CANCER RES, V70, P7851, DOI 10.1158/0008-5472.CAN-10-1223
   Sun LD, 2015, EMBO REP, V16, P689, DOI 10.15252/embr.201439792
   Sun YN, 2017, IUBMB LIFE, V69, P16, DOI 10.1002/iub.1585
   Sundar R, 2015, CELL CYCLE, V14, P554, DOI 10.4161/15384101.2014.990302
   Sutinen P, 2014, MOL ENDOCRINOL, V28, P1719, DOI 10.1210/me.2014-1035
   Sutinen P, 2014, NUCLEIC ACIDS RES, V42, P8310, DOI 10.1093/nar/gku543
   Svensson C, 2014, NUCLEIC ACIDS RES, V42, P999, DOI 10.1093/nar/gkt921
   Szklarczyk D, 2015, NUCLEIC ACIDS RES, V43, pD447, DOI 10.1093/nar/gku1003
   Taddei ML, 2009, AM J PATHOL, V174, P1492, DOI 10.2353/ajpath.2009.080473
   Takayama K, 2018, ONCOGENE, V37, P2165, DOI 10.1038/s41388-017-0095-x
   Takeda DY, 2018, CELL, V174, P422, DOI 10.1016/j.cell.2018.05.037
   Tan MJ, 2016, MOL CANCER, V15, DOI 10.1186/s12943-016-0567-6
   Teishima J, 2019, J CLIN MED, V8, DOI 10.3390/jcm8020183
   Testa Ugo, 2019, Medicines (Basel), V6, DOI 10.3390/medicines6030082
   Theivendran S, 2020, CHEM SCI, V11, P10421, DOI 10.1039/d0sc02803g
   Theurillat JPP, 2014, SCIENCE, V346, P85, DOI 10.1126/science.1250255
   Toropainen S, 2015, NUCLEIC ACIDS RES, V43, P848, DOI 10.1093/nar/gku1375
   Toughiri R, 2013, J CELL BIOCHEM, V114, P823, DOI 10.1002/jcb.24421
   Tsai CH, 2016, CANCER RES, V76, P5756, DOI 10.1158/0008-5472.CAN-16-0641
   Tsai YS, 2014, ONCOTARGET, V5, P6425, DOI 10.18632/oncotarget.2228
   Tsui KH, 2008, ANTICANCER RES, V28, P1993
   Tzeng SF, 2018, FASEB J, V32, P6869, DOI 10.1096/fj.201800687
   Udhane V, 2020, MOL CANCER THER, V19, P231, DOI 10.1158/1535-7163.MCT-19-0508
   Uo T, 2020, FRONT ONCOL, V10, DOI 10.3389/fonc.2020.580617
   Urbanucci A, 2017, CELL REP, V19, P2045, DOI 10.1016/j.celrep.2017.05.049
   Vajaria BN, 2016, PATHOL ONCOL RES, V22, P443, DOI 10.1007/s12253-015-0033-6
   Valdes-Mora F, 2017, NAT COMMUN, V8, DOI 10.1038/s41467-017-01393-8
   Valenzuela HF, 2007, CANCER RES, V67, P6155, DOI 10.1158/0008-5472.CAN-05-4431
   van der Steen T, 2013, INT J MOL SCI, V14, P14833, DOI 10.3390/ijms140714833
   VanDeusen HR, 2020, MOL CANCER RES, V18, P1176, DOI 10.1158/1541-7786.MCR-19-1245
   Vatapalli R, 2020, NAT COMMUN, V11, DOI 10.1038/s41467-020-18013-7
   Venkadakrishnan VB, 2020, ENDOCR-RELAT CANCER, V27, pR193, DOI 10.1530/ERC-20-0048
   Vere G, 2020, BIOMOLECULES, V10, DOI 10.3390/biom10101453
   Vila IK, 2017, CANCER CELL, V31, P208, DOI 10.1016/j.ccell.2017.01.003
   Virtanen SS, 2010, CELL BIOL INT, V34, P815, DOI 10.1042/CBI20090288
   Vitari AC, 2011, NATURE, V474, P403, DOI 10.1038/nature10005
   Vlachostergios PJ, 2012, BIOMOLECULES, V2, P240, DOI 10.3390/biom2020240
   Vojta A, 2016, BBA-GEN SUBJECTS, V1860, P1776, DOI 10.1016/j.bbagen.2016.01.002
   Voutsadakis IA, 2012, UROL ONCOL-SEMIN ORI, V30, P752, DOI 10.1016/j.urolonc.2010.03.013
   Wan XC, 2016, J EXP CLIN CANC RES, V35, DOI 10.1186/s13046-016-0308-0
   Wang CM, 2013, INT J MOL SCI, V14, P8367, DOI 10.3390/ijms14048367
   Wang CY, 2010, EUR UROL, V58, P418, DOI 10.1016/j.eururo.2010.05.024
   Wang CY, 2015, NUCLEIC ACIDS RES, V43, P4893, DOI 10.1093/nar/gkv394
   Wang C, 2019, FRONT GENET, V10, DOI 10.3389/fgene.2019.00012
   Wang C, 2018, J BIOL CHEM, V293, P14839, DOI 10.1074/jbc.RA118.002907
   Wang F, 2012, ONCOGENE, V31, P1546, DOI 10.1038/onc.2011.347
   Wang J, 2016, ONCOTARGET, V7, P81377, DOI 10.18632/oncotarget.13230
   Wang JH, 2008, NEOPLASIA, V10, P847, DOI 10.1593/neo.08450
   Wang J, 2014, MOL ENDOCRINOL, V28, P239, DOI 10.1210/me.2013-1258
   Wang Q, 2013, ONCOGENE, V32, P2493, DOI 10.1038/onc.2012.250
   Wang S, 2016, ONCOTARGET, V7, P64921, DOI 10.18632/oncotarget.11915
   Wang W, 2019, J CLIN INVEST, V129, P1015, DOI 10.1172/JCI97712
   Wang ZH, 2012, P NATL ACAD SCI USA, V109, P3053, DOI 10.1073/pnas.1113356109
   Wang ZW, 2020, NAT REV UROL, V17, P339, DOI 10.1038/s41585-020-0314-z
   Watson JA, 2009, HUM MOL GENET, V18, P3594, DOI 10.1093/hmg/ddp307
   Wei AW, 2016, ONCOTARGET, V7, P65374, DOI 10.18632/oncotarget.11699
   Wei M, 2017, ONCOTARGET, V8, P5323, DOI 10.18632/oncotarget.14142
   Weissenrieder JS, 2019, PROSTATE, V79, P21, DOI 10.1002/pros.23707
   Welsbie DS, 2009, CANCER RES, V69, P958, DOI 10.1158/0008-5472.CAN-08-2216
   Wen DH, 2014, J PROTEOME RES, V13, P3571, DOI 10.1021/pr4012848
   Wen MX, 2015, ONCOTARGET, V6, P25226, DOI 10.18632/oncotarget.4712
   Wen SM, 2020, ONCOGENE, V39, P6556, DOI 10.1038/s41388-020-01456-z
   Wen SM, 2020, ASIAN J UROL, V7, P203, DOI 10.1016/j.ajur.2019.11.001
   Wu MH, 2015, ONCOTARGET, V6, P11252, DOI 10.18632/oncotarget.3594
   Xia C, 2020, EXP THER MED, V20, P2923, DOI 10.3892/etm.2020.9073
   Xiao YJ, 2017, SCI REP-UK, V7, DOI 10.1038/srep43683
   Xie X, 2018, FEBS OPEN BIO, V8, P271, DOI 10.1002/2211-5463.12371
   Xie YQ, 2014, MOL ONCOL, V8, P1355, DOI 10.1016/j.molonc.2014.05.006
   Xing CS, 2013, PLOS ONE, V8, DOI 10.1371/journal.pone.0065538
   Xu KX, 2009, CANCER CELL, V15, P270, DOI 10.1016/j.ccr.2009.02.021
   Xu LJ, 2018, MOL MED REP, V17, P8111, DOI 10.3892/mmr.2018.8905
   Xu RY, 2020, BIOMED PHARMACOTHER, V121, DOI 10.1016/j.biopha.2019.109679
   Xu SH, 2020, CANCER RES, V80, P3074, DOI 10.1158/0008-5472.CAN-20-0233
   Yamada Y, 2021, CURR ONCOL REP, V23, DOI 10.1007/s11912-020-01003-9
   Yang NY, 2019, CELL COMMUN SIGNAL, V17, DOI 10.1186/s12964-019-0457-9
   Yang W, 2018, NAT REV UROL, V15, P483, DOI 10.1038/s41585-018-0014-0
   Yang WL, 2013, SCI SIGNAL, V6, DOI 10.1126/scisignal.2003197
   Yang Y, 2011, ONCOGENE, V30, P2207, DOI 10.1038/onc.2010.600
   Yang YF, 2018, MOL PHARMACOL, V94, P885, DOI 10.1124/mol.118.112300
   Yang YG, 2016, ONCOL REP, V36, P559, DOI 10.3892/or.2016.4809
   Yang YH, 2005, EMBO J, V24, P1021, DOI 10.1038/sj.emboj.7600570
   Yokomizo A, 2011, PROSTATE, V71, P298, DOI 10.1002/pros.21243
   Yu XP, 2016, ONCOTARGET, V7, P29245, DOI 10.18632/oncotarget.8588
   Yu Y, 2016, ONCOTARGET, V7, P71112, DOI 10.18632/oncotarget.12737
   Yuan WC, 2011, CANCER CELL, V20, P214, DOI 10.1016/j.ccr.2011.07.008
   Yuan ZL, 2005, SCIENCE, V307, P269, DOI 10.1126/science.1105166
   Zhang BT, 2020, NAT COMMUN, V11, DOI 10.1038/s41467-020-14737-8
   Zhang HT, 2016, BBA-MOL CELL RES, V1863, P335, DOI 10.1016/j.bbamcr.2015.12.001
   Zhang LY, 2015, INT J CLIN EXP PATHO, V8, P6571
   Zhang L, 2007, NAT MED, V13, P1060, DOI 10.1038/nm1621
   Zhang X, 2020, J EXP CLIN CANC RES, V39, DOI 10.1186/s13046-020-01657-0
   Zhang XY, 2017, INT J MOL SCI, V18, DOI 10.3390/ijms18040808
   Zhang YY, 2008, DEVELOPMENT, V135, P775, DOI 10.1242/dev.009910
   Zhang Z, 2005, ONCOGENE, V24, P7238, DOI 10.1038/sj.onc.1208814
   Zhao D, 2017, NATURE, V542, P484, DOI 10.1038/nature21357
   Zhao H, 2016, PROTEOMICS, V16, P2419, DOI 10.1002/pmic.201600166
   Zhao HL, 2013, CANCER CELL, V24, P645, DOI 10.1016/j.ccr.2013.09.021
   Zhao MF, 2019, PROSTATE, V79, DOI 10.1002/pros.23754
   Zhao X, 2020, MOL CARCINOGEN, V59, P1174, DOI 10.1002/mc.23247
   Zhao YM, 2009, PROTEOMICS, V9, P4632, DOI 10.1002/pmic.200900398
   Zheng N, 2017, ANNU REV BIOCHEM, V86, P129, DOI 10.1146/annurev-biochem-060815-014922
   Zheng X, 2010, CANCER PREV RES, V3, P114, DOI 10.1158/1940-6207.CAPR-09-0059
   Zheng Z, 2006, J BIOL CHEM, V281, P4002, DOI 10.1074/jbc.M509260200
   Zhi X, 2013, CANCER RES, V73, P385, DOI 10.1158/0008-5472.CAN-12-0562
   Zhong J, 2014, CANCER RES, V74, P1870, DOI 10.1158/0008-5472.CAN-13-2485
   Zhong JT, 2013, ONCOTARGET, V4, P2339, DOI 10.18632/oncotarget.1446
   Zhou B, 2004, CANCER RES, V64, P7455, DOI 10.1158/0008-5472.CAN-04-1574
   Zhu HR, 2015, CELL REP, V13, P1183, DOI 10.1016/j.celrep.2015.09.083
   Zhu S, 2018, NAT COMMUN, V9, DOI 10.1038/s41467-018-02863-3
   Zhuang LY, 2005, J CLIN INVEST, V115, P959
NR 441
TC 5
Z9 6
U1 7
U2 10
PU MDPI
PI BASEL
PA ST ALBAN-ANLAGE 66, CH-4052 BASEL, SWITZERLAND
EI 2218-273X
J9 BIOMOLECULES
JI Biomolecules
PD FEB
PY 2021
VL 11
IS 2
AR 247
DI 10.3390/biom11020247
PG 44
WC Biochemistry & Molecular Biology
WE Science Citation Index Expanded (SCI-EXPANDED)
SC Biochemistry & Molecular Biology
GA QN0FL
UT WOS:000622146900001
PM 33572160
OA Green Published
DA 2022-04-10
ER

PT J
AU Bock, FJ
   Todorova, TT
   Chang, P
AF Bock, Florian J.
   Todorova, Tanya T.
   Chang, Paul
TI The Promise of Proteomics for the Study of ADP-Ribosylation
SO MOLECULAR CELL
LA English
DT Article
ID ADENOSINE-DIPHOSPHATE RIBOSE; POLY(ADP-RIBOSE) GLYCOHYDROLASE PARG;
   TANDEM MASS-SPECTROMETRY; DNA-REPAIR; PROTEIN-PHOSPHORYLATION;
   CELL-DEATH; RIBOSYLARGININE HYDROLASES; QUANTITATIVE PROTEOMICS; WIDE
   IDENTIFICATION; POLYMERASE-ACTIVITY
AB ADP-ribosylation is a post-translational modification where single units (mono-ADP-ribosylation) or polymeric chains (poly-ADP-ribosylation) of ADP-ribose are conjugated to proteins by ADP-ribosyltransferases. This post-translational modification and the ADP-ribosyltransferases (also known as PARPs) responsible for its synthesis have been found to play a role in nearly all major cellular processes, including DNA repair, transcription, translation, cell signaling, and cell death. Furthermore, dysregulation of ADP-ribosylation has been linked to diseases including cancers, diabetes, neurodegenerative disorders, and heart failure, leading to the development of therapeutic PARP inhibitors, many of which are currently in clinical trials. The study of this therapeutically important modification has recently been bolstered by the application of mass spectrometry-based proteomics, arguably the most powerful tool for the unbiased analysis of protein modifications. Unfortunately, progress has been hampered by the inherent challenges that stem from the physicochemical properties of ADP-ribose, which as a post-translational modification is highly charged, heterogeneous (linear or branched polymers, as well as monomers), labile, and found on a wide range of amino acid acceptors. In this Perspective, we discuss the progress that has been made in addressing these challenges, including the recent breakthroughs in proteomics techniques to identify ADP-ribosylation sites, and future developments to provide a proteome-wide view of the many cellular processes regulated by ADP-ribosylation.
C1 [Bock, Florian J.; Todorova, Tanya T.; Chang, Paul] MIT, Koch Inst Integrat Canc Res, Cambridge, MA 02139 USA.
   [Todorova, Tanya T.; Chang, Paul] MIT, Dept Biol, Cambridge, MA 02139 USA.
RP Chang, P (corresponding author), MIT, Koch Inst Integrat Canc Res, Cambridge, MA 02139 USA.
EM pchang2@mit.edu
OI Daniels, Casey/0000-0003-1416-2951; Leung, Anthony/0000-0001-5569-4036
FU NATIONAL CANCER INSTITUTEUnited States Department of Health & Human
   ServicesNational Institutes of Health (NIH) - USANIH National Cancer
   Institute (NCI) [T32CA009110] Funding Source: NIH RePORTER; NATIONAL
   INSTITUTE OF GENERAL MEDICAL SCIENCESUnited States Department of Health
   & Human ServicesNational Institutes of Health (NIH) - USANIH National
   Institute of General Medical Sciences (NIGMS) [R01GM104135] Funding
   Source: NIH RePORTER; NATIONAL INSTITUTE ON DRUG ABUSEUnited States
   Department of Health & Human ServicesNational Institutes of Health (NIH)
   - USANIH National Institute on Drug Abuse (NIDA)European Commission
   [P30DA028846] Funding Source: NIH RePORTER; NCI NIH HHSUnited States
   Department of Health & Human ServicesNational Institutes of Health (NIH)
   - USANIH National Cancer Institute (NCI) [T32 CA009110, 5T32CA009110]
   Funding Source: Medline; NIDA NIH HHSUnited States Department of Health
   & Human ServicesNational Institutes of Health (NIH) - USANIH National
   Institute on Drug Abuse (NIDA) [P30-DA028846, P30 DA028846] Funding
   Source: Medline; NIGMS NIH HHSUnited States Department of Health & Human
   ServicesNational Institutes of Health (NIH) - USANIH National Institute
   of General Medical Sciences (NIGMS) [R01 GM104135, R01-GM104135] Funding
   Source: Medline
CR ADAMIETZ P, 1976, H-S Z PHYSIOL CHEM, V357, P527, DOI 10.1515/bchm2.1976.357.1.527
   Ahel D, 2009, SCIENCE, V325, P1240, DOI 10.1126/science.1177321
   Ahel I, 2008, NATURE, V451, P81, DOI 10.1038/nature06420
   Altmeyer M, 2009, NUCLEIC ACIDS RES, V37, P3723, DOI 10.1093/nar/gkp229
   ALVAREZGONZALEZ R, 1987, BIOCHEMISTRY-US, V26, P3218, DOI 10.1021/bi00385a042
   Ame JC, 1999, J BIOL CHEM, V274, P17860, DOI 10.1074/jbc.274.25.17860
   An HJ, 2009, CURR OPIN CHEM BIOL, V13, P421, DOI 10.1016/j.cbpa.2009.07.022
   Aredia F, 2014, BIOCHEM PHARMACOL, V92, P157, DOI 10.1016/j.bcp.2014.06.021
   Barkauskaite E, 2013, FEBS J, V280, P3491, DOI 10.1111/febs.12358
   Boamah EK, 2012, PLOS GENET, V8, DOI 10.1371/journal.pgen.1002442
   Boyne MT, 2006, J PROTEOME RES, V5, P248, DOI 10.1021/pr050269n
   CARDENASCORONA ME, 1987, J BIOL CHEM, V262, P14863
   Carter-O'Connell I, 2014, J AM CHEM SOC, V136, P5201, DOI 10.1021/ja412897a
   CervantesLaurean D, 1996, J BIOL CHEM, V271, P10461, DOI 10.1074/jbc.271.18.10461
   CervantesLaurean D, 1997, METHOD ENZYMOL, V280, P275
   CERVANTESLAUREAN D, 1995, J BIOL CHEM, V270, P7929, DOI 10.1074/jbc.270.14.7929
   Chandler KB, 2013, J PROTEOME RES, V12, P3652, DOI 10.1021/pr400196s
   Chang P, 2004, NATURE, V432, P645, DOI 10.1038/nature03061
   Chapman JD, 2013, J PROTEOME RES, V12, P1868, DOI 10.1021/pr301219h
   Cox J, 2011, ANNU REV BIOCHEM, V80, P273, DOI 10.1146/annurev-biochem-061308-093216
   Curtin NJ, 2013, MOL ASPECTS MED, V34, P1217, DOI 10.1016/j.mam.2013.01.006
   Dania N, 2009, P NATL ACAD SCI USA, V106, P4243, DOI 10.1073/pnas.0900066106
   Daniels CM, 2014, J PROTEOME RES, V13, P3510, DOI 10.1021/pr401032q
   DESMARAIS Y, 1991, BIOCHIM BIOPHYS ACTA, V1078, P179, DOI 10.1016/0167-4838(91)99007-F
   Egloff MP, 2006, J VIROL, V80, P8493, DOI 10.1128/JVI.00713-06
   Fahrer J, 2007, NUCLEIC ACIDS RES, V35, DOI 10.1093/nar/gkm944
   Feijs KLH, 2013, FEBS J, V280, P3519, DOI 10.1111/febs.12315
   Feijs KLH, 2013, CELL COMMUN SIGNAL, V11, DOI 10.1186/1478-811X-11-5
   Finch KE, 2012, ACS CHEM BIOL, V7, P563, DOI 10.1021/cb200506t
   Forst AH, 2013, STRUCTURE, V21, P462, DOI 10.1016/j.str.2012.12.019
   Gagne JP, 2015, DNA REPAIR, V30, P68, DOI 10.1016/j.dnarep.2015.02.004
   Gagne JP, 2012, NUCLEIC ACIDS RES, V40, P7788, DOI 10.1093/nar/gks486
   Gagne JP, 2008, NUCLEIC ACIDS RES, V36, P6959, DOI 10.1093/nar/gkn771
   Garber K, 2013, NAT REV DRUG DISCOV, V12, P725, DOI 10.1038/nrd4147
   Gibson BA, 2012, NAT REV MOL CELL BIO, V13, P411, DOI 10.1038/nrm3376
   Gottipati P, 2010, CANCER RES, V70, P5389, DOI 10.1158/0008-5472.CAN-09-4716
   Gottschalk AJ, 2012, J BIOL CHEM, V287, P43527, DOI 10.1074/jbc.M112.401141
   Guettler S, 2011, CELL, V147, P1340, DOI 10.1016/j.cell.2011.10.046
   Hassa PO, 2006, MICROBIOL MOL BIOL R, V70, P789, DOI 10.1128/MMBR.00040-05
   He FH, 2012, FEBS LETT, V586, P3858, DOI 10.1016/j.febslet.2012.09.009
   Hengel SM, 2012, INT J MASS SPECTROM, V312, P114, DOI 10.1016/j.ijms.2011.06.003
   Hengel SM, 2009, J AM SOC MASS SPECTR, V20, P477, DOI 10.1016/j.jasms.2008.10.025
   Hottiger MO, 2010, TRENDS BIOCHEM SCI, V35, P208, DOI 10.1016/j.tibs.2009.12.003
   Houtkooper RH, 2012, NAT REV MOL CELL BIO, V13, P225, DOI 10.1038/nrm3293
   Hu YD, 2014, CANCER DISCOV, V4, P1430, DOI 10.1158/2159-8290.CD-13-0891
   Huang DW, 2009, NAT PROTOC, V4, P44, DOI 10.1038/nprot.2008.211
   Huttlin EL, 2010, CELL, V143, P1174, DOI 10.1016/j.cell.2010.12.001
   Isabelle M, 2012, J CELL SCI, V125, P4555, DOI 10.1242/jcs.106963
   Jankevicius G, 2013, NAT STRUCT MOL BIOL, V20, P508, DOI 10.1038/nsmb.2523
   Jungmichel S, 2013, MOL CELL, V52, P272, DOI 10.1016/j.molcel.2013.08.026
   Kanai M, 2007, NAT CELL BIOL, V9, P1175, DOI 10.1038/ncb1638
   Kang HC, 2011, P NATL ACAD SCI USA, V108, P14103, DOI 10.1073/pnas.1108799108
   Karras GI, 2005, EMBO J, V24, P1911, DOI 10.1038/sj.emboj.7600664
   KAWAMITSU H, 1984, BIOCHEMISTRY-US, V23, P3771, DOI 10.1021/bi00311a032
   Kestler HA, 2005, BIOINFORMATICS, V21, P1592, DOI 10.1093/bioinformatics/bti169
   Kettenbach AN, 2011, NAT PROTOC, V6, P175, DOI 10.1038/nprot.2010.196
   KHARADIA SV, 1987, J BIOL CHEM, V262, P17379
   Kickhoefer VA, 1999, J CELL BIOL, V146, P917, DOI 10.1083/jcb.146.5.917
   Kistemaker HAV, 2015, ANGEW CHEM INT EDIT, V54, P4915, DOI 10.1002/anie.201412283
   Kistemaker HAV, 2013, ORG LETT, V15, P2306, DOI 10.1021/ol400929c
   Konczalik P, 1999, J BIOL CHEM, V274, P16736, DOI 10.1074/jbc.274.24.16736
   Kowieski TM, 2008, J BIOL CHEM, V283, P5317, DOI 10.1074/jbc.M707613200
   Laing S, 2011, J PROTEOMICS, V75, P169, DOI 10.1016/j.jprot.2011.07.003
   Lambrecht MJ, 2015, J AM CHEM SOC, V137, P3558, DOI 10.1021/ja512528p
   Leung AKL, 2014, J CELL BIOL, V205, P613, DOI 10.1083/jcb.201402114
   Leung AKL, 2011, MOL CELL, V42, P489, DOI 10.1016/j.molcel.2011.04.015
   Lord CJ, 2015, ANNU REV MED, V66, P455, DOI 10.1146/annurev-med-050913-022545
   MANNING DR, 1984, J BIOL CHEM, V259, P749
   Mao ZY, 2011, SCIENCE, V332, P1443, DOI 10.1126/science.1202723
   Martello R, 2013, ACS CHEM BIOL, V8, P1567, DOI 10.1021/cb400170b
   Mashimo M, 2013, P NATL ACAD SCI USA, V110, P18964, DOI 10.1073/pnas.1312783110
   Matic I, 2012, NAT METHODS, V9, P771, DOI 10.1038/nmeth.2106
   MATSUBAR.H, 1970, J BIOL CHEM, V245, P3606
   MCDONALD LJ, 1994, MOL CELL BIOCHEM, V138, P221, DOI 10.1007/BF00928465
   Messner S, 2011, TRENDS CELL BIOL, V21, P534, DOI 10.1016/j.tcb.2011.06.001
   Messner S, 2010, NUCLEIC ACIDS RES, V38, P6350, DOI 10.1093/nar/gkq463
   Min W, 2010, CARCINOGENESIS, V31, P2058, DOI 10.1093/carcin/bgq205
   Mortusewicz O, 2007, NUCLEIC ACIDS RES, V35, P7665, DOI 10.1093/nar/gkm933
   MOSS J, 1983, J BIOL CHEM, V258, P6466
   MOSS J, 1992, J BIOL CHEM, V267, P10481
   Moyle PM, 2010, J AM CHEM SOC, V132, P15878, DOI 10.1021/ja1064312
   Mueller-Dieckmann C, 2006, P NATL ACAD SCI USA, V103, P15026, DOI 10.1073/pnas.0606762103
   Murawska M, 2011, PLOS GENET, V7, DOI 10.1371/journal.pgen.1002206
   Neuvonen M, 2009, J MOL BIOL, V385, P212, DOI 10.1016/j.jmb.2008.10.045
   Oberoi J, 2010, J BIOL CHEM, V285, P39348, DOI 10.1074/jbc.M110.159855
   Oetjen J, 2009, FEBS J, V276, P3618, DOI 10.1111/j.1742-4658.2009.07081.x
   OHNO T, 1995, ANAL BIOCHEM, V231, P115, DOI 10.1006/abio.1995.1510
   Oka S, 2006, J BIOL CHEM, V281, P705, DOI 10.1074/jbc.M510290200
   Okano S, 2003, MOL CELL BIOL, V23, P3974, DOI 10.1128/MCB.23.11.3974-3981.2003
   Olsen JV, 2006, CELL, V127, P635, DOI 10.1016/j.cell.2006.09.026
   Olsen JV, 2010, SCI SIGNAL, V3, DOI 10.1126/scisignal.2000475
   Oplustilova L, 2012, CELL CYCLE, V11, P3837, DOI 10.4161/cc.22026
   OPPENHEIMER NJ, 1981, J BIOL CHEM, V256, P8579
   Palazzo L, 2015, BIOCHEM J, V468, P293, DOI 10.1042/BJ20141554
   PANZETER PL, 1992, ANAL BIOCHEM, V207, P157, DOI 10.1016/0003-2697(92)90517-B
   Perraud AL, 2001, NATURE, V411, P595, DOI 10.1038/35079100
   R Development Core Team, 2011, R LANG ENV STAT COMP
   REALINI CA, 1992, J BIOL CHEM, V267, P18858
   Rippmann JF, 2002, J MOL BIOL, V323, P217, DOI 10.1016/S0022-2836(02)00946-4
   Rosenthal F, 2013, NAT STRUCT MOL BIOL, V20, P502, DOI 10.1038/nsmb.2521
   Rosenthal F, 2011, METHODS MOL BIOL, V780, P57, DOI 10.1007/978-1-61779-270-0_4
   Sharifi R, 2013, EMBO J, V32, P1225, DOI 10.1038/emboj.2013.51
   Slade D, 2011, NATURE, V477, P616, DOI 10.1038/nature10404
   SMITH JA, 1975, BIOCHEM J, V147, P523, DOI 10.1042/bj1470523
   Smith LM, 2013, NAT METHODS, V10, P186, DOI 10.1038/nmeth.2369
   Steffen JD, 2013, FRONT ONCOL, V3, DOI 10.3389/fonc.2013.00301
   Supek F, 2011, PLOS ONE, V6, DOI 10.1371/journal.pone.0021800
   Szewczuk LM, 2009, METHOD ENZYMOL, V462, P1, DOI 10.1016/S0076-6879(09)62001-2
   Tan ES, 2012, ANAL BIOCHEM, V428, P126, DOI 10.1016/j.ab.2012.06.015
   Tao ZH, 2009, J AM CHEM SOC, V131, P14258, DOI 10.1021/ja906135d
   Timinszky G, 2009, NAT STRUCT MOL BIOL, V16, P923, DOI 10.1038/nsmb.1664
   Tran JC, 2011, NATURE, V480, P254, DOI 10.1038/nature10575
   Troiani S, 2011, FEBS J, V278, P3676, DOI 10.1111/j.1742-4658.2011.08286.x
   van Noort GJV, 2010, J AM CHEM SOC, V132, P5236, DOI 10.1021/ja910940q
   Vivelo CA, 2015, PROTEOMICS, V15, P203, DOI 10.1002/pmic.201400217
   Vyas S, 2014, NAT COMMUN, V5, DOI 10.1038/ncomms5426
   Vyas S, 2013, NAT COMMUN, V4, DOI 10.1038/ncomms3240
   Wahlberg E, 2012, NAT BIOTECHNOL, V30, P283, DOI 10.1038/nbt.2121
   Wang ZZ, 2012, GENE DEV, V26, P235, DOI 10.1101/gad.182618.111
   WIELCKENS K, 1982, J BIOL CHEM, V257, P2872
   Woodsmith J, 2013, PLOS COMPUT BIOL, V9, DOI 10.1371/journal.pcbi.1002933
   Wu RH, 2011, NAT METHODS, V8, P677, DOI [10.1038/nmeth.1636, 10.1038/NMETH.1636]
   Yu SW, 2006, P NATL ACAD SCI USA, V103, P18314, DOI 10.1073/pnas.0606528103
   Zhang YJ, 2013, NAT METHODS, V10, P981, DOI 10.1038/nmeth.2603
   Zhang Y, 2011, NAT CELL BIOL, V13, P623, DOI 10.1038/ncb2222
   Zheng YP, 2013, NAT COMMUN, V4, DOI 10.1038/ncomms3203
NR 126
TC 130
Z9 131
U1 1
U2 28
PU CELL PRESS
PI CAMBRIDGE
PA 600 TECHNOLOGY SQUARE, 5TH FLOOR, CAMBRIDGE, MA 02139 USA
SN 1097-2765
EI 1097-4164
J9 MOL CELL
JI Mol. Cell
PD JUN 18
PY 2015
VL 58
IS 6
BP 911
EP 924
DI 10.1016/j.molcel.2015.06.012
PG 14
WC Biochemistry & Molecular Biology; Cell Biology
WE Science Citation Index Expanded (SCI-EXPANDED)
SC Biochemistry & Molecular Biology; Cell Biology
GA CR0CV
UT WOS:000360986700003
PM 26091340
OA Green Accepted, Bronze, Green Published
DA 2022-04-10
ER

PT J
AU Drazic, A
   Myklebust, LM
   Ree, R
   Arnesen, T
AF Drazic, Adrian
   Myklebust, Line M.
   Ree, Rasmus
   Arnesen, Thomas
TI The world of protein acetylation
SO BIOCHIMICA ET BIOPHYSICA ACTA-PROTEINS AND PROTEOMICS
LA English
DT Review
DE Post-translational modification; lysine acetylation; N-terminal
   acetylation; acetyltransferase; deacetylation; KAT; NAT; HAT
ID N-TERMINAL ACETYLATION; RUBINSTEIN-TAYBI-SYNDROME; HISTONE DEACETYLASE
   EXPRESSION; CONTROLS CHONDROCYTE HYPERTROPHY; ALPHA-ACETYLTRANSFERASE
   NATA; FATTY-ACID OXIDATION; EXTENDS LIFE-SPAN; DE-NOVO MUTATIONS; CELL
   LUNG-CANCER; LYSINE-ACETYLATION
AB Acetylation is one of the major post-translational protein modifications in the cell, with manifold effects on the protein level as well as on the metabolome level. The acetyl group, donated by the metabolite acetyl coenzyme A, can be co- or post-translationally attached to either the alpha-amino group of the N-terminus of proteins or to the c-amino group of lysine residues. These reactions are catalyzed by various N-terminal and lysine acetyltransferases. In case of lysine acetylation, the reaction is enzymatically reversible via tightly regulated and metabolism-dependent mechanisms. The interplay between acetylation and deacetylation is crucial for many important cellular processes. In recent years, our understanding of protein acetylation has increased significantly by global proteomics analyses and in depth functional studies. This review gives a general overview of protein acetylation and the respective acetyltransferases, and focuses on the regulation of metabolic processes and physiological consequences that come along with protein acetylation. (C) 2016 The Authors. Published by Elsevier B.V.
C1 [Drazic, Adrian; Myklebust, Line M.; Ree, Rasmus; Arnesen, Thomas] Univ Bergen, Dept Mol Biol, Thormohlensgate 55, N-5020 Bergen, Norway.
   [Ree, Rasmus; Arnesen, Thomas] Haukeland Hosp, Dept Surg, N-5021 Bergen, Norway.
RP Arnesen, T (corresponding author), Univ Bergen, Dept Mol Biol, Thormohlensgate 55, N-5020 Bergen, Norway.
EM Thomas.Arnesen@uib.no
RI Arnesen, Thomas/Q-8117-2019; Drazic, Adrian/AAC-6120-2019; Arnesen,
   Thomas/J-7139-2017
OI Arnesen, Thomas/0000-0002-3005-147X; Drazic, Adrian/0000-0001-9263-5502;
   Arnesen, Thomas/0000-0002-3005-147X; Ree, Rasmus/0000-0002-8446-5301
FU Bergen Research Foundation BFS; Research Council of NorwayResearch
   Council of Norway [230865, 249843]; Norwegian Cancer SocietyNorwegian
   Cancer Society; Western Norway Regional Health Authority [911845];
   Deutsche Forschungsgemeinschaft DFGGerman Research Foundation (DFG) [DR
   998/2-1]
FX The authors gratefully acknowledge support by the Bergen Research
   Foundation BFS to T.A. and L.M.M., the Research Council of Norway
   (grants 230865 and 249843) to T.A., the Norwegian Cancer Society to TA.,
   the Western Norway Regional Health Authority (grant 911845) to T.A. and
   R.R., and a fellowship from Deutsche Forschungsgemeinschaft DFG (grant
   DR 998/2-1) to A.D. Christina Nagler is acknowledged for technical
   assistance in figure design.
CR Ahn BH, 2008, P NATL ACAD SCI USA, V105, P14447, DOI 10.1073/pnas.0803790105
   Aivaliotis M, 2007, J PROTEOME RES, V6, P2195, DOI 10.1021/pr0700347
   Akhtar A, 2000, MOL CELL, V5, P367, DOI 10.1016/S1097-2765(00)80431-1
   Aksnes H, 2015, INT REV CEL MOL BIO, V316, P267, DOI 10.1016/bs.ircmb.2015.01.001
   Aksnes H, 2015, CELL REP, V10, P1362, DOI 10.1016/j.celrep.2015.01.053
   Alarcon JM, 2004, NEURON, V42, P947, DOI 10.1016/j.neuron.2004.05.021
   Alcsnes H., 2015, TRENDS BIOCH SCI
   ALLFREY VG, 1964, SCIENCE, V144, P559, DOI 10.1126/science.144.3618.559
   ALLFREY VG, 1964, P NATL ACAD SCI USA, V51, P786, DOI 10.1073/pnas.51.5.786
   Allis CD, 2007, CELL, V131, P633, DOI 10.1016/j.cell.2007.10.039
   Alvarez de la Rosa D., 2014, FASEB J, V28
   Ametzazurra A, 2008, ONCOGENE, V27, P7296, DOI 10.1038/onc.2008.332
   Andersen Christen Lykkegaard, 2012, Leuk Res Rep, V2, P1, DOI 10.1016/j.lrr.2012.10.002
   Arboleda VA, 2015, AM J HUM GENET, V96, P498, DOI 10.1016/j.ajhg.2015.01.017
   Arnesen T, 2006, ONCOGENE, V25, P4350, DOI 10.1038/sj.onc.1209469
   Arnesen T, 2006, GENE, V371, P291, DOI 10.1016/j.gene.2005.12.008
   Arnesen T, 2005, THYROID, V15, P1131, DOI 10.1089/thy.2005.15.1131
   Arnesen T, 2005, BIOCHEM J, V386, P433, DOI 10.1042/BJ20041071
   Arnesen T, 2010, MOL CELL BIOL, V30, P1898, DOI 10.1128/MCB.01199-09
   Arnesen T, 2009, P NATL ACAD SCI USA, V106, P8157, DOI 10.1073/pnas.0901931106
   Arnesen Thomas, 2006, BMC Biochemistry, V7, DOI 10.1186/1471-2091-7-13
   Arnold MA, 2007, DEV CELL, V12, P377, DOI 10.1016/j.devcel.2007.02.004
   Arrowsmith CH, 2012, NAT REV DRUG DISCOV, V11, P384, DOI 10.1038/nrd3674
   Asaumi M, 2005, J BIOCHEM, V137, P147, DOI 10.1093/jb/mvi014
   BACHMAIR A, 1986, SCIENCE, V234, P179, DOI 10.1126/science.3018930
   Backs J, 2006, CIRC RES, V98, P15, DOI 10.1161/01.RES.0000197782.21444.8f
   Backs J, 2006, J CLIN INVEST, V116, P1853, DOI 10.1172/JCI27438
   Baeza J., 2016, TRENDS BIOCH SCI
   Baeza J, 2015, ACS CHEM BIOL, V10, P122, DOI 10.1021/cb500848p
   Bali P, 2005, J BIOL CHEM, V280, P26729, DOI 10.1074/jbc.C500186200
   Bamford S, 2004, BRIT J CANCER, V91, P355, DOI 10.1038/sj.bjc.6601894
   Barber MF, 2012, NATURE, V487, P114, DOI 10.1038/nature11043
   Barneda-Zahonero B, 2012, MOL ONCOL, V6, P579, DOI 10.1016/j.molonc.2012.07.003
   Bartels T, 2014, PLOS ONE, V9, DOI 10.1371/journal.pone.0103727
   Bauer I, 2012, J BIOL CHEM, V287, P40924, DOI 10.1074/jbc.M112.405837
   Behnia R, 2004, NAT CELL BIOL, V6, P405, DOI 10.1038/ncb1120
   Behnia R, 2007, J CELL BIOL, V176, P255, DOI 10.1083/jcb.200607151
   Bereshchenko OR, 2002, NAT GENET, V32, P606, DOI 10.1038/ng1018
   Bernal-Perez LF, 2012, MOL BIOSYST, V8, P1128, DOI 10.1039/c2mb05499j
   Berndsen CE, 2008, CURR OPIN STRUC BIOL, V18, P682, DOI 10.1016/j.sbi.2008.11.004
   Bhaskara S, 2008, MOL CELL, V30, P61, DOI 10.1016/j.molcel.2008.02.030
   Bhavsar P, 2008, J ALLERGY CLIN IMMUN, V121, P580, DOI 10.1016/j.jaci.2007.12.1156
   Biddinger SB, 2006, ANNU REV PHYSIOL, V68, P123, DOI 10.1146/annurev.physiol.68.040104.124723
   Bienvenut WV, 2012, MOL CELL PROTEOMICS, V11, DOI 10.1074/mcp.M111.015131
   BOISE LH, 1993, CELL, V74, P597, DOI 10.1016/0092-8674(93)90508-N
   Bonissone S, 2013, MOL CELL PROTEOMICS, V12, P14, DOI 10.1074/mcp.M112.019075
   Borrell-Pages M, 2006, CELL MOL LIFE SCI, V63, P2642, DOI 10.1007/s00018-006-6242-0
   Bosch-Preseguee L, 2015, FEBS J, V282, P1745, DOI 10.1111/febs.13053
   Boyault C, 2007, ONCOGENE, V26, P5468, DOI 10.1038/sj.onc.1210614
   Boyer LA, 2004, NAT REV MOL CELL BIO, V5, P158, DOI 10.1038/nrm1314
   Brent GA, 2008, NEW ENGL J MED, V358, P2594, DOI 10.1056/NEJMcp0801880
   BROWN JL, 1976, J BIOL CHEM, V251, P1009
   Cakir I, 2009, PLOS ONE, V4, DOI 10.1371/journal.pone.0008322
   Campeau PM, 2012, AM J HUM GENET, V90, P282, DOI 10.1016/j.ajhg.2011.11.023
   Casey JP, 2015, SCI REP-UK, V5, DOI 10.1038/srep16022
   Cha-Molstad H, 2015, NAT CELL BIOL, V17, P917, DOI 10.1038/ncb3177
   CHAKRABARTTY A, 1993, P NATL ACAD SCI USA, V90, P11332, DOI 10.1073/pnas.90.23.11332
   Chang SR, 2006, CELL, V126, P321, DOI 10.1016/j.cell.2006.05.040
   Chen F, 2002, CELL, V110, P713, DOI 10.1016/S0092-8674(02)00932-7
   Chen L, 2013, J BIOL CHEM, V288, P14510, DOI 10.1074/jbc.M113.458737
   Chen Y, 2007, MOL CELL PROTEOMICS, V6, P812, DOI 10.1074/mcp.M700021-MCP200
   Cheng HL, 2003, P NATL ACAD SCI USA, V100, P10794, DOI 10.1073/pnas.1934713100
   Cheng ZY, 2009, MOL CELL PROTEOMICS, V8, P45, DOI 10.1074/mcp.M800224-MCP200
   Chidiac P, 2014, CELL SIGNAL, V26, P1226, DOI 10.1016/j.cellsig.2014.02.006
   Choi Kangduk, 2010, Korean Journal of Internal Medicine, V25, P119, DOI 10.3904/kjim.2010.25.2.119
   Choudhary C, 2014, NAT REV MOL CELL BIO, V15, P536, DOI 10.1038/nrm3841
   Choudhary C, 2009, SCIENCE, V325, P834, DOI 10.1126/science.1175371
   Chu CW, 2011, MOL BIOL CELL, V22, P448, DOI 10.1091/mbc.E10-03-0203
   Cimen H, 2010, BIOCHEMISTRY-US, V49, P304, DOI 10.1021/bi901627u
   Clarke PR, 2008, NAT REV MOL CELL BIO, V9, P464, DOI 10.1038/nrm2410
   Clayton-Smith J, 2011, AM J HUM GENET, V89, P675, DOI 10.1016/j.ajhg.2011.10.008
   Clifford RL, 2015, AM J PHYSIOL-LUNG C, V308, pL962, DOI 10.1152/ajplung.00021.2015
   Cohen MM, 2006, AM J MED GENET A, V140A, P2646, DOI 10.1002/ajmg.a.31368
   Cohen TJ, 2011, NAT COMMUN, V2, DOI 10.1038/ncomms1255
   Coleman CS, 1996, BIOCHEM J, V316, P697, DOI 10.1042/bj3160697
   Coulton AT, 2010, J CELL SCI, V123, P3235, DOI 10.1242/jcs.069971
   Crosio C, 2003, J CELL SCI, V116, P4905, DOI 10.1242/jcs.00804
   Cunliffe VT, 2006, MECH DEVELOP, V123, P24, DOI 10.1016/j.mod.2005.10.005
   Cunliffe VT, 2004, DEVELOPMENT, V131, P2983, DOI 10.1242/dev.01166
   Daitoku H, 2004, P NATL ACAD SCI USA, V101, P10042, DOI 10.1073/pnas.0400593101
   Daitoku H, 2011, BBA-MOL CELL RES, V1813, P1954, DOI 10.1016/j.bbamcr.2011.03.001
   Dancy BM, 2015, CHEM REV, V115, P2419, DOI 10.1021/cr500452k
   Das C, 2014, P NATL ACAD SCI USA, V111, pE1072, DOI 10.1073/pnas.1319122111
   de Boor S, 2015, P NATL ACAD SCI USA, V112, pE3679, DOI 10.1073/pnas.1505995112
   De Ruijter AJM, 2003, BIOCHEM J, V370, P737, DOI 10.1042/BJ20021321
   Destaing O, 2005, J CELL SCI, V118, P2901, DOI 10.1242/jcs.02425
   Dinh TV, 2015, PROTEOMICS, V15, P2426, DOI 10.1002/pmic.201500025
   Dokmanovic M, 2007, MOL CANCER RES, V5, P981, DOI 10.1158/1541-7786.MCR-07-0324
   Dominy JE, 2012, MOL CELL, V48, P900, DOI 10.1016/j.molcel.2012.09.030
   Drazic A, 2014, BBA-PROTEINS PROTEOM, V1844, P1367, DOI 10.1016/j.bbapap.2014.01.001
   Eberharter A, 2002, EMBO REP, V3, P224, DOI 10.1093/embo-reports/kvf053
   Eiyama A, 2015, J BIOL CHEM, V290, P25034, DOI 10.1074/jbc.M115.677468
   Elsheikh SE, 2009, CANCER RES, V69, P3802, DOI 10.1158/0008-5472.CAN-08-3907
   Esmailpour T, 2014, J MED GENET, V51, P185, DOI 10.1136/jmedgenet-2013-101660
   Evjenth R, 2009, J BIOL CHEM, V284, P31122, DOI 10.1074/jbc.M109.001347
   Falb M, 2006, J MOL BIOL, V362, P915, DOI 10.1016/j.jmb.2006.07.086
   Fan J, 2014, MOL CELL, V53, P534, DOI 10.1016/j.molcel.2013.12.026
   Farria A, 2015, ONCOGENE, V34, P4901, DOI 10.1038/onc.2014.453
   Fernandes J, 2015, BIOCHEMISTRY-US, V54, P4008, DOI 10.1021/acs.biochem.5b00375
   Fernandez-Marcos PJ, 2012, SCI REP-UK, V2, DOI 10.1038/srep00425
   Ferrari R, 2012, GENOME RES, V22, P1212, DOI 10.1101/gr.132308.111
   Filippakopoulos P, 2014, NAT REV DRUG DISCOV, V13, P339, DOI 10.1038/nrd4286
   Filippakopoulos P, 2012, FEBS LETT, V586, P2692, DOI 10.1016/j.febslet.2012.04.045
   Finley LWS, 2011, PLOS ONE, V6, DOI 10.1371/journal.pone.0023295
   Flinn EM, 2002, J BIOL CHEM, V277, P23399, DOI 10.1074/jbc.M201704200
   Fluge O, 2002, ONCOGENE, V21, P5056, DOI 10.1038/sj.onc.1205687
   Forte GMA, 2011, PLOS BIOL, V9, DOI 10.1371/journal.pbio.1001073
   Foyn H, 2013, ACS CHEM BIOL, V8, P1121, DOI 10.1021/cb400136s
   Foyn H, 2013, MOL CELL PROTEOMICS, V12, P42, DOI 10.1074/mcp.M112.019299
   Fraga MF, 2005, NAT GENET, V37, P391, DOI 10.1038/ng1531
   Gallinari P, 2007, CELL RES, V17, P195, DOI 10.1038/sj.cr.7310149
   Garber KB, 2008, EUR J HUM GENET, V16, P666, DOI 10.1038/ejhg.2008.61
   GARLAND PB, 1965, BIOCHEM J, V97, P587, DOI 10.1042/bj0970587
   Garrity J, 2007, J BIOL CHEM, V282, P30239, DOI 10.1074/jbc.M704409200
   Gautschi M, 2003, MOL CELL BIOL, V23, P7403, DOI 10.1128/MCB.23.20.7403-7414.2003
   Gendron RL, 2000, DEV DYNAM, V218, P300, DOI 10.1002/(SICI)1097-0177(200006)218:2<300::AID-DVDY5>3.0.CO;2-K
   Gendron RL, 2010, INVEST OPHTH VIS SCI, V51, P5267, DOI 10.1167/iovs.09-4527
   Giblin W, 2014, TRENDS GENET, V30, P271, DOI 10.1016/j.tig.2014.04.007
   Glozak MA, 2005, GENE, V363, P15, DOI 10.1016/j.gene.2005.09.010
   Gnad F, 2010, MOL CELL PROTEOMICS, V9, P2642, DOI 10.1074/mcp.M110.001594
   Goetze S, 2009, PLOS BIOL, V7, DOI 10.1371/journal.pbio.1000236
   Goodman RH, 2000, GENE DEV, V14, P1553
   Gordiyenko Y, 2008, J MOL BIOL, V380, P404, DOI 10.1016/j.jmb.2008.04.067
   Gottlieb E, 2000, MOL CELL BIOL, V20, P5680, DOI 10.1128/MCB.20.15.5680-5689.2000
   Graff J, 2013, NAT REV NEUROSCI, V14, P97, DOI 10.1038/nrn3427
   Graff J, 2012, NATURE, V483, P222, DOI 10.1038/nature10849
   Gromyko D, 2010, INT J CANCER, V127, P2777, DOI 10.1002/ijc.25275
   Gu W, 1997, CELL, V90, P595, DOI 10.1016/S0092-8674(00)80521-8
   Guan JS, 2009, NATURE, V459, P55, DOI 10.1038/nature07925
   Guan KL, 2011, TRENDS BIOCHEM SCI, V36, P108, DOI 10.1016/j.tibs.2010.09.003
   Guarente L, 2000, GENE DEV, V14, P1021
   Guedes-Dias P, 2013, BBA-MOL BASIS DIS, V1832, P1345, DOI 10.1016/j.bbadis.2013.04.005
   Guo L, 2004, P NATL ACAD SCI USA, V101, P11797, DOI 10.1073/pnas.0403165101
   Gut P, 2013, NATURE, V502, P489, DOI 10.1038/nature12752
   Haberland M, 2009, GENE DEV, V23, P1625, DOI 10.1101/gad.1809209
   Haberland M, 2009, P NATL ACAD SCI USA, V106, P7751, DOI 10.1073/pnas.0903139106
   Haberland M, 2009, NAT REV GENET, V10, P32, DOI 10.1038/nrg2485
   Haigis MC, 2006, CELL, V126, P941, DOI 10.1016/j.cell.2006.06.057
   Halkidou K, 2004, PROSTATE, V59, P177, DOI 10.1002/pros.20022
   Hallows WC, 2006, P NATL ACAD SCI USA, V103, P10230, DOI 10.1073/pnas.0604392103
   Hallows WC, 2011, MOL CELL, V41, P139, DOI 10.1016/j.molcel.2011.01.002
   Harbison CT, 2004, NATURE, V431, P99, DOI 10.1038/nature02800
   Hebert AS, 2013, MOL CELL, V49, P186, DOI 10.1016/j.molcel.2012.10.024
   Heiden MGV, 2009, SCIENCE, V324, P1029, DOI 10.1126/science.1160809
   Helbig AO, 2010, MOL CELL PROTEOMICS, V9, P928, DOI 10.1074/mcp.M900463-MCP200
   Helsens K, 2011, J PROTEOME RES, V10, P3578, DOI 10.1021/pr2002325
   Hennekam RCM, 2006, EUR J HUM GENET, V14, P981, DOI 10.1038/sj.ejhg.5201594
   Henriksen P, 2012, MOL CELL PROTEOMICS, V11, P1510, DOI 10.1074/mcp.M112.017251
   Heximer SP, 2003, J CLIN INVEST, V111, P445, DOI 10.1172/JC1200315598
   Hirschey MD, 2011, MOL CELL, V44, P177, DOI 10.1016/j.molcel.2011.07.019
   Hirschey MD, 2010, NATURE, V464, P121, DOI 10.1038/nature08778
   Ho N, 2015, BIOL OPEN, V4, P970, DOI 10.1242/bio.010496
   Hole K, 2011, PLOS ONE, V6, DOI 10.1371/journal.pone.0024713
   Holmes WM, 2014, NAT COMMUN, V5, DOI 10.1038/ncomms5383
   Hou FJ, 2007, J CELL BIOL, V177, P587, DOI 10.1083/jcb.200701043
   Howes SC, 2014, MOL BIOL CELL, V25, P257, DOI 10.1091/mbc.E13-07-0387
   Hsu PP, 2008, CELL, V134, P703, DOI 10.1016/j.cell.2008.08.021
   Hua KT, 2011, CANCER CELL, V19, P218, DOI 10.1016/j.ccr.2010.11.010
   Huang B, 2005, RNA, V11, P424, DOI 10.1261/rna.7247705
   Hubbert C, 2002, NATURE, V417, P455, DOI 10.1038/417455a
   Hwang CS, 2010, SCIENCE, V327, P973, DOI 10.1126/science.1183147
   Iakoucheva LM, 2004, NUCLEIC ACIDS RES, V32, P1037, DOI 10.1093/nar/gkh253
   Ingram AK, 2000, MOL BIOCHEM PARASIT, V111, P309, DOI 10.1016/S0166-6851(00)00322-4
   Inthal A, 2012, LEUKEMIA, V26, P1797, DOI 10.1038/leu.2012.60
   Iqbal K, 2016, NAT REV NEUROL, V12, DOI 10.1038/nrneurol.2015.225
   Ito A, 2001, EMBO J, V20, P1331, DOI 10.1093/emboj/20.6.1331
   Ito S, 2014, J BIOL CHEM, V289, P26201, DOI 10.1074/jbc.M114.593996
   Iwabata H, 2005, PROTEOMICS, V5, P4653, DOI 10.1002/pmic.200500042
   Iyer NG, 2004, P NATL ACAD SCI USA, V101, P7386, DOI 10.1073/pnas.0401002101
   Jiang YF, 2002, ONCOGENE, V21, P2245, DOI 10.1038/sj.onc.1205291
   Jin L, 2009, J BIOL CHEM, V284, P24394, DOI 10.1074/jbc.M109.014928
   Jing EX, 2013, DIABETES, V62, P3404, DOI 10.2337/db12-1650
   Jones JD, 2011, PROTEOMICS, V11, P3012, DOI 10.1002/pmic.201000812
   Julien C, 2009, J NEUROPATH EXP NEUR, V68, P48, DOI 10.1097/NEN.0b013e3181922348
   Kaeberlein M, 1999, GENE DEV, V13, P2570, DOI 10.1101/gad.13.19.2570
   Kaelin WG, 2013, CELL, V153, P56, DOI 10.1016/j.cell.2013.03.004
   Kalvik TV, 2013, ONCOGENE, V32, P269, DOI 10.1038/onc.2012.82
   Kanfi Y, 2012, NATURE, V483, P218, DOI 10.1038/nature10815
   Kaypee S., 2016, PHARM THER
   Keogh MC, 2005, CELL, V123, P593, DOI 10.1016/j.cell.2005.10.025
   Kim EY, 2012, J LIPID RES, V53, P1864, DOI 10.1194/jlr.M026567
   Kim JH, 2013, APOPTOSIS, V18, P110, DOI 10.1007/s10495-012-0772-8
   Kim SC, 2006, MOL CELL, V23, P607, DOI 10.1016/j.molcel.2006.06.026
   Kim YS, 2012, BIOCHEM BIOPH RES CO, V423, P140, DOI 10.1016/j.bbrc.2012.05.098
   Kim Y, 2008, J CLIN INVEST, V118, P124, DOI 10.1172/JCI33255
   Kimple AJ, 2011, PHARMACOL REV, V63, P728, DOI 10.1124/pr.110.003038
   Kishimoto M, 2005, CLIN CANCER RES, V11, P512
   KLEFF S, 1995, J BIOL CHEM, V270, P24674, DOI 10.1074/jbc.270.42.24674
   Knoepfler PS, 2006, EMBO J, V25, P2723, DOI 10.1038/sj.emboj.7601152
   Knutson SK, 2008, EMBO J, V27, P1017, DOI 10.1038/emboj.2008.51
   Kook H, 2003, J CLIN INVEST, V112, P863, DOI 10.1172/JCI200319137
   KORNBERG RD, 1974, SCIENCE, V184, P868, DOI 10.1126/science.184.4139.868
   Koutelou E, 2010, CURR OPIN CELL BIOL, V22, P374, DOI 10.1016/j.ceb.2010.03.005
   Kouzarides T, 2007, CELL, V128, P693, DOI 10.1016/j.cell.2007.02.005
   Kuo HP, 2010, SCI SIGNAL, V3, DOI 10.1126/scisignal.2000590
   Kurdistani SK, 2004, CELL, V117, P721, DOI 10.1016/j.cell.2004.05.023
   Lagger G, 2002, EMBO J, V21, P2672, DOI 10.1093/emboj/21.11.2672
   Latham JA, 2007, NAT STRUCT MOL BIOL, V14, P1017, DOI 10.1038/nsmb1307
   Lawson M, 2010, BBA-GENE REGUL MECH, V1799, P726, DOI 10.1016/j.bbagrm.2010.06.003
   Lee CF, 2010, J CLIN INVEST, V120, P2920, DOI 10.1172/JCI42275
   Lee KK, 2007, NAT REV MOL CELL BIO, V8, P284, DOI 10.1038/nrm2145
   Lerin C, 2006, CELL METAB, V3, P429, DOI 10.1016/j.cmet.2006.04.013
   Levenson JM, 2004, J BIOL CHEM, V279, P40545, DOI 10.1074/jbc.M402229200
   Levine A, 2012, NEUROBIOL DIS, V45, P488, DOI 10.1016/j.nbd.2011.09.005
   LHERNAULT SW, 1985, BIOCHEMISTRY-US, V24, P473, DOI 10.1021/bi00323a034
   Li Jing, 2013, Biomed J, V36, P106, DOI 10.4103/2319-4170.113230
   Li XL, 2011, INT J BIOL SCI, V7, P575, DOI 10.7150/ijbs.7.575
   Lim JH, 2008, CANCER RES, V68, P5177, DOI 10.1158/0008-5472.CAN-07-6234
   Lim JH, 2006, CANCER RES, V66, P10677, DOI 10.1158/0008-5472.CAN-06-3171
   Lin YY, 2012, NATURE, V482, P251, DOI 10.1038/nature10804
   Lindsey ML, 2003, ANN MED, V35, P316, DOI 10.1080/07853890310001285
   Line A, 2002, BRIT J CANCER, V86, P1824, DOI 10.1038/sj.bjc.6600321
   Liszczak G, 2013, NAT STRUCT MOL BIOL, V20, P1098, DOI 10.1038/nsmb.2636
   Liu B, 2009, J BIOL CHEM, V284, P32288, DOI 10.1074/jbc.M109.045856
   Liu L, 1999, MOL CELL BIOL, V19, P1202
   Liu X, 2008, NATURE, V451, P846, DOI 10.1038/nature06546
   Liu YJ, 2012, J BIOL CHEM, V287, P29168, DOI 10.1074/jbc.M112.371120
   Liu Z, 2009, INT J BIOCHEM CELL B, V41, P2528, DOI 10.1016/j.biocel.2009.08.009
   Lombard DB, 2007, MOL CELL BIOL, V27, P8807, DOI 10.1128/MCB.01636-07
   Lopez-Atalaya JP, 2012, J MED GENET, V49, P66, DOI 10.1136/jmedgenet-2011-100354
   Lorenz OR, 2014, MOL CELL, V53, P941, DOI 10.1016/j.molcel.2014.02.003
   Lu L, 1996, J BIOL CHEM, V271, P18920, DOI 10.1074/jbc.271.31.18920
   Lundby A, 2012, CELL REP, V2, P419, DOI 10.1016/j.celrep.2012.07.006
   Luo JY, 2004, P NATL ACAD SCI USA, V101, P2259, DOI 10.1073/pnas.0308762101
   Magin R.S., 2016, J BIOL CHEM
   Magin RS, 2016, J BIOL CHEM, V291, P5270, DOI 10.1074/jbc.M115.709428
   Maharana C, 2010, NEUROSCIENCE, V167, P354, DOI 10.1016/j.neuroscience.2010.02.023
   Manuyakorn A, 2010, J CLIN ONCOL, V28, P1358, DOI 10.1200/JCO.2009.24.5639
   Martin DT, 2007, CLIN CANCER RES, V13, P1480, DOI 10.1158/1078-0432.CCR-06-1716
   Martinez-Cerdeno V, 2012, PLOS ONE, V7, DOI 10.1371/journal.pone.0039456
   Mathias RA, 2014, CELL, V159, P1615, DOI 10.1016/j.cell.2014.11.046
   Matsuo M, 2013, FEBS LETT, V587, P1392, DOI 10.1016/j.febslet.2013.03.016
   McBrian MA, 2013, MOL CELL, V49, P310, DOI 10.1016/j.molcel.2012.10.025
   McMahon SB, 2000, MOL CELL BIOL, V20, P556, DOI 10.1128/MCB.20.2.556-562.2000
   Menzies K.J., 2015, NAT REV ENDOCRINOL
   Mertins P, 2013, NAT METHODS, V10, P634, DOI 10.1038/nmeth.2518
   Michishita E, 2008, NATURE, V452, P492, DOI 10.1038/nature06736
   Michishita E, 2009, CELL CYCLE, V8, P2664, DOI 10.4161/cc.8.16.9367
   MIDDLETON B, 1974, BIOCHEM J, V139, P109, DOI 10.1042/bj1390109
   Midorikawa Y, 2002, JPN J CANCER RES, V93, P636, DOI 10.1111/j.1349-7006.2002.tb01301.x
   MILLER RW, 1995, AM J MED GENET, V56, P112, DOI 10.1002/ajmg.1320560125
   Min SW, 2015, NAT MED, V21, P1154, DOI 10.1038/nm.3951
   Min SW, 2010, NEURON, V67, P953, DOI 10.1016/j.neuron.2010.08.044
   Miyake K, 2008, PANCREAS, V36, pE1, DOI 10.1097/MPA.0b013e31815f2c2a
   Monda JK, 2013, STRUCTURE, V21, P42, DOI 10.1016/j.str.2012.10.013
   Montgomery DC, 2015, ACS CHEM BIOL, V10, P85, DOI 10.1021/cb500853p
   Montgomery RL, 2008, J CLIN INVEST, V118, P3588, DOI 10.1172/JCI35847
   Montgomery RL, 2007, GENE DEV, V21, P1790, DOI 10.1101/gad.1563807
   Moriarty GM, 2013, FEBS LETT, V587, P1128, DOI 10.1016/j.febslet.2013.02.049
   Morin RD, 2011, NATURE, V476, P298, DOI 10.1038/nature10351
   Morris BJ, 2013, FREE RADICAL BIO MED, V56, P133, DOI 10.1016/j.freeradbiomed.2012.10.525
   Mostoslavsky R, 2006, CELL, V124, P315, DOI [10.1016/j.cell.2005.11.044, 10.1016/J.CEL.2005.11.044]
   Moynihan KA, 2005, CELL METAB, V2, P105, DOI 10.1016/j.cmet.2005.07.001
   Mughal AA, 2015, MOL CANCER, V14, DOI 10.1186/s12943-015-0432-z
   MULLEN JR, 1989, EMBO J, V8, P2067, DOI 10.1002/j.1460-2075.1989.tb03615.x
   Mullighan CG, 2011, NATURE, V471, P235, DOI 10.1038/nature09727
   Muraoka M, 1996, ONCOGENE, V12, P1565
   Murray-Zmijewski F, 2008, NAT REV MOL CELL BIO, V9, P702, DOI 10.1038/nrm2451
   Myklebust LM, 2015, HUM MOL GENET, V24, P1956, DOI 10.1093/hmg/ddu611
   Nakagawa T, 2009, CELL, V137, P560, DOI 10.1016/j.cell.2009.02.026
   Nambiar RM, 2007, MECH DEVELOP, V124, P682, DOI 10.1016/j.mod.2007.07.003
   Nance MR, 2013, STRUCTURE, V21, P438, DOI 10.1016/j.str.2012.12.016
   Negri G, 2015, CLIN GENET, V87, P148, DOI 10.1111/cge.12348
   Nemoto S, 2005, J BIOL CHEM, V280, P16456, DOI 10.1074/jbc.M501485200
   Nogales E, 1999, CELL, V96, P79, DOI 10.1016/S0092-8674(00)80961-7
   North BJ, 2003, MOL CELL, V11, P437, DOI 10.1016/S1097-2765(03)00038-8
   North BJ, 2004, GENOME BIOL, V5, DOI 10.1186/gb-2004-5-5-224
   Oberdoerffer P, 2008, CELL, V135, P907, DOI 10.1016/j.cell.2008.10.025
   ODONOHUE TL, 1983, J BIOL CHEM, V258, P2163
   ODONOHUE TL, 1981, PEPTIDES, V2, P333, DOI 10.1016/S0196-9781(81)80126-X
   ODONOHUE TL, 1982, SCIENCE, V215, P1125, DOI 10.1126/science.7063845
   Ogura M, 2010, BIOCHEM BIOPH RES CO, V393, P73, DOI 10.1016/j.bbrc.2010.01.081
   Olsen JV, 2013, MOL CELL PROTEOMICS, V12, P3444, DOI 10.1074/mcp.O113.034181
   Ott M, 1999, CURR BIOL, V9, P1489, DOI 10.1016/S0960-9822(00)80120-7
   Ouidir T, 2015, J PROTEOMICS, V114, P214, DOI 10.1016/j.jprot.2014.11.006
   Owen DJ, 2000, EMBO J, V19, P6141, DOI 10.1093/emboj/19.22.6141
   Ozdag H, 2006, BMC GENOMICS, V7, DOI 10.1186/1471-2164-7-90
   Paradis H, 2008, J CELL SCI, V121, P1965, DOI 10.1242/jcs.028597
   Park J, 2012, BIOCHEM BIOPH RES CO, V422, P291, DOI 10.1016/j.bbrc.2012.04.150
   Park SE, 2015, SCIENCE, V347, P1249, DOI 10.1126/science.aaa3844
   Pasqualucci L, 2011, NATURE, V471, P189, DOI 10.1038/nature09730
   Patel JH, 2004, MOL CELL BIOL, V24, P10826, DOI 10.1128/MCB.24.24.10826-10834.2004
   Pavlou D., 2015, APOPTOSIS
   Peifer M, 2012, NAT GENET, V44, P1104, DOI 10.1038/ng.2396
   Peleg S., 2016, TRENDS BIOCH SCI
   Peleg S, 2016, EMBO REP, V17, P455, DOI 10.15252/embr.201541132
   Peleg S, 2010, SCIENCE, V328, P753, DOI 10.1126/science.1186088
   Perdiz D, 2011, CELL SIGNAL, V23, P763, DOI 10.1016/j.cellsig.2010.10.014
   Perkins ND, 1997, SCIENCE, V275, P523, DOI 10.1126/science.275.5299.523
   Peserico A, 2011, J BIOMED BIOTECHNOL, DOI 10.1155/2011/371832
   Petrij F, 2000, AM J MED GENET, V92, P47, DOI 10.1002/(SICI)1096-8628(20000501)92:1<47::AID-AJMG8>3.0.CO;2-H
   PETRIJ F, 1995, NATURE, V376, P348, DOI 10.1038/376348a0
   Phan RT, 2004, NATURE, V432, P635, DOI 10.1038/nature03147
   Pillai R, 2004, DEV DYNAM, V231, P647, DOI 10.1002/dvdy.20168
   Pimenta-Marques A, 2008, DEV BIOL, V323, P197, DOI 10.1016/j.ydbio.2008.08.021
   Plasman K, 2011, MOL CELL PROTEOMICS, V10, DOI 10.1074/mcp.M110.003301
   Pleasance ED, 2010, NATURE, V463, P184, DOI 10.1038/nature08629
   Polevoda B, 2003, J BIOL CHEM, V278, P30686, DOI 10.1074/jbc.M304690200
   Polevoda B, 2003, BIOCHEM BIOPH RES CO, V308, P1, DOI 10.1016/S0006-291X(03)01316-0
   Polevoda B, 2001, J BIOL CHEM, V276, P20154, DOI 10.1074/jbc.M011440200
   Polevoda B, 1999, EMBO J, V18, P6155, DOI 10.1093/emboj/18.21.6155
   Polevoda B, 2008, J CELL BIOCHEM, V103, P492, DOI 10.1002/jcb.21418
   Polevoda Bogdan, 2009, BMC Proc, V3 Suppl 6, pS2, DOI 10.1186/1753-6561-3-S6-S2
   Popp B, 2015, EUR J HUM GENET, V23, P602, DOI 10.1038/ejhg.2014.150
   Poulose N, 2015, BBA-MOL BASIS DIS, V1852, P2442, DOI 10.1016/j.bbadis.2015.08.017
   Pritchard LE, 2003, ENDOCRINOLOGY, V144, P760, DOI 10.1210/en.2002-220866
   Quivy V, 2004, BIOCHEM PHARMACOL, V68, P1221, DOI 10.1016/j.bcp.2004.05.039
   Rauch A, 2012, LANCET, V380, P1674, DOI 10.1016/S0140-6736(12)61480-9
   Raychaudhuri S, 2008, HUM MOL GENET, V17, P240, DOI 10.1093/hmg/ddm301
   Recht J, 2006, P NATL ACAD SCI USA, V103, P6988, DOI 10.1073/pnas.0601676103
   Ree R, 2015, BIOSCIENCE REP, V35, DOI 10.1042/BSR20150168
   Ren TT, 2008, CANCER LETT, V264, P83, DOI 10.1016/j.canlet.2008.01.028
   Rodgers JT, 2005, NATURE, V434, P113, DOI 10.1038/nature03354
   Roelfsema Jeroen H., 2007, Expert Reviews in Molecular Medicine, V9, P1, DOI 10.1017/S1462399407000415
   Roelfsema JH, 2005, AM J HUM GENET, V76, P572, DOI 10.1086/429130
   Rokudai S, 2013, P NATL ACAD SCI USA, V110, P3895, DOI 10.1073/pnas.1300490110
   Rope AF, 2011, AM J HUM GENET, V89, P28, DOI 10.1016/j.ajhg.2011.05.017
   Ropero S, 2006, NAT GENET, V38, P566, DOI 10.1038/ng1773
   Rothgiesser KM, 2010, J CELL SCI, V123, P4251, DOI 10.1242/jcs.073783
   Roy-Chaudhuri B, 2008, MOL MICROBIOL, V68, P1547, DOI 10.1111/j.1365-2958.2008.06252.x
   Ryu SH, 2011, EXP GERONTOL, V46, P811, DOI 10.1016/j.exger.2011.07.001
   Sadoul K, 2011, J BIOMED BIOTECHNOL, DOI 10.1155/2011/970382
   Saha RN, 2006, CELL DEATH DIFFER, V13, P539, DOI 10.1038/sj.cdd.4401769
   Saltiel AR, 2001, NATURE, V414, P799, DOI 10.1038/414799a
   Santer FR, 2011, MOL CANCER THER, V10, P1644, DOI 10.1158/1535-7163.MCT-11-0182
   Santos-Rosa H, 2003, NUCLEIC ACIDS RES, V31, P4285, DOI 10.1093/nar/gkg655
   Saunier C., 2016, HUM MUTAT
   Scaglione KM, 2013, J BIOL CHEM, V288, P18784, DOI 10.1074/jbc.C113.477596
   Schiza V, 2013, PLOS GENET, V9, DOI 10.1371/journal.pgen.1003805
   Schmeisser K, 2013, NAT CHEM BIOL, V9, P693, DOI [10.1038/NCHEMBIO.1352, 10.1038/nchembio.1352]
   Schmidt A, 2016, NAT BIOTECHNOL, V34, P104, DOI 10.1038/nbt.3418
   Schwer B, 2009, AGING CELL, V8, P604, DOI 10.1111/j.1474-9726.2009.00503.x
   Scott DC, 2011, SCIENCE, V334, P674, DOI 10.1126/science.1209307
   Scott I, 2012, BIOCHEM J, V443, P655, DOI 10.1042/BJ20120118
   Scroggins BT, 2007, MOL CELL, V25, P151, DOI 10.1016/j.molcel.2006.12.008
   Sebastian C, 2012, CELL, V151, P1185, DOI 10.1016/j.cell.2012.10.047
   Seligson DB, 2009, AM J PATHOL, V174, P1619, DOI 10.2353/ajpath.2009.080874
   Seligson DB, 2005, NATURE, V435, P1262, DOI 10.1038/nature03672
   Selvi B. Ruthrotha, 2009, Biotechnology Journal, V4, P375, DOI 10.1002/biot.200900032
   Semenza GL, 2003, NAT REV CANCER, V3, P721, DOI 10.1038/nrc1187
   Senese S, 2007, MOL CELL BIOL, V27, P4784, DOI 10.1128/MCB.00494-07
   Seo JH, 2010, CANCER RES, V70, P4422, DOI 10.1158/0008-5472.CAN-09-3258
   Setty SRG, 2004, NAT CELL BIOL, V6, P414, DOI 10.1038/ncb1121
   Shahbazian MD, 2007, ANNU REV BIOCHEM, V76, P75, DOI 10.1146/annurev.biochem.76.052705.162114
   Shemorry A, 2013, MOL CELL, V50, P540, DOI 10.1016/j.molcel.2013.03.018
   Shen Q, 2009, EXP CELL RES, V315, P1653, DOI 10.1016/j.yexcr.2009.03.007
   Shin CH, 2002, CELL, V110, P725, DOI 10.1016/S0092-8674(02)00933-9
   Shin DH, 2009, PLOS ONE, V4, DOI 10.1371/journal.pone.0007451
   Shin SH, 2014, CELL DEATH DIS, V5, DOI 10.1038/cddis.2014.456
   Shogren-Knaak M, 2006, SCIENCE, V311, P844, DOI 10.1126/science.1124000
   Simpson MA, 2012, AM J HUM GENET, V90, P290, DOI 10.1016/j.ajhg.2011.11.024
   Sjoblom T, 2006, SCIENCE, V314, P268, DOI 10.1126/science.1133427
   Sjogren B, 2010, PROG MOL BIOL TRANSL, V91, P81, DOI 10.1016/S1877-1173(10)91004-1
   SMITH S, 1991, EMBO J, V10, P971, DOI 10.1002/j.1460-2075.1991.tb08031.x
   SMYTH DG, 1979, NATURE, V279, P252, DOI 10.1038/279252a0
   Song K, 2006, CELL, V125, P453, DOI 10.1016/j.cell.2006.02.048
   Song OK, 2003, J BIOL CHEM, V278, P38109, DOI 10.1074/jbc.C300355200
   Sonnichsen B, 2005, NATURE, V434, P462, DOI 10.1038/nature03353
   Soppa J., 2010, ARCHAEA
   Spillantini MG, 1998, P NATL ACAD SCI USA, V95, P6469, DOI 10.1073/pnas.95.11.6469
   Srinivasan S, 2015, ANGIOGENESIS, V18, P449, DOI 10.1007/s10456-015-9468-3
   Starheim KK, 2008, BIOCHEM J, V415, P325, DOI 10.1042/BJ20080658
   Starheim KK, 2012, TRENDS BIOCHEM SCI, V37, P152, DOI 10.1016/j.tibs.2012.02.003
   Starheim KK, 2009, MOL CELL BIOL, V29, P3569, DOI 10.1128/MCB.01909-08
   Sugiura N, 2003, J BIOL CHEM, V278, P40113, DOI 10.1074/jbc.M301218200
   Suzuki J, 2009, CLIN CANCER RES, V15, P3163, DOI 10.1158/1078-0432.CCR-08-2319
   Sykes SM, 2006, MOL CELL, V24, P841, DOI 10.1016/j.molcel.2006.11.026
   TANAKA S, 1989, MOL GEN GENET, V217, P289, DOI 10.1007/BF02464895
   Tang M, 2003, NAT MED, V9, P1506, DOI 10.1038/nm958
   Tang Y, 2008, CELL, V133, P612, DOI 10.1016/j.cell.2008.03.025
   Tatham MH, 2013, BIOCHEM J, V453, P137, DOI 10.1042/BJ20130244
   TERCERO JC, 1992, J BIOL CHEM, V267, P20277
   TERCERO JC, 1993, J BACTERIOL, V175, P3192, DOI 10.1128/JB.175.10.3192-3194.1993
   Terreni M, 2010, RETROVIROLOGY, V7, DOI 10.1186/1742-4690-7-18
   Tessarz P, 2014, NAT REV MOL CELL BIO, V15, P703, DOI 10.1038/nrm3890
   Tham E, 2015, AM J HUM GENET, V96, P507, DOI 10.1016/j.ajhg.2015.01.016
   Thevenon J, 2016, CLIN GENET, V89, P700, DOI 10.1111/cge.12732
   Thomas T, 2008, MOL CELL BIOL, V28, P5093, DOI 10.1128/MCB.02202-07
   Thompson PR, 2004, NAT STRUCT MOL BIOL, V11, P308, DOI 10.1038/nsmb740
   Tissenbaum HA, 2001, NATURE, V410, P227, DOI 10.1038/35065638
   Trexler AJ, 2012, PROTEIN SCI, V21, P601, DOI 10.1002/pro.2056
   Tsai ACH, 2011, EUR J HUM GENET, V19, P43, DOI 10.1038/ejhg.2010.121
   TSUNASAWA S, 1985, J BIOL CHEM, V260, P5382
   Van Damme P, 2014, MOL CELL PROTEOMICS, V13, P2031, DOI 10.1074/mcp.M113.035402
   Van Damme P, 2012, P NATL ACAD SCI USA, V109, P12449, DOI 10.1073/pnas.1210303109
   Van Damme P, 2011, PLOS GENET, V7, DOI 10.1371/journal.pgen.1002169
   van Deventer S, 2015, J CELL SCI, V128, P109, DOI 10.1242/jcs.157354
   Van P. Damme, 2015, PROTEOMICS
   Vander Heiden MG, 1999, MOL CELL, V3, P159
   Vaquero A, 2004, MOL CELL, V16, P93, DOI 10.1016/j.molcel.2004.08.031
   Varland S., 2015, PROTEOMICS
   Varshavsky A, 2011, PROTEIN SCI, V20, P1298, DOI 10.1002/pro.666
   Vega RB, 2004, CELL, V119, P555, DOI 10.1016/j.cell.2004.10.024
   Verdin E, 2015, NAT REV MOL CELL BIO, V16, P258, DOI 10.1038/nrm3931
   Verdin E, 2010, TRENDS BIOCHEM SCI, V35, P669, DOI 10.1016/j.tibs.2010.07.003
   Villagra A, 2009, NAT IMMUNOL, V10, P92, DOI 10.1038/ni.1673
   Wagner GR, 2014, MOL CELL, V54, P5, DOI 10.1016/j.molcel.2014.03.027
   Wagner GR, 2013, J BIOL CHEM, V288, P29036, DOI 10.1074/jbc.M113.486753
   Wagner Gregory R, 2011, J Aging Res, V2011, P234875, DOI 10.4061/2011/234875
   Walker MP, 2013, AGE, V35, P519, DOI 10.1007/s11357-011-9375-5
   Walsh CT, 2005, ANGEW CHEM INT EDIT, V44, P7342, DOI 10.1002/anie.200501023
   Wan K, 2013, BIOSCI BIOTECH BIOCH, V77, P631, DOI 10.1271/bbb.120860
   Wang A, 2002, SCIENCE, V298, P1412, DOI 10.1126/science.1077790
   Wang J, 2010, DEV CELL, V18, P114, DOI 10.1016/j.devcel.2009.10.023
   Wang XJ, 2012, ACTA PHARM SIN B, V2, P387, DOI 10.1016/j.apsb.2012.06.005
   Wang Y, 2010, DEV DYNAM, V239, P2813, DOI 10.1002/dvdy.22418
   Wang ZH, 2012, P NATL ACAD SCI USA, V109, P3053, DOI 10.1073/pnas.1113356109
   Weaver ICG, 2004, NAT NEUROSCI, V7, P847, DOI 10.1038/nn1276
   Weems J, 2011, J BIOL CHEM, V286, P460, DOI 10.1074/jbc.M110.157107
   Weichert W, 2008, LANCET ONCOL, V9, P139, DOI 10.1016/S1470-2045(08)70004-4
   Weichert W, 2009, CANCER LETT, V280, P168, DOI 10.1016/j.canlet.2008.10.047
   Weinert B.T., 2015, EMBO J
   Weinert BT, 2014, MOL SYST BIOL, V10, DOI 10.1002/msb.134766
   Weinert BT, 2011, SCI SIGNAL, V4, DOI 10.1126/scisignal.2001902
   Wellen KE, 2009, SCIENCE, V324, P1076, DOI 10.1126/science.1164097
   Whitaker R, 2013, AGING-US, V5, P682, DOI 10.18632/aging.100599
   WHITEWAY M, 1985, CELL, V43, P483, DOI 10.1016/0092-8674(85)90178-3
   Wilkinson CW, 2006, PEPTIDES, V27, P453, DOI 10.1016/j.peptides.2005.05.029
   Williams BC, 2003, CURR BIOL, V13, P2025, DOI 10.1016/j.cub.2003.11.018
   Willis DM, 2002, J BIOL CHEM, V277, P37280, DOI 10.1074/jbc.M206482200
   Winkler R, 2012, DIABETES, V61, P513, DOI 10.2337/db11-0313
   Wisniewski JR, 2008, NUCLEIC ACIDS RES, V36, P570, DOI 10.1093/nar/gkm1057
   Witt O, 2009, CANCER LETT, V277, P8, DOI 10.1016/j.canlet.2008.08.016
   WU H, 1993, J CELL BIOL, V120, P1417, DOI 10.1083/jcb.120.6.1417
   Wu RH, 2011, NAT METHODS, V8, P677, DOI [10.1038/nmeth.1636, 10.1038/NMETH.1636]
   Xiao Q, 2010, BIOCHEMISTRY-US, V49, P5588, DOI 10.1021/bi1005464
   Xu F, 2007, MOL CELL, V27, P890, DOI 10.1016/j.molcel.2007.07.021
   Yamaguchi H, 2009, J BIOL CHEM, V284, P11171, DOI 10.1074/jbc.M809268200
   Yamaguchi M, 2005, DEVELOPMENT, V132, P3027, DOI 10.1242/dev.01881
   Yan N, 2015, MOL CELL ENDOCRINOL, V414, P143, DOI 10.1016/j.mce.2015.05.037
   Yang B, 2009, CELL CYCLE, V8, P2662, DOI 10.4161/cc.8.16.9329
   Yang H., 2015, ONCOTARGET
   Yang J, 2005, J HYPERTENS, V23, P1497, DOI 10.1097/01.hjh.0000174606.41651.ae
   Yang XJ, 2008, MOL CELL, V31, P449, DOI 10.1016/j.molcel.2008.07.002
   Yang XJ, 2004, NUCLEIC ACIDS RES, V32, P959, DOI 10.1093/nar/gkh252
   Yao YL, 2011, J BIOMED BIOTECHNOL, DOI 10.1155/2011/146493
   Ye JX, 2005, MOL CELL, V18, P123, DOI 10.1016/j.molcel.2005.02.031
   Yi CH, 2007, J CELL BIOL, V179, P619, DOI 10.1083/jcb.200708090
   Yi CH, 2011, CELL, V146, P607, DOI 10.1016/j.cell.2011.06.050
   Yoon H, 2014, NAT COMMUN, V5, DOI 10.1038/ncomms6176
   Yoon JC, 2001, NATURE, V413, P131, DOI 10.1038/35093050
   YOSHIKAWA A, 1987, MOL GEN GENET, V209, P481, DOI 10.1007/BF00331153
   Yoshizawa T, 2014, CELL METAB, V19, P712, DOI 10.1016/j.cmet.2014.03.006
   Yu JJ, 2003, EMBO J, V22, P3403, DOI 10.1093/emboj/cdg326
   Yu M, 2009, CANCER INVEST, V27, P978, DOI 10.3109/07357900902769723
   Yu M, 2009, ONCOL REP, V21, P909, DOI 10.3892/or_00000303
   Yuan H, 2012, EMBO J, V31, P58, DOI 10.1038/emboj.2011.382
   Yuan ZG, 2010, J BIOL CHEM, V285, P39329, DOI 10.1074/jbc.M110.179333
   Zaidi S, 2013, NATURE, V498, P220, DOI 10.1038/nature12141
   Zattas D, 2013, MOL BIOL CELL, V24, P890, DOI 10.1091/mbc.E12-11-0838
   Zencheck WD, 2012, ESSAYS BIOCHEM, V52, P135, DOI [10.1042/bse0520135, 10.1042/BSE0520135]
   Zeng L, 2010, NATURE, V466, P258, DOI 10.1038/nature09139
   Zeng Y, 2014, CARCINOGENESIS, V35, P2244, DOI 10.1093/carcin/bgu132
   Zeng Y, 2011, J NEUROSCI, V31, P17800, DOI 10.1523/JNEUROSCI.3878-11.2011
   Zhang JM, 2009, MOL CELL PROTEOMICS, V8, P215, DOI 10.1074/mcp.M800187-MCP200
   Zhang XH, 2007, MOL CELL, V27, P197, DOI 10.1016/j.molcel.2007.05.033
   Zhang Y, 2009, ONCOGENE, V28, P445, DOI 10.1038/onc.2008.388
   Zhang Y, 2008, MOL CELL BIOL, V28, P1688, DOI 10.1128/MCB.01154-06
   Zhang ZH, 2011, NAT CHEM BIOL, V7, P58, DOI 10.1038/NCHEMBIO.495
   Zhao SM, 2010, SCIENCE, V327, P1000, DOI 10.1126/science.1179689
   Zhong L, 2010, CELL, V140, P280, DOI 10.1016/j.cell.2009.12.041
   Zhou T, 2016, J PROTEOME RES, V15, P1103, DOI 10.1021/acs.jproteome.5b01097
   Zupkovitz G, 2006, MOL CELL BIOL, V26, P7913, DOI 10.1128/MCB.01220-06
   Zwaans BMM, 2014, DIS MODEL MECH, V7, P1023, DOI 10.1242/dmm.016287
NR 464
TC 331
Z9 342
U1 32
U2 188
PU ELSEVIER
PI AMSTERDAM
PA RADARWEG 29, 1043 NX AMSTERDAM, NETHERLANDS
SN 1570-9639
EI 1878-1454
J9 BBA-PROTEINS PROTEOM
JI BBA-Proteins Proteomics
PD OCT
PY 2016
VL 1864
IS 10
BP 1372
EP 1401
DI 10.1016/j.bbapap.2016.06.007
PG 30
WC Biochemistry & Molecular Biology; Biophysics
WE Science Citation Index Expanded (SCI-EXPANDED)
SC Biochemistry & Molecular Biology; Biophysics
GA DU5SZ
UT WOS:000382272900010
PM 27296530
OA hybrid
HC Y
HP N
DA 2022-04-10
ER

PT J
AU Basak, S
   Lu, CY
   Basak, A
AF Basak, Sarmistha
   Lu, Chunyu
   Basak, Ajoy
TI Post-Translational Protein Modifications of Rare and Unconventional
   Types: Implications in Functions and Diseases
SO CURRENT MEDICINAL CHEMISTRY
LA English
DT Article
DE Post-translational protein modification; rare and unconventional types;
   amidation; ampylation; carbamylation; carboxylation; carbonylation;
   cholesterylation; deamidation; glypiation; hydroxylation; neddylation;
   pegylation; ribosylation; selenylation; siderophorylation; sumoylation;
   functional effects; disease implications; biological pathways;
   therapeutic targets
ID HEDGEHOG SIGNALING PATHWAY; PEPTIDYL-PROLYL ISOMERASES; CORE-SPECIFIC
   LECTIN; S-NITROSYLATION; ALPHA-TUBULIN; TYROSINE-HYDROXYLASE;
   GLUTAMINE-SYNTHETASE; HISTIDINE PHOSPHORYLATION; THYROGLOBULIN
   IODINATION; PROLINE HYDROXYLATION
AB Protein post-translational modification (PTM) occurs following their biosynthesis and is a key cellular event that defines their ultimate functional properties. It is an important control mechanism for display of biological functions of proteins often in a profound manner. It may switch on or off a protein's function. Several studies have been conducted to understand their mechanisms, physiological pathways and functional properties. PTMs have been shown to alter structural, conformational and physicochemical properties of proteins. So far a variety of protein modifications have been detected in physiological systems. These involve covalent modifications of amino acids via their side chains, backbone peptide bonds and terminal moieties. Following PTM, proteins may become (a) pathologically toxic, (b) biologically active or inactive, (c) more or less susceptible to proteolytic processing, (d) increasingly/decreasingly bound to its partner protein/s, or (e) modified with altered protease activities. These changes may affect pathways linked to cell signaling/transduction, trafficking, storing, expression, binding and/or affinity. Any of these events may be linked to metabolic, growth and/or chronic dysfunctions with serious health consequences that may include cancer, cardiovascular disease, stroke, viral/bacterial/parasite infections, inflammation, thrombosis, diabetes; central nervous system related conditions. Some of the modifications are more prevalent physiologically and widely studied. However, in recent years additional PTMs have been described that are less common. These include glypiation, neddylayion, siderophorylation, sumoylation, AMPylation, cholesterylation and others which are also important. This manuscript provides a comprehensive review of these rare and unconventional types of protein modifications and their functional implications to health, metabolism and disease conditions.
C1 [Basak, Sarmistha; Lu, Chunyu; Basak, Ajoy] Fac Hlth Sci, Interdisciplinary Sch Hlth Sci, 451 Smyth Rd, Ottawa, ON K1H 8M5, Canada.
   [Basak, Ajoy] Univ Ottawa, Ottawa Hosp, Res Inst, Chron Dis Program, Ottawa, ON K1Y 4E9, Canada.
RP Basak, A (corresponding author), Univ Ottawa, Fac Hlth Sci, Interdisciplinary Sch Hlth Sci Unit, Ottawa, ON K1N 6N5, Canada.
EM abasa2@uottawa.ca
FU Heart and Stroke Foundation of OntarioHeart & Stroke Foundation of
   Ontario [NA 7187]; Natural Science and Engineering Research Council
   (NSERC)Natural Sciences and Engineering Research Council of Canada
   (NSERC) [RGPIN 238547-2009]
FX Author AB wishes to thank Heart and Stroke Foundation of Ontario (grant
   number: NA 7187) as well as Natural Science and Engineering Research
   Council (NSERC) (grant number: RGPIN 238547-2009) for partial funding of
   this work. The costs of publication of this article were defrayed in
   part by the payment of page charges. The article must therefore be
   hereby marked "advertisement" in accordance with 18 U.S.C. Section 1734
   solely to indicate this fact.
CR ANDERSON WB, 1970, BIOCHEM BIOPH RES CO, V41, P704, DOI 10.1016/0006-291X(70)90070-7
   Angelini A, 2011, CURR OPIN CHEM BIOL, V15, P355, DOI 10.1016/j.cbpa.2011.03.009
   AUDEBERT S, 1993, MOL BIOL CELL, V4, P615, DOI 10.1091/mbc.4.6.615
   Aymelt I., 2011, TRENDS BIOCHEM SCI, V4, P221
   Backlund J, 2002, EUR J IMMUNOL, V32, P3776, DOI 10.1002/1521-4141(200212)32:12<3776::AID-IMMU3776>3.0.CO;2-A
   Barreiro E, 2014, MASS SPECTROM REV, V33, P219, DOI 10.1002/mas.21394
   Basset-Seguin N, 2015, MOL CANCER THER, V14, P633, DOI 10.1158/1535-7163.MCT-14-0703
   Berkner KL, 2005, ANNU REV NUTR, V25, P127, DOI 10.1146/annurev.nutr.25.050304.092713
   Berkner KL, 2004, J THROMB HAEMOST, V2, P2118, DOI 10.1111/j.1538-7836.2004.00968.x
   Blau N, 2010, LANCET, V376, P1417, DOI 10.1016/S0140-6736(10)60961-0
   Braakman I, 2011, ANNU REV BIOCHEM, V80, P71, DOI 10.1146/annurev-biochem-062209-093836
   BRADBURY AF, 1991, TRENDS BIOCHEM SCI, V16, P112, DOI 10.1016/0968-0004(91)90044-V
   Bragg J, 2012, J BACTERIOL, V194, P2668, DOI 10.1128/JB.06435-11
   Brennan DF, 2009, TRENDS BIOCHEM SCI, V34, P108, DOI 10.1016/j.tibs.2008.11.005
   Burkle A, 2005, FEBS J, V272, P4576, DOI 10.1111/j.1742-4658.2005.04864.x
   BUSCH H, 1984, METHOD ENZYMOL, V106, P238
   Carayanniotis G, 2011, HORM-INT J ENDOCRINO, V10, P27, DOI 10.14310/horm.2002.1290
   Cattaruzza M, 2008, CIRC RES, V102, P273, DOI 10.1161/CIRCRESAHA.108.172148
   Cecilio V.J., 2010, POSTTRANSLATIONAL MO
   Chan DA, 2002, J BIOL CHEM, V277, P40112, DOI 10.1074/jbc.M206922200
   Chapman-Smith A, 1999, TRENDS BIOCHEM SCI, V24, P359, DOI 10.1016/S0968-0004(99)01438-3
   Chen YZ, 2012, J CELL MOL MED, V16, P2583, DOI 10.1111/j.1582-4934.2012.01604.x
   CHOPRA RK, 1982, P NATL ACAD SCI-BIOL, V79, P7180, DOI 10.1073/pnas.79.23.7180
   Choudhry Z, 2014, ANN NEUROSCI, V21, P28, DOI 10.5214/ans.0972.7531.210109
   Clarke S, 2003, AGEING RES REV, V2, P263, DOI 10.1016/S1568-1637(03)00011-4
   COLLEY KJ, 1987, J BIOL CHEM, V262, P10290
   COLLEY KJ, 1987, J BIOL CHEM, V262, P10296
   Conrad K, 2010, AUTOIMMUN REV, V9, P431, DOI 10.1016/j.autrev.2009.11.017
   Corda D, 2003, EMBO J, V22, P1953, DOI 10.1093/emboj/cdg209
   Coussen F, 2001, J BIOL CHEM, V276, P27881, DOI 10.1074/jbc.M010817200
   Cozzone AJ, 1998, BIOCHIMIE, V80, P43, DOI 10.1016/S0300-9084(98)80055-2
   Crowell DN, 2009, TRENDS PLANT SCI, V14, P163, DOI 10.1016/j.tplants.2008.12.001
   Curtis JM, 2012, J BIOL CHEM, V287, P32967, DOI 10.1074/jbc.M112.400663
   Dalle-Donne I, 2003, TRENDS MOL MED, V9, P169, DOI 10.1016/S1471-4914(03)00031-5
   Das V, 2014, CANCER LETT, V350, P1, DOI 10.1016/j.canlet.2014.04.022
   de Macedo CS, 2010, MEM I OSWALDO CRUZ, V105, P949, DOI 10.1590/S0074-02762010000800001
   Derakhshan B, 2007, NAT PROTOC, V2, P1685, DOI 10.1038/nprot.2007.210
   Deshaies RJ, 2009, NATURE, V458, P709, DOI 10.1038/458709a
   Devarie-Baez NO, 2013, METHODS, V62, P171, DOI 10.1016/j.ymeth.2013.04.018
   Diefenbach J, 2005, CELL MOL LIFE SCI, V62, P721, DOI 10.1007/s00018-004-4503-3
   Edison AS, 1999, J NEUROSCI, V19, P6318
   Enchev RI, 2015, NAT REV MOL CELL BIO, V16, P30, DOI 10.1038/nrm3919
   Eriksson J, 2007, J LEUKOCYTE BIOL, V82, P1491, DOI 10.1189/jlb.0507272
   Eriste E, 2005, J BIOL CHEM, V280, P35089, DOI 10.1074/jbc.M502567200
   ERSFELD K, 1993, J CELL BIOL, V120, P725, DOI 10.1083/jcb.120.3.725
   Fass D, 2012, ANNU REV BIOPHYS, V41, P63, DOI 10.1146/annurev-biophys-050511-102321
   Fellner Chris, 2012, P T, V37, P670
   Filomena A, 2015, METHODS MOL BIOL, V1348, P251, DOI 10.1007/978-1-4939-2999-3_22
   Fissolo S, 2000, NEUROCHEM RES, V25, P71, DOI 10.1023/A:1007539532469
   Fitzpatrick PF, 2003, BIOCHEMISTRY-US, V42, P14083, DOI 10.1021/bi035656u
   Flotho A, 2013, ANNU REV BIOCHEM, V82, P357, DOI 10.1146/annurev-biochem-061909-093311
   Foster MW, 2004, J BIOL CHEM, V279, P25891, DOI 10.1074/jbc.M313853200
   Frand AR, 2000, TRENDS CELL BIOL, V10, P203, DOI 10.1016/S0962-8924(00)01745-1
   FUCHS J, 1997, LIPOIC ACID HLTH DIS
   Fuhrmann J, 2009, SCIENCE, V324, P1323, DOI 10.1126/science.1170088
   Geiss-Friedlander R, 2007, NAT REV MOL CELL BIO, V8, P947, DOI 10.1038/nrm2293
   Gerard AC, 2003, J CLIN ENDOCR METAB, V88, P4977, DOI 10.1210/jc.2003-030586
   Gigoux V, 1999, J BIOL CHEM, V274, P20457, DOI 10.1074/jbc.274.29.20457
   Graves D. J., 1994, CO POSTTRANSLATIONAL
   GUNDERSEN GG, 1984, CELL, V38, P779, DOI 10.1016/0092-8674(84)90273-3
   Gyorgy B, 2006, INT J BIOCHEM CELL B, V38, P1662, DOI 10.1016/j.biocel.2006.03.008
   HAN KK, 1992, INT J BIOCHEM, V24, P19
   Hardy RY, 2012, J BIOL CHEM, V287, P42881, DOI 10.1074/jbc.M112.426833
   Haynes PA, 1998, GLYCOBIOLOGY, V8, P1, DOI 10.1093/glycob/8.1.1
   Hedstrand H, 2000, BIOCHEM BIOPH RES CO, V267, P456, DOI 10.1006/bbrc.1999.1945
   Hess DT, 2005, NAT REV MOL CELL BIO, V6, P150, DOI 10.1038/nrm1569
   Hettmer S, 2013, J PATHOL, V231, P44, DOI 10.1002/path.4229
   Hofsteenge J, 1999, J BIOL CHEM, V274, P32786, DOI 10.1074/jbc.274.46.32786
   Hu LL, 2010, PLOS ONE, V5, DOI 10.1371/journal.pone.0015917
   HUTTNER WB, 1982, NATURE, V299, P273, DOI 10.1038/299273a0
   Ikegami K, 2008, FEBS LETT, V582, P1129, DOI 10.1016/j.febslet.2008.02.079
   Jaakkola P, 2001, SCIENCE, V292, P468, DOI 10.1126/science.1059796
   Jacob Archana M., 2008, V446, P21, DOI 10.1007/978-1-60327-084-7_2
   JAVOYAGID F, 1990, NEUROSCIENCE, V38, P245, DOI 10.1016/0306-4522(90)90389-L
   Jia YF, 2015, ARCH TOXICOL, V89, P179, DOI 10.1007/s00204-014-1433-1
   Johnson ES, 2004, ANNU REV BIOCHEM, V73, P355, DOI 10.1146/annurev.biochem.73.011303.074118
   Kaelin WG, 2005, ANNU REV BIOCHEM, V74, P115, DOI 10.1146/annurev.biochem.74.082803.133142
   KAJI H, 1976, BIOCHEMISTRY-US, V15, P5121, DOI 10.1021/bi00668a027
   Kandala S, 2014, AM J CARDIOVASC DIS, V4, P140
   Kehoe JW, 2000, CHEM BIOL, V7, pR57, DOI 10.1016/S1074-5521(00)00093-4
   Kim E. H., 2011, INT J PROTEOMICS
   KINGDON HS, 1967, P NATL ACAD SCI USA, V58, P1703, DOI 10.1073/pnas.58.4.1703
   Kinoshita T, 2015, ADV EXP MED BIOL, V842, P17, DOI 10.1007/978-3-319-11280-0_2
   KIVIRIKKO KI, 1989, FASEB J, V3, P1609, DOI 10.1096/fasebj.3.5.2537773
   Kobayashi T, 1997, BBA-GEN SUBJECTS, V1334, P1, DOI 10.1016/S0304-4165(96)00099-2
   Kohda D, 1996, CELL, V86, P767, DOI 10.1016/S0092-8674(00)80151-8
   Kollipara L, 2013, PROTEOMICS, V13, P941, DOI 10.1002/pmic.201200452
   KORNFELD R, 1985, ANNU REV BIOCHEM, V54, P631, DOI 10.1146/annurev.bi.54.070185.003215
   Kryukov GV, 2003, SCIENCE, V300, P1439, DOI 10.1126/science.1083516
   Kulman JD, 2006, P NATL ACAD SCI USA, V103, P15794, DOI 10.1073/pnas.0607543103
   Kumai T, 2000, LIFE SCI, V67, P1993, DOI 10.1016/S0024-3205(00)00787-6
   Kuroishi T, 2011, MOL GENET METAB, V104, P537, DOI 10.1016/j.ymgme.2011.08.030
   Lando D, 2002, SCIENCE, V295, P858, DOI 10.1126/science.1068592
   LEE JJ, 1994, SCIENCE, V266, P1528, DOI 10.1126/science.7985023
   Lee JY, 2000, CURR OPIN CELL BIOL, V12, P581, DOI 10.1016/S0955-0674(00)00135-6
   Lee TH, 2011, EXPERT REV MOL MED, V13, DOI 10.1017/S1462399411001906
   Lesch HP, 2010, EXPERT OPIN DRUG DEL, V7, P551, DOI 10.1517/17425241003677749
   LEVENE CI, 1977, VIRCHOWS ARCH B, V23, P325
   Li HYS, 2006, J IMMUNOL, V176, P4479, DOI 10.4049/jimmunol.176.7.4479
   Li S, 2011, J NEUROSCI RES, V89, P1869, DOI 10.1002/jnr.22719
   Liu CM, 2011, METHODS MOL BIOL, V760, P325, DOI 10.1007/978-1-61779-176-5_20
   Loester Klemens, 2008, V446, P199, DOI 10.1007/978-1-60327-084-7_14
   Lu J, 2009, J BIOL CHEM, V284, P723, DOI 10.1074/jbc.R800045200
   Luban S, 2010, INT J RHEUM DIS, V13, P284, DOI 10.1111/j.1756-185X.2010.01553.x
   Lund SA, 2009, J CELL COMMUN SIGNAL, V3, P311, DOI 10.1007/s12079-009-0068-0
   Mann M, 2006, NAT REV MOL CELL BIO, V7, P952, DOI 10.1038/nrm2067
   Martin BR, 2009, NAT METHODS, V6, P135, DOI [10.1038/NMETH.1293, 10.1038/nmeth.1293]
   Martin-Rendon E, 2003, TRENDS PHARMACOL SCI, V24, P178, DOI 10.1016/S0165-6147(03)00050-6
   MATTHEWS HR, 1995, PHARMACOL THERAPEUT, V67, P323, DOI 10.1016/0163-7258(95)00020-8
   MCCONVILLE MJ, 1993, BIOCHEM J, V294, P305, DOI 10.1042/bj2940305
   Metzen E, 2003, J CELL SCI, V116, P1319, DOI 10.1242/jcs.00318
   Michel V., 2010, GPI MEMBRANE ANCHORS, P1
   Moore KL, 2009, P NATL ACAD SCI USA, V106, P14741, DOI 10.1073/pnas.0908376106
   Moore KL, 2003, J BIOL CHEM, V278, P24243, DOI 10.1074/jbc.R300008200
   Muller MP, 2010, SCIENCE, V329, P946, DOI 10.1126/science.1192276
   Nardozzi JD, 2010, CELL COMMUN SIGNAL, V8, DOI 10.1186/1478-811X-8-32
   Neunuebel MR, 2011, SCIENCE, V333, P453, DOI 10.1126/science.1207193
   Nicholas HB, 1999, ENDOCRINE, V11, P285, DOI 10.1385/ENDO:11:3:285
   Nolan EM, 2007, J AM CHEM SOC, V129, P14336, DOI 10.1021/ja074650f
   Nosjean O, 1997, BBA-REV BIOMEMBRANES, V1331, P153, DOI 10.1016/S0304-4157(97)00005-1
   NUSSLEINVOLHARD C, 1980, NATURE, V287, P795, DOI 10.1038/287795a0
   Ohtsubo K, 2006, CELL, V126, P855, DOI 10.1016/j.cell.2006.08.019
   Ouyang Y.B., 2000, P NATL ACAD SCI USA, V95, P2896
   Patterson HC, 2011, J IMMUNOL, V187, P2853, DOI 10.4049/jimmunol.1101143
   Patzer SI, 2003, MICROBIOL-SGM, V149, P2557, DOI 10.1099/mic.0.26396-0
   Peserico A, 2011, J BIOMED BIOTECHNOL, DOI 10.1155/2011/371832
   Porter JA, 1996, SCIENCE, V274, P255, DOI 10.1126/science.274.5285.255
   Porter JA, 1996, CELL, V86, P21, DOI 10.1016/S0092-8674(00)80074-4
   PREUSS HG, 1973, J CLIN INVEST, V52, P755, DOI 10.1172/JCI107238
   Prigge ST, 2000, CELL MOL LIFE SCI, V57, P1236, DOI 10.1007/PL00000763
   Quezada CM, 2005, J BIOL CHEM, V280, P30581, DOI 10.1074/jbc.M505316200
   Rabut G, 2008, EMBO REP, V9, P969, DOI 10.1038/embor.2008.183
   Radivojac P, 2010, PROTEINS, V78, P365, DOI 10.1002/prot.22555
   RAYBIN D, 1977, BIOCHEMISTRY-US, V16, P2189, DOI 10.1021/bi00629a023
   Redeker V, 2005, J BIOL CHEM, V280, P596, DOI 10.1074/jbc.M408324200
   Resh MD, 1999, BBA-MOL CELL RES, V1451, P1, DOI 10.1016/S0167-4889(99)00075-0
   Richards AA, 2006, MOL ENDOCRINOL, V20, P1673, DOI 10.1210/me.2005-0390
   Rishavy MA, 2012, ADV NUTR, V3, P135, DOI 10.3945/an.111.001719
   Rodriguez E, 1998, CAN J MICROBIOL, V44, P692, DOI 10.1139/cjm-44-7-692
   Rodriguez E, 1999, ANTIMICROB AGENTS CH, V43, P2176, DOI 10.1128/AAC.43.9.2176
   Rossi D, 2000, ANNU REV IMMUNOL, V18, P217, DOI 10.1146/annurev.immunol.18.1.217
   Rostam MA, 2015, CLIN EXP PHARMACOL P, V42, P117, DOI 10.1111/1440-1681.12335
   Routtenberg A, 2005, TRENDS NEUROSCI, V28, P12, DOI 10.1016/j.tins.2004.11.006
   ROXBOROUGH HE, 1995, MED HYPOTHESES, V45, P125, DOI 10.1016/0306-9877(95)90059-4
   Rozenberg O, 2012, CLIN REV ALLERG IMMU, V42, P331, DOI 10.1007/s12016-010-8250-y
   Rustandi RR, 2014, ELECTROPHORESIS, V35, P1072, DOI 10.1002/elps.201300422
   Rustandi Richard R, 2013, Methods Mol Biol, V988, P181, DOI 10.1007/978-1-62703-327-5_11
   Saboori AM, 1998, CLIN EXP IMMUNOL, V113, P297
   Saha S, 2011, DEV BIOL, V358, P1, DOI 10.1016/j.ydbio.2011.06.043
   Salnikow K, 2005, ENVIRON HEALTH PERSP, V113, P577, DOI 10.1289/ehp.7605
   Sarge KD, 2009, TRENDS BIOCHEM SCI, V34, P200, DOI 10.1016/j.tibs.2009.01.004
   SCHAFER WR, 1992, ANNU REV GENET, V26, P209, DOI 10.1146/annurev.ge.26.120192.001233
   Schofield CJ, 2004, NAT REV MOL CELL BIO, V5, P343, DOI 10.1038/nrm1366
   SCHWEIZER E, 1970, EUR J BIOCHEM, V15, P472, DOI 10.1111/j.1432-1033.1970.tb01030.x
   Seibert C, 2008, BIOPOLYMERS, V90, P459, DOI 10.1002/bip.20821
   Seo J, 2004, J BIOCHEM MOL BIOL, V37, P35
   Shaw PE, 2002, EMBO REP, V3, P521, DOI 10.1093/embo-reports/kvf118
   Shigemura K, 2015, CURR DRUG TARGETS, V16, P258, DOI 10.2174/1389450115666141125122643
   Shumyantseva VV, 2014, BIOSENS BIOELECTRON, V61, P131, DOI 10.1016/j.bios.2014.05.001
   Siddiq A, 2007, NEUROCHEM RES, V32, P931, DOI 10.1007/s11064-006-9268-7
   Singh R, 2001, DIABETOLOGIA, V44, P129, DOI 10.1007/s001250051591
   Smith WA, 2004, J BIOL CHEM, V279, P22795, DOI 10.1074/jbc.C300512200
   Soucy TA, 2009, NATURE, V458, P732, DOI 10.1038/nature07884
   Souza JM, 1999, ARCH BIOCHEM BIOPHYS, V371, P169, DOI 10.1006/abbi.1999.1480
   STEWART AE, 1994, J BIOL CHEM, V269, P23509
   STOCK JB, 1989, MICROBIOL REV, V53, P450, DOI 10.1128/MMBR.53.4.450-490.1989
   Stone MJ, 2009, NEW BIOTECHNOL, V25, P299, DOI 10.1016/j.nbt.2009.03.011
   Sun JH, 2010, CIRC RES, V106, P285, DOI 10.1161/CIRCRESAHA.109.209452
   Sun QY, 2011, RAPID COMMUN MASS SP, V25, P2240, DOI 10.1002/rcm.5116
   Suzuki YJ, 2010, ANTIOXID REDOX SIGN, V12, P323, DOI 10.1089/ars.2009.2887
   Tan YH, 2011, NATURE, V475, P506, DOI 10.1038/nature10307
   Thomas X, 2004, J BIOL CHEM, V279, P28233, DOI 10.1074/jbc.M400228200
   Trippier PC, 2013, CHEMMEDCHEM, V8, P190, DOI 10.1002/cmdc.201200498
   Tuboi S., 1992, POSTTRANSLATIONAL MO
   Vainauskas S, 2006, J BIOL CHEM, V281, P38358, DOI 10.1074/jbc.M608896200
   van Dijk J, 2007, MOL CELL, V26, P437, DOI 10.1016/j.molcel.2007.04.012
   VANSLYKE DD, 1958, J BIOL CHEM, V232, P797
   Vassiliadis G, 2007, ANTIMICROB AGENTS CH, V51, P3546, DOI 10.1128/AAC.00261-07
   Veronese FM, 2005, DRUG DISCOV TODAY, V10, P1451, DOI 10.1016/S1359-6446(05)03575-0
   Veronese FM, 2002, ADV DRUG DELIVER REV, V54, P453
   Villen J, 2008, NAT PROTOC, V3, P1630, DOI 10.1038/nprot.2008.150
   Walsh C., 2006, POSTTRANSLATIONAL MO
   Walsh CT, 2005, ANGEW CHEM INT EDIT, V44, P7342, DOI 10.1002/anie.200501023
   Wang L, 2002, BIOCHEMISTRY-US, V41, P12569, DOI 10.1021/bi026561f
   Wang Y, 2004, SCIENCE, V306, P279, DOI 10.1126/science.1101400
   Wloga D, 2008, EUKARYOT CELL, V7, P1362, DOI 10.1128/EC.00084-08
   Wloga D, 2009, DEV CELL, V16, P867, DOI 10.1016/j.devcel.2009.04.008
   WOLD F, 1981, ANNU REV BIOCHEM, V50, P783, DOI 10.1146/annurev.bi.50.070181.004031
   Wong CCL, 2007, PLOS BIOL, V5, P2231, DOI 10.1371/journal.pbio.0050258
   Wong SY, 2014, J INVEST DERMATOL, V134, pE18, DOI 10.1038/skinbio.2014.4
   WONGPALMS S, 1995, ARCH BIOCHEM BIOPHYS, V319, P383, DOI 10.1006/abbi.1995.1308
   Woolery A.R., 2010, FRONT MICROBIOL, V113, P1
   Xu YB, 2004, STRUCTURE, V12, P861, DOI 10.1016/S0969-2126(04)00111-X
   Yamauchi Mitsuo, 2008, V446, P95, DOI 10.1007/978-1-60327-084-7_7
   Yang JJ, 2014, EXPERT OPIN THER TAR, V18, P1011, DOI 10.1517/14728222.2014.927443
   Yang XJ, 2004, NUCLEIC ACIDS RES, V32, P959, DOI 10.1093/nar/gkh252
   Yarbrough ML, 2009, SCIENCE, V323, P269, DOI 10.1126/science.1166382
   Zhang FL, 1996, ANNU REV BIOCHEM, V65, P241, DOI 10.1146/annurev.bi.65.070196.001325
   Zhang K, 2009, J PROTEOME RES, V8, P900, DOI 10.1021/pr8005155
   Zhang M, 2002, BIOMATERIALS, V23, P2641, DOI 10.1016/S0142-9612(01)00403-3
   Zhang ZH, 2011, NAT CHEM BIOL, V7, P58, DOI 10.1038/NCHEMBIO.495
   Zhao X, 2003, CHEM BIOL, V10, P1293, DOI 10.1016/j.chembiol.2003.11.016
   Zilfou JT, 2009, CSH PERSPECT BIOL, V1, DOI 10.1101/cshperspect.a001883
NR 203
TC 8
Z9 10
U1 1
U2 35
PU BENTHAM SCIENCE PUBL LTD
PI SHARJAH
PA EXECUTIVE STE Y-2, PO BOX 7917, SAIF ZONE, 1200 BR SHARJAH, U ARAB
   EMIRATES
SN 0929-8673
EI 1875-533X
J9 CURR MED CHEM
JI Curr. Med. Chem.
PY 2016
VL 23
IS 7
BP 714
EP 745
DI 10.2174/0929867323666160118095620
PG 32
WC Biochemistry & Molecular Biology; Chemistry, Medicinal; Pharmacology &
   Pharmacy
WE Science Citation Index Expanded (SCI-EXPANDED)
SC Biochemistry & Molecular Biology; Pharmacology & Pharmacy
GA DG8KB
UT WOS:000372331600006
PM 26778322
DA 2022-04-10
ER

PT J
AU Yamaguchi, H
   Hung, MC
AF Yamaguchi, Hirohito
   Hung, Mien-Chie
TI Regulation and Role of EZH2 in Cancer
SO CANCER RESEARCH AND TREATMENT
LA English
DT Review
DE EZH2; PRC2; Neoplasms; Genetic transcription; Untranslated RNA;
   MicroRNAs; Post-translational protein processing
ID ZESTE HOMOLOG 2; REPRESSIVE COMPLEX 2; GROUP PROTEIN EZH2; SQUAMOUS-CELL
   CARCINOMA; LONG NONCODING RNA; HISTONE METHYLTRANSFERASE EZH2;
   EPITHELIAL-MESENCHYMAL TRANSITION; HUMAN PROSTATE-CANCER; BREAST-CANCER;
   GENE-EXPRESSION
AB Polycomb repressive complex 2 (PRC2) is the epigenetic regulator that induces histone H3 lysine 27 methylation (H3K27me3) and silences specific gene transcription. Enhancer of zeste homolog 2 (EZH2) is an enzymatic subunit of PRC2, and evidence shows that EZH2 plays an essential role in cancer initiation, development, progression, metastasis, and drug resistance. EZH2 expression is indeed regulated by various oncogenic transcription factors, tumor suppressor miRNAs, and cancer-associated non-coding RNA. EZH2 activity is also controlled by post-translational modifications, which are deregulated in cancer. The canonical role of EZH2 is gene silencing through H3K27me3, but accumulating evidence shows that EZH2 methlyates substrates other than histone and has methylase-independent functions. These non-canonical functions of EZH2 are shown to play a role in cancer progression. In this review, we summarize current information on the regulation and roles of EZH2 in cancer. We also discuss various therapeutic approaches to targeting EZH2.
C1 [Yamaguchi, Hirohito; Hung, Mien-Chie] Univ Texas MD Anderson Canc Ctr, Dept Mol & Cellular Oncol, Houston, TX 77030 USA.
   [Hung, Mien-Chie] Univ Texas Houston, Grad Sch Biomed Sci, Houston, TX USA.
   [Hung, Mien-Chie] China Med Univ & Hosp, Ctr Mol Med, Taichung, Taiwan.
   [Hung, Mien-Chie] China Med Univ & Hosp, Grad Inst Canc Biol, Taichung, Taiwan.
   [Hung, Mien-Chie] Asia Univ, Taichung, Taiwan.
RP Hung, MC (corresponding author), Univ Texas MD Anderson Canc Ctr, Dept Mol & Cellular Oncol, Unit 108, 1515 Holcombe Blvd, Houston, TX 77030 USA.
EM mhung@mdanderson.org
RI Hung, Mien-Chie/ABD-5911-2021
OI Hung, Mien-Chie/0000-0003-4317-4740
FU National Institutes of HealthUnited States Department of Health & Human
   ServicesNational Institutes of Health (NIH) - USA [CA109311, CA099031];
   Ministry of Health and Welfare, China Medical University Hospital Cancer
   Research Center of Excellence (Taiwan) [MOHW103-TD-B-111]; Program for
   Stem Cell and Regenerative Medicine Frontier Research (Taiwan)
   [NSC102-2321-B-039]
FX This work was supported by the following grants: National Institutes of
   Health (CA109311, CA099031); Ministry of Health and Welfare, China
   Medical University Hospital Cancer Research Center of Excellence
   (MOHW103-TD-B-111; Taiwan), the Program for Stem Cell and Regenerative
   Medicine Frontier Research (NSC102-2321-B-039; Taiwan).
CR Alajez NM, 2010, CELL DEATH DIS, V1, DOI 10.1038/cddis.2010.64
   Alford SH, 2012, BREAST CANCER RES TR, V132, P429, DOI 10.1007/s10549-011-1591-2
   Alimova I, 2012, INT J CANCER, V131, P1800, DOI 10.1002/ijc.27455
   Asangani IA, 2013, MOL CELL, V49, P80, DOI 10.1016/j.molcel.2012.10.008
   Avan A, 2012, MOL CANCER THER, V11, P1735, DOI 10.1158/1535-7163.MCT-12-0037
   Bachmann IM, 2006, J CLIN ONCOL, V24, P268, DOI 10.1200/JCO.2005.01.5180
   Banerjee R, 2011, ONCOGENE, V30, P4339, DOI 10.1038/onc.2011.141
   Bao B, 2012, CANCER RES, V72, P335, DOI 10.1158/0008-5472.CAN-11-2182
   Beguelin W, 2013, CANCER CELL, V23, P677, DOI 10.1016/j.ccr.2013.04.011
   Behrens C, 2013, CLIN CANCER RES, V19, P6556, DOI 10.1158/1078-0432.CCR-12-3946
   Bender S, 2013, CANCER CELL, V24, P660, DOI 10.1016/j.ccr.2013.10.006
   Boulay G, 2012, J BIOL CHEM, V287, P10509, DOI 10.1074/jbc.M111.320234
   Bracken AP, 2007, GENE DEV, V21, P525, DOI 10.1101/gad.415507
   Bracken AP, 2003, EMBO J, V22, P5323, DOI 10.1093/emboj/cdg542
   Bryant RJ, 2008, PROSTATE, V68, P255, DOI 10.1002/pros.20705
   Cai KM, 2012, ONCOL REP, V28, P2101, DOI 10.3892/or.2012.2027
   Cakouros D, 2012, MOL CELL BIOL, V32, P1433, DOI 10.1128/MCB.06315-11
   Campbell S, 2013, CELL CYCLE, V12, P2675, DOI 10.4161/cc.25795
   Cao Q, 2008, ONCOGENE, V27, P7274, DOI 10.1038/onc.2008.333
   Cao Q, 2011, CANCER CELL, V20, P187, DOI 10.1016/j.ccr.2011.06.016
   Caretti G, 2004, GENE DEV, V18, P2627, DOI 10.1101/gad.1241904
   Cha TL, 2005, SCIENCE, V310, P306, DOI 10.1126/science.1118947
   Chan KM, 2013, GENE DEV, V27, P985, DOI 10.1101/gad.217778.113
   Chang CJ, 2011, CANCER CELL, V19, P86, DOI 10.1016/j.ccr.2010.10.035
   Chen SA, 2010, NAT CELL BIOL, V12, P1108, DOI 10.1038/ncb2116
   Chen YC, 2007, HEPATOLOGY, V46, P200, DOI 10.1002/hep.21668
   Cheng ASL, 2011, CANCER RES, V71, P4028, DOI 10.1158/0008-5472.CAN-10-3342
   Chu CS, 2014, P NATL ACAD SCI USA, V111, P1355, DOI 10.1073/pnas.1323226111
   Ciavatta DJ, 2010, J CLIN INVEST, V120, P3209, DOI 10.1172/JCI40034
   Corvetta D, 2013, J BIOL CHEM, V288, P8332, DOI 10.1074/jbc.M113.454280
   Crea F, 2011, MOL CANCER, V10, DOI 10.1186/1476-4598-10-40
   Crea F, 2010, MOL CANCER, V9, DOI 10.1186/1476-4598-9-265
   da Rocha ST, 2014, MOL CELL, V53, P301, DOI 10.1016/j.molcel.2014.01.002
   De Carvalho DD, 2011, ONCOGENE, V30, P223, DOI 10.1038/onc.2010.409
   Dimri M, 2010, CARCINOGENESIS, V31, P489, DOI 10.1093/carcin/bgp305
   Du J, 2012, BREAST CANCER RES TR, V131, P65, DOI 10.1007/s10549-011-1396-3
   Duan ZJ, 2013, PROSTATE, V73, P455, DOI 10.1002/pros.22587
   Ernst T, 2010, NAT GENET, V42, P722, DOI 10.1038/ng.621
   Esposito F, 2012, J CLIN ENDOCR METAB, V97, pE710, DOI 10.1210/jc.2011-3068
   Ezhkova E, 2009, CELL, V136, P1122, DOI 10.1016/j.cell.2008.12.043
   Fiskus W, 2012, CLIN CANCER RES, V18, P6227, DOI 10.1158/1078-0432.CCR-12-0873
   Friedman JM, 2009, CANCER RES, V69, P2623, DOI 10.1158/0008-5472.CAN-08-3114
   Fujii S, 2011, ONCOGENE, V30, P4118, DOI 10.1038/onc.2011.118
   Fujii S, 2008, J BIOL CHEM, V283, P17324, DOI 10.1074/jbc.M800224200
   Fujii S, 2008, CANCER SCI, V99, P738, DOI 10.1111/j.1349-7006.2008.00743.x
   Fujiwara T, 2014, J BIOL CHEM, V289, P8121, DOI 10.1074/jbc.M114.548651
   Gannon OM, 2013, CLIN CANCER RES, V19, P428, DOI 10.1158/1078-0432.CCR-12-2505
   Garipov A, 2013, MOL CANCER RES, V11, P360, DOI 10.1158/1541-7786.MCR-12-0661
   Gonzalez ME, 2009, ONCOGENE, V28, P843, DOI 10.1038/onc.2008.433
   Gonzalez ME, 2014, P NATL ACAD SCI USA, V111, P3098, DOI 10.1073/pnas.1308953111
   Gonzalez ME, 2011, CANCER RES, V71, P2360, DOI 10.1158/0008-5472.CAN-10-1933
   Guil S, 2012, NAT STRUCT MOL BIOL, V19, P664, DOI 10.1038/nsmb.2315
   Guo JF, 2011, CANCER SCI, V102, P530, DOI 10.1111/j.1349-7006.2010.01836.x
   Guo YW, 2013, FEBS J, V280, P4531, DOI 10.1111/febs.12417
   Gupta RA, 2010, NATURE, V464, P1071, DOI 10.1038/nature08975
   Hayden A, 2011, BREAST CANCER RES TR, V127, P109, DOI 10.1007/s10549-010-0982-0
   He AB, 2012, GENE DEV, V26, P37, DOI 10.1101/gad.173930.111
   He W, 2013, BBA-MOL BASIS DIS, V1832, P1528, DOI 10.1016/j.bbadis.2013.05.010
   Hu S, 2010, CANCER BIOL THER, V10, P788, DOI 10.4161/cbt.10.8.12913
   Hua WF, 2010, EUR J PHARMACOL, V637, P16, DOI 10.1016/j.ejphar.2010.03.051
   Huang SD, 2012, MOL CANCER, V11, DOI 10.1186/1476-4598-11-51
   Hwang-Verslues WW, 2013, P NATL ACAD SCI USA, V110, P12331, DOI 10.1073/pnas.1222684110
   Jung HY, 2013, MOL CELL, V52, P193, DOI 10.1016/j.molcel.2013.08.028
   Kalashnikova EV, 2010, CANCER RES, V70, P9402, DOI 10.1158/0008-5472.CAN-10-1199
   Kalushkova A, 2010, PLOS ONE, V5, DOI 10.1371/journal.pone.0011483
   Kaneko S, 2014, MOL CELL, V53, P290, DOI 10.1016/j.molcel.2013.11.012
   Kaneko S, 2010, GENE DEV, V24, P2615, DOI 10.1101/gad.1983810
   Kemp CD, 2012, CLIN CANCER RES, V18, P77, DOI 10.1158/1078-0432.CCR-11-0962
   Kim DH, 2008, P NATL ACAD SCI USA, V105, P16230, DOI 10.1073/pnas.0808830105
   Kim E, 2013, CANCER CELL, V23, P839, DOI 10.1016/j.ccr.2013.04.008
   Kim K, 2013, ONCOGENE, V32, P1616, DOI 10.1038/onc.2012.193
   Knutson SK, 2014, MOL CANCER THER, V13, P842, DOI 10.1158/1535-7163.MCT-13-0773
   Knutson SK, 2012, NAT CHEM BIOL, V8, P890, DOI [10.1038/NCHEMBIO.1084, 10.1038/nchembio.1084]
   Kogo R, 2011, CANCER RES, V71, P6320, DOI 10.1158/0008-5472.CAN-11-1021
   Koh CM, 2011, ONCOTARGET, V2, P669, DOI 10.18632/oncotarget.327
   Kondo Y, 2007, HEPATOL RES, V37, P974, DOI 10.1111/j.1872-034X.2007.00141.x
   Kong DJ, 2012, PLOS ONE, V7, DOI 10.1371/journal.pone.0033729
   Kunderfranco P, 2010, PLOS ONE, V5, DOI 10.1371/journal.pone.0010547
   Lee HW, 2012, PATHOL INT, V62, P735, DOI 10.1111/pin.12001
   Lee J, 2008, CANCER CELL, V13, P69, DOI 10.1016/j.ccr.2007.12.005
   Lee JM, 2012, MOL CELL, V48, P572, DOI 10.1016/j.molcel.2012.09.004
   Lee ST, 2011, MOL CELL, V43, P798, DOI 10.1016/j.molcel.2011.08.011
   Leseva M, 2013, EPIGENETICS-US, V8, P873, DOI 10.4161/epi.25522
   Lewis PW, 2013, SCIENCE, V340, P857, DOI 10.1126/science.1232245
   Li JL, 2013, NAT NEUROSCI, V16, P1745, DOI 10.1038/nn.3564
   Li Q, 2012, P NATL ACAD SCI USA, V109, P14110, DOI 10.1073/pnas.1116597109
   Li X, 2009, AM J PATHOL, V175, P1246, DOI 10.2353/ajpath.2009.090042
   Lin YW, 2013, J PATHOL, V230, P277, DOI 10.1002/path.4179
   Liu XQ, 2011, BIOCHEM J, V440, P23, DOI 10.1042/BJ20111006
   Liu ZL, 2013, PLOS ONE, V8, DOI 10.1371/journal.pone.0077293
   Lu CH, 2010, CANCER CELL, V18, P185, DOI 10.1016/j.ccr.2010.06.016
   Lu H, 2013, CELL DEATH DIS, V4, DOI 10.1038/cddis.2013.293
   Lu JA, 2011, CANCER RES, V71, P225, DOI 10.1158/0008-5472.CAN-10-1850
   Luo CL, 2013, J INVEST DERMATOL, V133, P768, DOI 10.1038/jid.2012.357
   Luo M, 2013, CANCER LETT, V333, P213, DOI 10.1016/j.canlet.2013.01.033
   Lv YJ, 2012, ONCOL REP, V28, P147, DOI 10.3892/or.2012.1787
   Majer CR, 2012, FEBS LETT, V586, P3448, DOI 10.1016/j.febslet.2012.07.066
   Mallen-St Clair J, 2012, GENE DEV, V26, P439, DOI 10.1101/gad.181800.111
   Marchesi I, 2012, CELL CYCLE, V11, P3828, DOI 10.4161/cc.22025
   Matsukawa Y, 2006, CANCER SCI, V97, P484, DOI 10.1111/j.1349-7006.2006.00203.x
   McCabe MT, 2012, NATURE, V492, P108, DOI 10.1038/nature11606
   McCabe MT, 2012, P NATL ACAD SCI USA, V109, P2989, DOI 10.1073/pnas.1116418109
   Min J, 2010, NAT MED, V16, P286, DOI 10.1038/nm.2100
   Minnebo N, 2013, NUCLEIC ACIDS RES, V41, P842, DOI 10.1093/nar/gks1255
   Morey L, 2010, TRENDS BIOCHEM SCI, V35, P323, DOI 10.1016/j.tibs.2010.02.009
   Morin RD, 2010, NAT GENET, V42, P181, DOI 10.1038/ng.518
   Mukhopadhyay NK, 2014, ONCOGENE, V33, P3235, DOI 10.1038/onc.2013.294
   Muto T, 2013, J EXP MED, V210, P2627, DOI 10.1084/jem.20131144
   Nikoloski G, 2010, NAT GENET, V42, P665, DOI 10.1038/ng.620
   Ntziachristos P, 2012, NAT MED, V18, P298, DOI 10.1038/nm.2651
   O'Meara MM, 2012, CHROMOSOMA, V121, P221, DOI 10.1007/s00412-012-0361-1
   Ougolkov AV, 2008, CLIN CANCER RES, V14, P6790, DOI 10.1158/1078-0432.CCR-08-1013
   Palacios D, 2010, CELL STEM CELL, V7, P455, DOI 10.1016/j.stem.2010.08.013
   Pathiraja TN, 2014, SCI TRANSL MED, V6, DOI 10.1126/scitranslmed.3008326
   Prensner JR, 2011, NAT BIOTECHNOL, V29, P742, DOI 10.1038/nbt.1914
   Puppe J, 2009, BREAST CANCER RES, V11, DOI 10.1186/bcr2354
   Qi W, 2012, P NATL ACAD SCI USA, V109, P21360, DOI 10.1073/pnas.1210371110
   Qiu SW, 2013, BBA-MOL BASIS DIS, V1832, P1697, DOI 10.1016/j.bbadis.2013.05.015
   Raman JD, 2005, CLIN CANCER RES, V11, P8570, DOI 10.1158/1078-0432.CCR-05-1047
   Rao ZY, 2010, CARCINOGENESIS, V31, P1576, DOI 10.1093/carcin/bgq150
   Rapicavoli NA, 2011, NEURAL DEV, V6, DOI 10.1186/1749-8104-6-32
   Reynolds PA, 2006, J BIOL CHEM, V281, P24790, DOI 10.1074/jbc.M604175200
   Richter GHS, 2009, P NATL ACAD SCI USA, V106, P5324, DOI 10.1073/pnas.0810759106
   Riising EM, 2008, PLOS ONE, V3, DOI 10.1371/journal.pone.0002704
   Sahasrabuddhe AA, 2014, ONCOGENE
   Salvatori Beatrice, 2011, Genes Cancer, V2, P585, DOI 10.1177/1947601911416357
   Sander S, 2008, BLOOD, V112, P4202, DOI 10.1182/blood-2008-03-147645
   Sasaki M, 2008, J PATHOL, V215, P175, DOI 10.1002/path.2345
   Shen J, 2013, NATURE, V497, P383, DOI 10.1038/nature12080
   Shi B, 2007, MOL CELL BIOL, V27, P5105, DOI 10.1128/MCB.00162-07
   Shin YJ, 2012, PLOS ONE, V7, DOI 10.1371/journal.pone.0030393
   Simon C, 2012, GENE DEV, V26, P651, DOI 10.1101/gad.186411.111
   Simon JA, 2009, NAT REV MOL CELL BIO, V10, P697, DOI 10.1038/nrm2763
   Smits M, 2010, ONCOTARGET, V1, P710, DOI 10.18632/oncotarget.205
   Sneeringer CJ, 2010, P NATL ACAD SCI USA, V107, P20980, DOI 10.1073/pnas.1012525107
   Su I, 2005, CELL, V121, P425, DOI 10.1016/j.cell.2005.02.029
   Sun F, 2009, MOL CANCER THER, V8, P3191, DOI 10.1158/1535-7163.MCT-09-0479
   Suva ML, 2009, CANCER RES, V69, P9211, DOI 10.1158/0008-5472.CAN-09-1622
   Tan J, 2007, GENE DEV, V21, P1050, DOI 10.1101/gad.1524107
   Taniguchi H, 2012, ONCOGENE, V31, P1988, DOI 10.1038/onc.2011.387
   Tiwari N, 2013, CANCER CELL, V23, P768, DOI 10.1016/j.ccr.2013.04.020
   Tong ZT, 2012, ONCOGENE, V31, P583, DOI 10.1038/onc.2011.254
   Tsai MC, 2010, SCIENCE, V329, P689, DOI 10.1126/science.1192002
   Varambally S, 2008, SCIENCE, V322, P1695, DOI 10.1126/science.1165395
   Wang C, 2013, MOL CARCINOGEN, V52, P229, DOI 10.1002/mc.21848
   Wang CX, 2012, CANCER RES, V72, P315, DOI 10.1158/0008-5472.CAN-11-0961
   Wang HJ, 2010, EUR J CANCER, V46, P2295, DOI 10.1016/j.ejca.2010.05.012
   Wang L, 2013, EMBO J, V32, P1584, DOI 10.1038/emboj.2013.95
   Wang L, 2014, HEPATOLOGY, V59, P1850, DOI 10.1002/hep.26720
   Wang SS, 2013, CANCER SCI, V104, P750, DOI 10.1111/cas.12132
   Wei YK, 2011, NAT CELL BIOL, V13, P87, DOI 10.1038/ncb2139
   Wu L, 2014, ONCOGENE, V33, P504, DOI 10.1038/onc.2012.602
   Wu SC, 2011, J BIOL CHEM, V286, P28511, DOI 10.1074/jbc.M111.240515
   Wu ZL, 2010, CELL DEATH DIFFER, V17, P801, DOI 10.1038/cdd.2009.162
   Xia HP, 2012, PLOS ONE, V7, DOI 10.1371/journal.pone.0044206
   Xie LM, 2014, MOL CELL BIOCHEM, V392, P153, DOI 10.1007/s11010-014-2028-0
   Xu KX, 2012, SCIENCE, V338, P1465, DOI 10.1126/science.1227604
   Yamada A, 2011, INT J ONCOL, V38, P345, DOI 10.3892/ijo.2010.868
   Yan JL, 2013, BLOOD, V121, P4512, DOI 10.1182/blood-2012-08-450494
   Yang F, 2011, HEPATOLOGY, V54, P1679, DOI 10.1002/hep.24563
   Yang XJ, 2009, PLOS ONE, V4, DOI 10.1371/journal.pone.0005011
   Yang Y, 2013, ONCOGENE, V32, P3432, DOI 10.1038/onc.2012.360
   Yu HX, 2012, PLOS ONE, V7, DOI 10.1371/journal.pone.0051239
   Yu J, 2010, ONCOGENE, V29, P5370, DOI 10.1038/onc.2010.269
   Yu YL, 2013, EMBO MOL MED, V5, P531, DOI 10.1002/emmm.201201783
   Zeidler M, 2005, NEOPLASIA, V7, P1011, DOI 10.1593/neo.05472
   Zhang B, 2011, CARCINOGENESIS, V32, P2, DOI 10.1093/carcin/bgq209
   Zhang H, 2011, J CELL BIOL, V193, P475, DOI 10.1083/jcb.201101021
   Zhang HJ, 2013, CELL PHYSIOL BIOCHEM, V31, P56, DOI 10.1159/000343349
   Zhang JG, 2011, J THORAC ONCOL, V6, P671, DOI 10.1097/JTO.0b013e318208eb35
   Zhao J, 2008, SCIENCE, V322, P750, DOI 10.1126/science.1163045
   Zheng F, 2012, GUT, V61, P278, DOI 10.1136/gut.2011.239145
   Zhu L, 2013, BIOCHEM BIOPH RES CO, V432, P612, DOI 10.1016/j.bbrc.2013.02.036
   Zoabi M, 2011, BIOCHEM BIOPH RES CO, V408, P393, DOI 10.1016/j.bbrc.2011.04.025
NR 174
TC 182
Z9 188
U1 13
U2 60
PU KOREAN CANCER ASSOCIATION
PI SEOUL
PA RM 1824, GWANGHWAMUN OFFICIA, 92 SAEMUNAN-RO, JONGNO-GU, SEOUL, 110-999,
   SOUTH KOREA
SN 1598-2998
EI 2005-9256
J9 CANCER RES TREAT
JI Cancer Res. Treat.
PD JUL
PY 2014
VL 46
IS 3
BP 209
EP 222
DI 10.4143/crt.2014.46.3.209
PG 14
WC Oncology
WE Science Citation Index Expanded (SCI-EXPANDED)
SC Oncology
GA AL3NE
UT WOS:000339034500001
PM 25038756
OA Green Published, hybrid, Green Submitted
DA 2022-04-10
ER

PT J
AU Zamaraev, AV
   Kopeina, GS
   Prokhorova, EA
   Zhivotovsky, B
   Lavrik, IN
AF Zamaraev, Alexey V.
   Kopeina, Gelina S.
   Prokhorova, Evgeniia A.
   Zhivotovsky, Boris
   Lavrik, Inna N.
TI Post-translational Modification of Caspases: The Other Side of Apoptosis
   Regulation
SO TRENDS IN CELL BIOLOGY
LA English
DT Review
ID PROTEIN S-GLUTATHIONYLATION; INDUCED CELL-DEATH; CANCER-CELLS;
   NUCLEAR-LOCALIZATION; METABOLIC-REGULATION; EXTRINSIC APOPTOSIS;
   HYPEROSMOTIC STRESS; SUMO-1 MODIFICATION; INHIBITORY SITE; CYTOCHROME-C
AB Apoptosis is a crucial program of cell death that controls development and homeostasis of multicellular organisms. The main initiators and executors of this process are the Cysteine-dependent ASPartate proteASES - caspases. A number of regulatory circuits tightly control caspase processing and activity. One of the most important, yet, at the same time still poorly understood control mechanisms of activation of caspases involves their post-translational modifications. The addition and/or removal of chemical groups drastically alters the catalytic activity of caspases or stimulates their nonapoptotic functions. In this review, we will describe and discuss the roles of key caspase modifications such as phosphorylation, ubiquitination, nitrosylation, glutathionylation, SUMOylation, and acetylation in the regulation of apoptotic cell death and cell survival.
C1 [Zamaraev, Alexey V.; Kopeina, Gelina S.; Prokhorova, Evgeniia A.; Zhivotovsky, Boris; Lavrik, Inna N.] Moscow MV Lomonosov State Univ, Fac Basic Med, Moscow 119991, Russia.
   [Zhivotovsky, Boris] Karolinska Inst, Inst Environm Med, Div Toxicol, Box 210, S-17177 Stockholm, Sweden.
   [Lavrik, Inna N.] Otto von Guericke Univ, Inst Expt Internal Med, Dept Translat Inflammat, Magdeburg, Germany.
RP Zhivotovsky, B; Lavrik, IN (corresponding author), Moscow MV Lomonosov State Univ, Fac Basic Med, Moscow 119991, Russia.; Zhivotovsky, B (corresponding author), Karolinska Inst, Inst Environm Med, Div Toxicol, Box 210, S-17177 Stockholm, Sweden.; Lavrik, IN (corresponding author), Otto von Guericke Univ, Inst Expt Internal Med, Dept Translat Inflammat, Magdeburg, Germany.
EM boris.zhivotovsky@ki.se; inna.lavrik@med.ovgu.de
RI Zhivotovsky, Boris/A-4346-2014; Lavrik, Inna N/C-1700-2009; Kopeina,
   Gelina/AAD-5713-2022; Zamaraev, Alexey V/O-6268-2017
OI Zhivotovsky, Boris/0000-0002-2238-3482; Lavrik, Inna
   N/0000-0002-9324-309X; Prokhorova, Evgeniia/0000-0002-5467-5586;
   Zamaraev, Alexey/0000-0003-0509-6323; Gelina,
   Kopeina/0000-0002-7143-6923
FU Russian Science FoundationRussian Science Foundation (RSF)
   [14-25-00056]; Russian Foundation for Basic ResearchRussian Foundation
   for Basic Research (RFBR); Russian President Fund [NSH-7082.2016];
   Stockholm Cancer Society; Swedish Cancer SocietySwedish Cancer Society;
   Swedish Childhood Cancer FoundationEuropean Commission; Swedish Research
   CouncilSwedish Research CouncilEuropean Commission; eBIO project "AML";
   Research Centre Dynamic Systems, DFGGerman Research Foundation (DFG) [LA
   2386/6-1]; Russian Science FoundationRussian Science Foundation (RSF)
   [17-25-00012] Funding Source: Russian Science Foundation
FX This work was supported by a grant from the Russian Science Foundation
   (14-25-00056). The work in the authors' laboratories is also supported
   by grants from the Russian Foundation for Basic Research, Russian
   President Fund (NSH-7082.2016), as well as the Stockholm and Swedish
   Cancer Societies, the Swedish Childhood Cancer Foundation, the Swedish
   Research Council and eBIO project "AML", Research Centre Dynamic
   Systems, DFG (LA 2386/6-1). We apologize to those authors whose primary
   works could not be cited owing to space limitations.
CR Allan LA, 2007, MOL CELL, V26, P301, DOI 10.1016/j.molcel.2007.03.019
   Alvarado-Kristensson M, 2004, J EXP MED, V199, P449, DOI 10.1084/jem.20031771
   Alvarado-Kristensson M, 2005, J BIOL CHEM, V280, P6238, DOI 10.1074/jbc.M409718200
   Andersen JL, 2009, EMBO J, V28, P3216, DOI 10.1038/emboj.2009.253
   Barbero S, 2008, J BIOL CHEM, V283, P13031, DOI 10.1074/jbc.M800549200
   Basak C, 2005, J BIOL CHEM, V280, P4279, DOI 10.1074/jbc.M412820200
   Benhar M, 2008, SCIENCE, V320, P1050, DOI 10.1126/science.1158265
   Benhar M, 2009, NAT REV MOL CELL BIO, V10, P721, DOI 10.1038/nrm2764
   Besnault-Mascard L, 2005, ONCOGENE, V24, P3268, DOI 10.1038/sj.onc.1208448
   Brady SC, 2005, MOL CELL BIOL, V25, P10543, DOI 10.1128/MCB.25.23.10543-10555.2005
   Dalle-Donne I, 2009, TRENDS BIOCHEM SCI, V34, P85, DOI 10.1016/j.tibs.2008.11.002
   Degterev A, 2003, ONCOGENE, V22, P8543, DOI 10.1038/sj.onc.1207107
   Dessauge F, 2006, J IMMUNOL, V177, P2441, DOI 10.4049/jimmunol.177.4.2441
   Di Stefano A, 2006, BBA-MOL CELL RES, V1763, P214, DOI 10.1016/j.bbamcr.2005.12.012
   Dickens LS, 2012, MOL CELL, V47, P291, DOI 10.1016/j.molcel.2012.05.004
   Dickens LS, 2012, EXP CELL RES, V318, P1269, DOI 10.1016/j.yexcr.2012.04.005
   Dix MM, 2012, CELL, V150, P426, DOI 10.1016/j.cell.2012.05.040
   Dohmen RJ, 2004, BBA-MOL CELL RES, V1695, P113, DOI 10.1016/j.bbamcr.2004.09.021
   Gewies A, 2003, CANCER RES, V63, P682
   Gonzalvez F, 2012, MOL CELL, V48, P888, DOI 10.1016/j.molcel.2012.09.031
   Hayashi N, 2006, NEUROSCI LETT, V397, P5, DOI 10.1016/j.neulet.2005.11.057
   Helmke C, 2016, CELL RES, V26, P914, DOI 10.1038/cr.2016.78
   Huang Z, 2008, BIOCHEM PHARMACOL, V75, P2234, DOI 10.1016/j.bcp.2008.02.026
   Hughes MA, 2009, MOL CELL, V35, P265, DOI 10.1016/j.molcel.2009.06.012
   Huynh DP, 2003, HUM MOL GENET, V12, P1485, DOI 10.1093/hmg/ddg175
   Jia SH, 2008, J BIOL CHEM, V283, P5402, DOI 10.1074/jbc.M706462200
   Jia SH, 2014, AM J PATHOL, V184, P1030, DOI 10.1016/j.ajpath.2013.12.031
   Jin ZY, 2009, CELL, V137, P721, DOI 10.1016/j.cell.2009.03.015
   Kim YM, 2000, HEPATOLOGY, V32, P770, DOI 10.1053/jhep.2000.18291
   Krammer PH, 2007, NAT REV IMMUNOL, V7, P532, DOI 10.1038/nri2115
   Laguna A, 2008, DEV CELL, V15, P841, DOI 10.1016/j.devcel.2008.10.014
   Lamkanfi M, 2012, ANNU REV CELL DEV BI, V28, P137, DOI 10.1146/annurev-cellbio-101011-155745
   Lavrik IN, 2005, J CLIN INVEST, V115, P2665, DOI 10.1172/JCI26252
   Levenbrown Y, 2008, NEUROSCI LETT, V447, P96, DOI 10.1016/j.neulet.2008.09.076
   Li X, 2011, J BIOL CHEM, V286, P22291, DOI 10.1074/jbc.M111.236596
   Li Y, 2013, CELL DEATH DIS, V4, DOI 10.1038/cddis.2013.464
   Li YT, 2015, ONCOTARGET, V6, P17491, DOI 10.18632/oncotarget.3959
   Maejima Y, 2005, J MOL CELL CARDIOL, V38, P163, DOI 10.1016/j.yjmcc.2004.10.012
   Mandal R, 2014, MOL ONCOL, V8, P232, DOI 10.1016/j.molonc.2013.11.003
   Martin MC, 2005, J BIOL CHEM, V280, P15449, DOI 10.1074/jbc.M414325200
   Martin MC, 2008, J BIOL CHEM, V283, P3854, DOI 10.1074/jbc.M705647200
   Matthess Y, 2014, MOL ONCOL, V8, P596, DOI 10.1016/j.molonc.2013.12.013
   Matthess Y, 2010, MOL CELL BIOL, V30, P5726, DOI 10.1128/MCB.00731-10
   McDonnell MA, 2008, J BIOL CHEM, V283, P20149, DOI 10.1074/jbc.M802846200
   Nakamura T, 2010, MOL CELL, V39, P184, DOI 10.1016/j.molcel.2010.07.002
   Nikolaev A, 2009, NATURE, V457, P981, DOI 10.1038/nature07767
   Nutt LK, 2009, DEV CELL, V16, P856, DOI 10.1016/j.devcel.2009.04.005
   Nutt LK, 2005, CELL, V123, P89, DOI 10.1016/j.cell.2005.07.032
   Olsson M, 2015, ONCOGENE, V34, P1877, DOI 10.1038/onc.2014.139
   Olsson M, 2011, CELL DEATH DIFFER, V18, P1441, DOI 10.1038/cdd.2011.30
   Pan S, 2007, CIRC RES, V100, P213, DOI 10.1161/01.RES.0000256089.30318.20
   Parrish Amanda B, 2013, Cold Spring Harb Perspect Biol, V5, DOI 10.1101/cshperspect.a008672
   Peng C, 2011, J BIOL CHEM, V286, P6946, DOI 10.1074/jbc.M110.172338
   Pop C, 2009, J BIOL CHEM, V284, P21777, DOI 10.1074/jbc.R800084200
   Porter AG, 1999, CELL DEATH DIFFER, V6, P99, DOI 10.1038/sj.cdd.4400476
   Powley IR, 2016, ONCOGENE, V35, P5629, DOI 10.1038/onc.2016.99
   Prokhorova EA, 2015, CELL MOL LIFE SCI, V72, P4593, DOI 10.1007/s00018-015-2031-y
   Raina D, 2005, J BIOL CHEM, V280, P11147, DOI 10.1074/jbc.M413787200
   Schleich K, 2012, MOL CELL, V47, P306, DOI 10.1016/j.molcel.2012.05.006
   Seifert A, 2009, CELL SIGNAL, V21, P1626, DOI 10.1016/j.cellsig.2009.06.009
   Seifert A, 2008, FEBS J, V275, P6268, DOI 10.1111/j.1742-4658.2008.06751.x
   Senft J, 2007, CANCER RES, V67, P11505, DOI 10.1158/0008-5472.CAN-07-5755
   Shin S, 2005, EMBO J, V24, P3532, DOI 10.1038/sj.emboj.7600827
   Shirakura H, 2005, BIOCHEM BIOPH RES CO, V331, P1007, DOI 10.1016/j.bbrc.2005.04.019
   Silke J, 2014, METHOD ENZYMOL, V545, P35, DOI 10.1016/B978-0-12-801430-1.00002-0
   Silke J, 2013, CSH PERSPECT BIOL, V5, DOI 10.1101/cshperspect.a008730
   Smith BC, 2012, CURR OPIN CHEM BIOL, V16, P498, DOI 10.1016/j.cbpa.2012.10.016
   Stennicke HR, 2000, BBA-PROTEIN STRUCT M, V1477, P299, DOI 10.1016/S0167-4838(99)00281-2
   Swatek KN, 2016, CELL RES, V26, P399, DOI 10.1038/cr.2016.39
   Sykes MC, 2007, CIRC RES, V100, P152, DOI 10.1161/01.RES.0000258171.08020.72
   Tan MJ, 2006, NEOPLASIA, V8, P1042, DOI 10.1593/neo.06568
   Tomar D, 2013, BBA-MOL CELL RES, V1833, P3134, DOI 10.1016/j.bbamcr.2013.08.021
   Torok NJ, 2002, CANCER RES, V62, P1648
   Torres VA, 2008, J BIOL CHEM, V283, P36280, DOI 10.1074/jbc.M805878200
   Tsang AHK, 2009, P NATL ACAD SCI USA, V106, P4900, DOI 10.1073/pnas.0810595106
   Velazquez-Delgado EM, 2012, STRUCTURE, V20, P742, DOI 10.1016/j.str.2012.02.003
   Voss OH, 2005, J BIOL CHEM, V280, P17371, DOI 10.1074/jbc.M412449200
   Walczak H, 2012, BMC BIOL, V10, DOI 10.1186/1741-7007-10-23
   Watanabe T, 2014, BIOCHEM BIOPH RES CO, V451, P93, DOI 10.1016/j.bbrc.2014.07.068
   Xu ML, 2009, BIOCHEM BIOPH RES CO, V388, P366, DOI 10.1016/j.bbrc.2009.08.015
   Yi CH, 2007, J CELL BIOL, V179, P619, DOI 10.1083/jcb.200708090
   Yi CH, 2011, CELL, V146, P607, DOI 10.1016/j.cell.2011.06.050
   Zamaraev AV, 2015, CELL MOL LIFE SCI, V72, P505, DOI 10.1007/s00018-014-1757-2
   Zuo Y, 2009, CELL RES, V19, P449, DOI 10.1038/cr.2009.19
NR 84
TC 66
Z9 73
U1 4
U2 42
PU ELSEVIER SCIENCE LONDON
PI LONDON
PA 84 THEOBALDS RD, LONDON WC1X 8RR, ENGLAND
SN 0962-8924
EI 1879-3088
J9 TRENDS CELL BIOL
JI Trends Cell Biol.
PD MAY
PY 2017
VL 27
IS 5
BP 322
EP 339
DI 10.1016/j.tcb.2017.01.003
PG 18
WC Cell Biology
WE Science Citation Index Expanded (SCI-EXPANDED)
SC Cell Biology
GA ES5CR
UT WOS:000399554400003
PM 28188028
DA 2022-04-10
ER

PT J
AU Fu, Y
AF Fu, Yan
TI Bayesian false discovery rates for post-translational modification
   proteomics
SO STATISTICS AND ITS INTERFACE
LA English
DT Article
DE False discovery rate; Group structure; Protein identification;
   Post-translational modification; Proteomics
ID AMINO-ACID-SEQUENCES; PEPTIDE IDENTIFICATION; SEARCH STRATEGY; EMPIRICAL
   BAYES; TANDEM; MICROARRAY; CORRELATE; VALIDATION; CANCER; MODEL
AB Tandem mass spectrometry-based proteomics enables high throughput analysis of post-translational modifications (PTMs) on proteins. In current researches of shotgun proteomics, peptides with various PTMs and those without PTMs are often identified together and an overall false discovery rate (FDR) is estimated. However, it is often the case that only a subset of identifications, e.g. those with specific PTMs, are emphasized or reported. In doing so, the risk arises that the FDR of reported results is seriously under-or overestimated, based on which unreliable conclusions may be drawn. But unfortunately, this has not been widely realized in the field, and there is still no agreement on the right way to control the FDR of PTM identifications. As a result, the ostrich policy is commonly adopted wittingly or unwittingly, i.e., a simplistic overall estimate is assumed. This paper, for the first time, proves that the FDRs of various PTM identifications are in theory not equivalent to the overall FDR and quantifies several major factors influencing their relationships. Elaborate simulation experiments are carried out to empirically verify the theoretical conclusions. Strategies are suggested for better control of PTM FDRs.
C1 [Fu, Yan] Chinese Acad Sci, Acad Math & Syst Sci, Beijing 100190, Peoples R China.
   [Fu, Yan] Chinese Acad Sci, Inst Comp Technol, Beijing 100190, Peoples R China.
RP Fu, Y (corresponding author), Chinese Acad Sci, Acad Math & Syst Sci, Beijing 100190, Peoples R China.
EM yfu@amss.ac.cn
FU National Natural Science Foundation of ChinaNational Natural Science
   Foundation of China (NSFC) [30900262]; CASChinese Academy of Sciences
   [KGGX1-YW-13]; National Key Basic Research & Development Program (973)
   of ChinaNational Basic Research Program of China [2010CB912701]
FX This research was supported by the National Natural Science Foundation
   of China under Grant No. 30900262, the CAS Knowledge Innovation Program
   under Grant No. KGGX1-YW-13, and the National Key Basic Research &
   Development Program (973) of China under Grant No. 2010CB912701.
CR Aebersold R, 2003, NATURE, V422, P198, DOI 10.1038/nature01511
   Allison DB, 2002, COMPUT STAT DATA AN, V39, P1, DOI 10.1016/S0167-9473(01)00046-9
   Benjamini Y, 1997, SCAND J STAT, V24, P407, DOI 10.1111/1467-9469.00072
   BENJAMINI Y, 1995, J R STAT SOC B, V57, P289, DOI 10.1111/j.2517-6161.1995.tb02031.x
   Block TM, 2005, P NATL ACAD SCI USA, V102, P779, DOI 10.1073/pnas.0408928102
   Choi H, 2008, J PROTEOME RES, V7, P47, DOI 10.1021/pr700747q
   Choi H, 2008, J PROTEOME RES, V7, P254, DOI 10.1021/pr070542g
   Choi H, 2008, J PROTEOME RES, V7, P286, DOI 10.1021/pr7006818
   Craig R, 2003, RAPID COMMUN MASS SP, V17, P2310, DOI 10.1002/rcm.1198
   Craig R, 2004, BIOINFORMATICS, V20, P1466, DOI 10.1093/bioinformatics/bth092
   Dudoit S, 2003, STAT SCI, V18, P71, DOI 10.1214/ss/1056397487
   Efron B, 2001, J AM STAT ASSOC, V96, P1151, DOI 10.1198/016214501753382129
   Efron B., 2010, LARGE SCALE INFERENC
   Efron B, 2008, ANN APPL STAT, V2, P197, DOI 10.1214/07-AOAS141
   Efron B, 2008, STAT SCI, V23, P1, DOI 10.1214/07-STS236
   Elias JE, 2007, NAT METHODS, V4, P207, DOI 10.1038/nmeth1019
   ENG JK, 1994, J AM SOC MASS SPECTR, V5, P976, DOI 10.1016/1044-0305(94)80016-2
   Fu Y, 2004, BIOINFORMATICS, V20, P1948, DOI 10.1093/bioinformatics/bth186
   Geng F, 2004, CELL RES, V14, P423, DOI 10.1038/sj.cr.7290243
   Genovese CR, 2006, BIOMETRIKA, V93, P509, DOI 10.1093/biomet/93.3.509
   Hu JX, 2010, J AM STAT ASSOC, V105, P1215, DOI 10.1198/jasa.2010.tm09329
   Jia W, 2009, MOL CELL PROTEOMICS, V8, P913, DOI 10.1074/mcp.M800504-MCP200
   Kall L, 2008, BIOINFORMATICS, V24, pI42, DOI 10.1093/bioinformatics/btn294
   Kall L, 2007, NAT METHODS, V4, P923, DOI 10.1038/NMETH1113
   Keller A, 2002, ANAL CHEM, V74, P5383, DOI 10.1021/ac025747h
   Mann M, 2003, NAT BIOTECHNOL, V21, P255, DOI 10.1038/nbt0303-255
   Nesvizhskii AI, 2007, NAT METHODS, V4, P787, DOI 10.1038/NMETH1088
   Nesvizhskii AI, 2010, J PROTEOMICS, V73, P2092, DOI 10.1016/j.jprot.2010.08.009
   Noble WS, 2009, NAT BIOTECHNOL, V27, P1135, DOI 10.1038/nbt1209-1135
   Okuyama N, 2006, INT J CANCER, V118, P2803, DOI 10.1002/ijc.21728
   Pandey A, 2000, NATURE, V405, P837, DOI 10.1038/35015709
   Perkins DN, 1999, ELECTROPHORESIS, V20, P3551, DOI 10.1002/(SICI)1522-2683(19991201)20:18<3551::AID-ELPS3551>3.0.CO;2-2
   Pounds S, 2003, BIOINFORMATICS, V19, P1236, DOI 10.1093/bioinformatics/btg148
   Storey JD, 2003, ANN STAT, V31, P2013, DOI 10.1214/aos/1074290335
   Storey JD, 2002, J ROY STAT SOC B, V64, P479, DOI 10.1111/1467-9868.00346
   Walsh C, 2005, POSTTRANSLATIONAL MO
   Walsh G, 2006, NAT BIOTECHNOL, V24, P1241, DOI 10.1038/nbt1252
   Witze ES, 2007, NAT METHODS, V4, P798, DOI 10.1038/nmeth1100
   YATES JR, 1995, ANAL CHEM, V67, P1426, DOI 10.1021/ac00104a020
   Zhang JY, 2009, MOL CELL PROTEOMICS, V8, P547, DOI 10.1074/mcp.M700558-MCP200
NR 40
TC 16
Z9 16
U1 1
U2 15
PU INT PRESS BOSTON, INC
PI SOMERVILLE
PA PO BOX 43502, SOMERVILLE, MA 02143 USA
SN 1938-7989
EI 1938-7997
J9 STAT INTERFACE
JI Stat. Interface
PY 2012
VL 5
IS 1
BP 47
EP 59
PG 13
WC Mathematical & Computational Biology; Mathematics, Interdisciplinary
   Applications
WE Science Citation Index Expanded (SCI-EXPANDED)
SC Mathematical & Computational Biology; Mathematics
GA 902RO
UT WOS:000301056700005
DA 2022-04-10
ER

PT J
AU Huo, MM
   Zhang, JY
   Huang, W
   Wang, Y
AF Huo, Miaomiao
   Zhang, Jingyao
   Huang, Wei
   Wang, Yan
TI Interplay Among Metabolism, Epigenetic Modifications, and Gene
   Expression in Cancer
SO FRONTIERS IN CELL AND DEVELOPMENTAL BIOLOGY
LA English
DT Review
DE epigenetic modifications; metabolic reprogramming; metabolic enzymes;
   gut microbiota; clinical trails
ID GLOBAL DNA METHYLATION; CHAIN FATTY-ACIDS; TCA CYCLE; O-GLCNACYLATION;
   PROTEIN FARNESYLATION; RECIPROCAL REGULATION; HISTONE ACETYLATION;
   CELLULAR-METABOLISM; FUMARATE HYDRATASE; OXIDATIVE STRESS
AB Epigenetic modifications and metabolism are two fundamental biological processes. During tumorigenesis and cancer development both epigenetic and metabolic alterations occur and are often intertwined together. Epigenetic modifications contribute to metabolic reprogramming by modifying the transcriptional regulation of metabolic enzymes, which is crucial for glucose metabolism, lipid metabolism, and amino acid metabolism. Metabolites provide substrates for epigenetic modifications, including histone modification (methylation, acetylation, and phosphorylation), DNA and RNA methylation and non-coding RNAs. Simultaneously, some metabolites can also serve as substrates for nonhistone post-translational modifications that have an impact on the development of tumors. And metabolic enzymes also regulate epigenetic modifications independent of their metabolites. In addition, metabolites produced by gut microbiota influence host metabolism. Understanding the crosstalk among metabolism, epigenetic modifications, and gene expression in cancer may help researchers explore the mechanisms of carcinogenesis and progression to metastasis, thereby provide strategies for the prevention and therapy of cancer. In this review, we summarize the progress in the understanding of the interactions between cancer metabolism and epigenetics.
C1 [Huo, Miaomiao; Zhang, Jingyao; Huang, Wei; Wang, Yan] Chinese Acad Med Sci & Peking Union Med Coll, State Key Lab Mol Oncol, Key Lab Canc & Microbiome, Natl Canc Ctr,Natl Clin Res Ctr Canc,Canc Hosp, Beijing, Peoples R China.
   [Huang, Wei; Wang, Yan] Capital Med Univ, Beijing Key Lab Canc Invas & Metastasis Res, Sch Basic Med Sci, Dept Biochem & Mol Biol, Beijing, Peoples R China.
RP Huang, W; Wang, Y (corresponding author), Chinese Acad Med Sci & Peking Union Med Coll, State Key Lab Mol Oncol, Key Lab Canc & Microbiome, Natl Canc Ctr,Natl Clin Res Ctr Canc,Canc Hosp, Beijing, Peoples R China.; Huang, W; Wang, Y (corresponding author), Capital Med Univ, Beijing Key Lab Canc Invas & Metastasis Res, Sch Basic Med Sci, Dept Biochem & Mol Biol, Beijing, Peoples R China.
EM weihuang@ccmu.edu.cn; yanwang@cicams.ac.cn
FU National Natural Science Foundation of ChinaNational Natural Science
   Foundation of China (NSFC) [41,931,291, 42,125,707, 81,902,960];
   Non-profit Central Research Institute Fund of Chinese Academy of Medical
   Sciences [2019PT310027]; State Key Laboratory of Molecular Oncology
   [SKLMO-2021-21]; Cooperative Project of Beijing-Tianjin-Hebei Regional
   Basic Research [19JCZDJC65700(Z)]
FX This work was supported by the National Natural Science Foundation of
   China (41,931,291, 42,125,707, 81,902,960), the Non-profit Central
   Research Institute Fund of Chinese Academy of Medical Sciences
   (2019PT310027), the State Key Laboratory of Molecular Oncology
   (SKLMO-2021-21), Cooperative Project of Beijing-Tianjin-Hebei Regional
   Basic Research (19JCZDJC65700(Z)).
CR Ahringer J, 2018, GENETICS, V208, P491, DOI 10.1534/genetics.117.300386
   Alam H, 2020, CANCER CELL, V37, P599, DOI 10.1016/j.ccell.2020.03.005
   Allis CD, 2016, NAT REV GENET, V17, P487, DOI 10.1038/nrg.2016.59
   Anderson OS, 2012, J NUTR BIOCHEM, V23, P853, DOI 10.1016/j.jnutbio.2012.03.003
   Bates SE, 2020, NEW ENGL J MED, V383, P650, DOI 10.1056/NEJMra1805035
   Behrouzfar K, 2017, CELL BIOCHEM FUNCT, V35, P327, DOI 10.1002/cbf.3279
   Bi L, 2021, CANCER RES, V81, P2015, DOI 10.1158/0008-5472.CAN-20-3044
   Bian XL, 2017, NAT COMMUN, V8, DOI 10.1038/ncomms14420
   Biggar KK, 2015, NAT REV MOL CELL BIO, V16, P5, DOI 10.1038/nrm3915
   Blakey CA, 2016, TRANSL EPIGENET SER, P21, DOI 10.1016/B978-0-12-799958-6.00002-0
   Boroughs LK, 2015, NAT CELL BIOL, V17, P351, DOI 10.1038/ncb3124
   Brat DJ, 2015, NEW ENGL J MED, V372, P2481, DOI 10.1056/NEJMoa1402121
   Bray F, 2021, CANCER-AM CANCER SOC, V127, P3029, DOI 10.1002/cncr.33587
   Burke CA, 2020, NEW ENGL J MED, V383, P1028, DOI 10.1056/NEJMoa1916063
   Cai LY, 2021, CANCER RES, V81, P860, DOI 10.1158/0008-5472.CAN-20-1323
   Campbell Y, 2012, EUR J NUTR, V51, P899, DOI 10.1007/s00394-012-0415-4
   CANDIDO EPM, 1978, CELL, V14, P105, DOI 10.1016/0092-8674(78)90305-7
   Cao YY, 2021, GASTROENTEROLOGY, V161, P1552, DOI 10.1053/j.gastro.2021.08.003
   Cappellacci L, 2020, CURR MED CHEM, V27, P2449, DOI 10.2174/0929867325666181016163110
   Carter B, 2021, NAT REV GENET, V22, P235, DOI 10.1038/s41576-020-00300-0
   Cavalli G, 2019, NATURE, V571, P489, DOI 10.1038/s41586-019-1411-0
   Challa S, 2021, CELL, V184, P4531, DOI 10.1016/j.cell.2021.07.005
   Chan CT, 2014, CANCER RES, V74, P7475, DOI 10.1158/0008-5472.CAN-14-0197
   Chen C, 2011, NAT REV MOL CELL BIO, V12, P629, DOI 10.1038/nrm3185
   Chen F, 2019, NAT CELL BIOL, V21, P498, DOI 10.1038/s41556-019-0299-0
   Chen R, 2015, PLOS ONE, V10, DOI 10.1371/journal.pone.0116515
   Chen SY, 2017, NATURE, V549, P399, DOI 10.1038/nature23887
   Chen XR, 2020, MOL THER-ONCOLYTICS, V17, P518, DOI 10.1016/j.omto.2020.05.007
   Chen XR, 2017, CANCER RES, V77, P4998, DOI 10.1158/0008-5472.CAN-17-1139
   Chu Y, 2020, THERANOSTICS, V10, P9830, DOI 10.7150/thno.45161
   Coleman DT, 2016, ONCOTARGET, V7, P32664, DOI 10.18632/oncotarget.8706
   Cuyas E, 2018, ONCOGENE, V37, P963, DOI 10.1038/onc.2017.367
   Dai ZW, 2020, NAT REV GENET, V21, P737, DOI 10.1038/s41576-020-0270-8
   Dang L, 2010, NATURE, V465, P966, DOI 10.1038/nature09132
   Dann SG, 2015, EMBO J, V34, P1773, DOI 10.15252/embj.201488166
   de Queirozl RM, 2014, FRONT ONCOL, V4, DOI 10.3389/fonc.2014.00132
   DeBerardinis RJ, 2008, CELL METAB, V7, P11, DOI 10.1016/j.cmet.2007.10.002
   Delgado-Cruzata L, 2015, J NUTR, V145, P783, DOI 10.3945/jn.114.202853
   DiNardo CD, 2021, LANCET ONCOL, V22, P1597, DOI 10.1016/S1470-2045(21)00494-0
   Dou XY, 2015, CANCER CELL INT, V15, DOI 10.1186/s12935-015-0178-0
   Dowling CM, 2021, SCI ADV, V7, DOI 10.1126/sciadv.abc4897
   Du LT, 2020, THERANOSTICS, V10, P9458, DOI 10.7150/thno.44688
   Edmunds LR, 2014, J BIOL CHEM, V289, P25382, DOI 10.1074/jbc.M114.580662
   Eom GH, 2014, PHARMACOL THERAPEUT, V143, P168, DOI 10.1016/j.pharmthera.2014.02.012
   Erez A, 2015, NAT REV CANCER, V15, P440, DOI 10.1038/nrc3949
   Esteller M, 2008, NEW ENGL J MED, V358, P1148, DOI 10.1056/NEJMra072067
   Fang RP, 2021, NAT COMMUN, V12, DOI 10.1038/s41467-020-20379-7
   FEARON ER, 1990, CELL, V61, P759, DOI 10.1016/0092-8674(90)90186-I
   Fellows R, 2018, NAT COMMUN, V9, DOI 10.1038/s41467-017-02651-5
   Figueroa ME, 2010, CANCER CELL, V18, P553, DOI 10.1016/j.ccr.2010.11.015
   Foss F, 2016, J HEMATOL ONCOL, V9, DOI 10.1186/s13045-016-0243-8
   Foss F, 2014, BIOMARK RES, V2, DOI 10.1186/2050-7771-2-16
   Gao X, 2016, NAT COMMUN, V7, DOI 10.1038/ncomms11960
   Gillberg L, 2019, CLIN EPIGENETICS, V11, DOI 10.1186/s13148-019-0739-5
   Gopal U, 2017, ONCOTARGET, V8, P107947, DOI 10.18632/oncotarget.22431
   Guddeti RK, 2019, BIOCHEM BIOPH RES CO, V520, P54, DOI 10.1016/j.bbrc.2019.09.078
   Guo SQ, 2021, TOXICOL LETT, V348, P50, DOI 10.1016/j.toxlet.2021.05.006
   Haase C, 2007, J NUCL MED, V48, P2063, DOI 10.2967/jnumed.107.043620
   Han X, 2021, SEMIN CANCER BIOL, V75, P97, DOI 10.1016/j.semcancer.2020.11.007
   Hanahan D, 2011, CELL, V144, P646, DOI 10.1016/j.cell.2011.02.013
   Hardiville S, 2016, CURR OPIN CHEM BIOL, V33, P88, DOI 10.1016/j.cbpa.2016.06.005
   Haws SA, 2020, MOL CELL, V78, P210, DOI 10.1016/j.molcel.2020.03.004
   Heiden MGV, 2009, SCIENCE, V324, P1029, DOI 10.1126/science.1160809
   Hirata H, 2016, CANCER RES, V76, P3265, DOI 10.1158/0008-5472.CAN-15-2601
   Hou YQ, 2020, SCI ADV, V6, DOI 10.1126/sciadv.aaz0356
   Houtkooper RH, 2012, NAT REV MOL CELL BIO, V13, P225, DOI 10.1038/nrm3293
   Huang H, 2014, CELL, V159, P458, DOI 10.1016/j.cell.2014.09.037
   Huang W, 2021, ADV SCI, V8, DOI 10.1002/advs.202001515
   Huang X, 2021, ONCOGENESIS, V10, DOI 10.1038/s41389-020-00295-7
   Igelmann S, 2021, MOL CELL, V81, P3848, DOI [10.1016/j.molcel.2021.08.028, 10.17632/XSXWJFHZ8F, 10.17632/XSXWJFHZ8F.1]
   Intlekofer AM, 2015, CELL METAB, V22, P304, DOI 10.1016/j.cmet.2015.06.023
   Isaacs JS, 2005, CANCER CELL, V8, P143, DOI 10.1016/j.ccr.2005.06.017
   Izzo LT, 2019, NATURE, V574, P492, DOI 10.1038/d41586-019-03122-1
   Jacobsen SC, 2012, DIABETOLOGIA, V55, P3341, DOI 10.1007/s00125-012-2717-8
   Jia ZH, 2020, ADV SCI, V7, DOI 10.1002/advs.202002602
   Kasubuchi M, 2015, NUTRIENTS, V7, P2839, DOI 10.3390/nu7042839
   Katsyuba E, 2020, NAT METAB, V2, P9, DOI 10.1038/s42255-019-0161-5
   Kemper JK, 2011, BBA-MOL BASIS DIS, V1812, P842, DOI 10.1016/j.bbadis.2010.11.011
   Killian JK, 2013, CANCER DISCOV, V3, P648, DOI 10.1158/2159-8290.CD-13-0092
   Kim J, 2021, GENES-BASEL, V12, DOI 10.3390/genes12050633
   Klose RJ, 2006, NAT REV GENET, V7, P715, DOI 10.1038/nrg1945
   Koh A, 2016, CELL, V165, P1332, DOI 10.1016/j.cell.2016.05.041
   Kuhn KS, 2010, EUR J NUTR, V49, P197, DOI 10.1007/s00394-009-0082-2
   Le X, 2020, THERANOSTICS, V10, P9495, DOI 10.7150/thno.45631
   Lee JV, 2014, CELL METAB, V20, P306, DOI 10.1016/j.cmet.2014.06.004
   Letouze E, 2013, CANCER CELL, V23, P739, DOI 10.1016/j.ccr.2013.04.018
   Li H, 2013, MOL CANCER, V12, DOI 10.1186/1476-4598-12-110
   Li LF, 2020, SIGNAL TRANSDUCT TAR, V5, DOI 10.1038/s41392-020-0152-8
   Li X, 2020, J EXP CLIN CANC RES, V39, DOI 10.1186/s13046-020-01681-0
   Li XJ, 2018, NAT REV MOL CELL BIO, V19, P563, DOI 10.1038/s41580-018-0029-7
   Liberti MV, 2020, TRENDS BIOCHEM SCI, V45, P179, DOI 10.1016/j.tibs.2019.12.004
   Lin Q, 2016, MOL CELL ONCOL, V3, DOI 10.4161/23723548.2014.969638
   Linehan WM, 2016, NEW ENGL J MED, V374, P135, DOI 10.1056/NEJMoa1505917
   Liu HE, 2020, J ONCOL, V2020, DOI 10.1155/2020/8847687
   Liu K, 2019, CELL DEATH DIS, V10, DOI 10.1038/s41419-019-1463-y
   Liu Y, 2020, J CLIN INVEST, V130, P2992, DOI 10.1172/JCI128073
   Liu Y, 2016, FOOD FUNCT, V7, P3772, DOI [10.1039/c6fo00856a, 10.1039/C6FO00856A]
   Locasale JW, 2013, NAT REV CANCER, V13, P572, DOI 10.1038/nrc3557
   Lopez-Serra P, 2014, NAT COMMUN, V5, DOI 10.1038/ncomms4608
   Lu C, 2012, NATURE, V483, P474, DOI 10.1038/nature10860
   Luo YH, 2019, GASTROENTEROLOGY, V157, P744, DOI 10.1053/j.gastro.2019.05.057
   MacKenzie ED, 2007, MOL CELL BIOL, V27, P3282, DOI 10.1128/MCB.01927-06
   Manuel CR, 2020, J CLIN INVEST, V130, P2809, DOI 10.1172/JCI137050
   Mellinghoff IK, 2021, CLIN CANCER RES, V27, P4491, DOI 10.1158/1078-0432.CCR-21-0611
   Mi W, 2015, ONCOGENE, V34, P3095, DOI 10.1038/onc.2014.251
   Moreira JD, 2016, METABOLITES, V6, DOI 10.3390/metabo6040033
   Mullard A, 2017, NAT REV DRUG DISCOV, V16, P593, DOI 10.1038/nrd.2017.174
   Nagaraj R, 2017, CELL, V168, P210, DOI 10.1016/j.cell.2016.12.026
   Navas LE, 2021, SIGNAL TRANSDUCT TAR, V6, DOI 10.1038/s41392-020-00354-w
   Ni YY, 2020, FREE RADICAL BIO MED, V161, P150, DOI 10.1016/j.freeradbiomed.2020.10.009
   Nie H, 2020, NAT COMMUN, V11, DOI 10.1038/s41467-019-13601-8
   Nishiyama A, 2021, TRENDS GENET, V37, P1012, DOI 10.1016/j.tig.2021.05.002
   Niu JX, 2019, NATURE, V573, P139, DOI 10.1038/s41586-019-1511-x
   Oliphant K, 2019, MICROBIOME, V7, DOI 10.1186/s40168-019-0704-8
   Oliveira T, 2021, REDOX BIOL, V47, DOI 10.1016/j.redox.2021.102149
   Pavlova NN, 2016, CELL METAB, V23, P27, DOI 10.1016/j.cmet.2015.12.006
   Peng CM, 2017, MOL CELL, V68, P591, DOI 10.1016/j.molcel.2017.10.010
   Pirozzi CJ, 2021, NAT REV CLIN ONCOL, V18, P645, DOI 10.1038/s41571-021-00521-0
   Pollard PJ, 2003, ANN MED, V35, P632, DOI 10.1080/07853890310018458
   Puduvalli VK, 2020, NEURO-ONCOLOGY, V22, P1505, DOI 10.1093/neuonc/noaa062
   Raffel S, 2017, NATURE, V551, P384, DOI 10.1038/nature24294
   Rausch C, 2021, NUCLEIC ACIDS RES, V49, P12870, DOI 10.1093/nar/gkab509
   Reid MA, 2017, NAT CELL BIOL, V19, P1298, DOI 10.1038/ncb3629
   Resh MD, 2013, CURR BIOL, V23, pR431, DOI 10.1016/j.cub.2013.04.024
   Riva A, 2019, NAT COMMUN, V10, DOI 10.1038/s41467-019-12413-0
   Rodriguez-Enriquez S, 2014, ARCH TOXICOL, V88, P1327, DOI 10.1007/s00204-014-1246-2
   Rodriguez-Paredes M, 2019, NAT REV MOL CELL BIO, V20, P569, DOI 10.1038/s41580-019-0147-x
[truncated: 5,230,000 more chars]
