# Supplementary material for: The Global research of protein post-translational modifications in the cancer field: A bibliometric and visualized study
Source: Front Oncol. 2022 Nov 3;12:978464. doi: 10.3389/fonc.2022.978464 (PMC9670177; doi:10.3389/fonc.2022.978464)
Supplement: Supplementary file 1 [file DataSheet_1.zip › Editorial 6.DOC]

FN Clarivate Analytics Web of Science
VR 1.0
PT J
AU Wang, HL
   Zhang, M
   Xu, XD
   Hou, SJ
   Liu, ZH
   Chen, XJ
   Zhang, CC
   Xu, H
   Wu, L
   Liu, K
   Song, L
AF Wang, Hongli
   Zhang, Min
   Xu, Xiuduan
   Hou, Shaojun
   Liu, Zhihui
   Chen, Xuejiao
   Zhang, Chongchong
   Xu, Huan
   Wu, Lin
   Liu, Kun
   Song, Lun
TI IKK alpha mediates UVB-induced cell apoptosis by regulating p53 pathway
   activation
SO ECOTOXICOLOGY AND ENVIRONMENTAL SAFETY
LA English
DT Article
DE IKK alpha; P53; UVB; Apoptosis; PERP
ID nf-kappa b; GROWTH; PHOSPHORYLATION; RADIATION; BETA
AB Exposure to ultraviolet B (UVB) has been demonstrated to induce DNA damage as well as angiogenesis-related photo-damages, which are implicated in a variety of medical problems, including sunburn, photo-aging and skin cancers. However, the molecular mechanism related to UVB-induced photo-injuries remained fully elucidated. Here we revealed that one of the catalytic subunits of the IKK complex, IKK alpha, played a critical role in mediating UVB-induced apoptotic responses in two kinds of UVB sensitive cells, human keratinocyte (HaCat) and mouse embryonic fibroblasts (MEFs). This function of IKK alpha was unrelated to NF-kappa B activity, but was delivered by inducing phosphorylation and acetylation of p53 and upregulating the expression of the pro-apoptotic p53 target gene, PERP. Although IKK alpha kinase activity was required for mediating post-translational modification and transactivation of 53 and PERP induction, IKK alpha did not show direct binding ability toward p53. Instead, IKK alpha could interact with CHK1, the protein kinase leading to p53 phosphorylation, and trigger CHK1 activation and CHK1/p53 complex formation. At the same time, IKK alpha could also interact with p300 and CBP, the acetyl-transferases responsible for p53 acetylation, and trigger p300/CBP activation and p300/p53 or CBP/p53 complex formation under UVB exposure. Taken together, we have identified a novel NF-kappa B-independent role of IKK alpha in mediating UVB-induced apoptosis by regulating p53 pathway activation. Targeting IKK alpha/p53/PERP pathway might be helpful to prevent skin photo-damages induced by sunlight.
C1 [Wang, Hongli; Zhang, Min; Xu, Xiuduan; Hou, Shaojun; Liu, Zhihui; Chen, Xuejiao; Zhang, Chongchong; Xu, Huan; Wu, Lin; Liu, Kun; Song, Lun] Beijing Inst Basic Med Sci, 27 Taiping Rd, Beijing 100850, Peoples R China.
   [Xu, Xiuduan; Hou, Shaojun; Song, Lun] Anhui Med Univ, 81 Meishan Rd, Hefei 230032, Peoples R China.
   [Liu, Zhihui; Song, Lun] Henan Normal Univ, Coll Life Sci, 46 Jianshe Rd, Xinxiang 473007, Henan, Peoples R China.
   [Song, Lun] Jiamusi Univ, Sch Pharm, Jiamusi 154007, Heilongjiang, Peoples R China.
   [Wang, Hongli; Zhang, Chongchong] Henan Univ, Sch Med, Lab Cellular & Mol Immunol, 357 Ximen Rd, Kaifeng 475004, Peoples R China.
RP Song, L (corresponding author), Beijing Inst Basic Med Sci, 27 Taiping Rd, Beijing 100850, Peoples R China.
EM lunsong0752@163.com
FU National Natural ScienceFoundation of ChinaNational Natural Science
   Foundation of China (NSFC) [32070763, 31871345, 91743115]; Major/Key
   Logistics Research Project of China [AWS17J014, BWS17J025, AWS18J002];
   Natural Science Foundation of Beijing MunicipalityBeijing Natural
   Science Foundation [5202026]
FX We would like to thank Dr. Rui Jin for her great technical help in this
   project. This project is supported by the National Natural
   ScienceFoundation of China (No. 32070763, 31871345, 91743115) , the
   Major/Key Logistics Research Project of China (AWS17J014, BWS17J025,
   AWS18J002) and Natural Science Foundation of Beijing Municipality (No.
   5202026) to Dr. Lun Song.
CR Bernard JJ, 2019, NAT REV IMMUNOL, V19, P688, DOI 10.1038/s41577-019-0185-9
   Cao C, 2009, J CELL PHYSIOL, V220, P277, DOI 10.1002/jcp.21780
   Cao C, 2009, J CELL MOL MED, V13, P3632, DOI 10.1111/j.1582-4934.2008.00453.x
   Chariot A, 2009, TRENDS CELL BIOL, V19, P404, DOI 10.1016/j.tcb.2009.05.006
   Dong W, 2012, NUCLEIC ACIDS RES, V40, P2940, DOI 10.1093/nar/gkr1216
   Feehan RP, 2016, BIOCHEM J, V473, P2973, DOI 10.1042/BCJ20160471
   Hafner A, 2019, NAT REV MOL CELL BIO, V20, P199, DOI 10.1038/s41580-019-0110-x
   Hinz M, 2014, EMBO REP, V15, P46, DOI 10.1002/embr.201337983
   Hirakawa S, 2005, BLOOD, V105, P2392, DOI 10.1182/blood-2004-06-2435
   Horikawa-Miura M, 2007, RADIAT RES, V167, P655, DOI 10.1667/RR0448.1
   Hu YL, 2019, ONCOGENE, V38, P731, DOI 10.1038/s41388-018-0478-7
   Huang WC, 2007, MOL CELL, V26, P75, DOI 10.1016/j.molcel.2007.02.019
   Huang WC, 2013, J BIOMED SCI, V20, DOI 10.1186/1423-0127-20-3
   Kastenhuber ER, 2017, CELL, V170, P1062, DOI 10.1016/j.cell.2017.08.028
   Lewis DA, 2008, MOL BIOL CELL, V19, P1346, DOI 10.1091/mbc.E07-10-1041
   Liu YQ, 2019, J MOL CELL BIOL, V11, P564, DOI 10.1093/jmcb/mjz060
   Marrot L, 2008, J AM ACAD DERMATOL, V58, pS139, DOI 10.1016/j.jaad.2007.12.007
   Martens MC, 2018, ANTICANCER RES, V38, P1153, DOI 10.21873/anticanres.12334
   Mitchell S, 2016, WIRES SYST BIOL MED, V8, P227, DOI 10.1002/wsbm.1331
   Napetschnig J, 2013, ANNU REV BIOPHYS, V42, P443, DOI 10.1146/annurev-biophys-083012-130338
   She QB, 2002, ONCOGENE, V21, P1580, DOI 10.1038/sj.onc.1205239
   Song L, 2011, ONCOGENE, V30, P1360, DOI 10.1038/onc.2010.506
   Song L, 2008, EXP CELL RES, V314, P2187, DOI 10.1016/j.yexcr.2008.04.002
   Song L, 2006, J CELL BIOL, V175, P607, DOI 10.1083/jcb.200602149
   Song L, 2010, BBA-MOL CELL RES, V1803, P323, DOI 10.1016/j.bbamcr.2010.01.006
   Tan QX, 2020, CELL DEATH DIS, V11, DOI 10.1038/s41419-020-2420-5
   Xu X., 2020, J CELL SCI, V6868, P53
NR 27
TC 2
Z9 2
U1 6
U2 6
PU ACADEMIC PRESS INC ELSEVIER SCIENCE
PI SAN DIEGO
PA 525 B ST, STE 1900, SAN DIEGO, CA 92101-4495 USA
SN 0147-6513
EI 1090-2414
J9 ECOTOX ENVIRON SAFE
JI Ecotox. Environ. Safe.
PD DEC 20
PY 2021
VL 227
AR 112892
DI 10.1016/j.ecoenv.2021.112892
EA OCT 2021
PG 10
WC Environmental Sciences; Toxicology
WE Science Citation Index Expanded (SCI-EXPANDED)
SC Environmental Sciences & Ecology; Toxicology
GA WI7VJ
UT WOS:000708564700009
PM 34649141
OA gold
DA 2022-04-10
ER

PT J
AU Wu, DL
   Jin, JJ
   Qiu, ZD
   Liu, D
   Luo, HM
AF Wu, Donglu
   Jin, Jingji
   Qiu, Zhidong
   Liu, Da
   Luo, Haoming
TI Functional Analysis of O-GlcNAcylation in Cancer Metastasis
SO FRONTIERS IN ONCOLOGY
LA English
DT Review
DE O-GlcNAcylation; O-GlcNAc transferase (OGT); cancer metastasis;
   transcriptional factors; post-translational modification (PTMs)
ID nf-kappa b; EPITHELIAL-MESENCHYMAL TRANSITION; LINKED GLCNAC
   TRANSFERASE; PREDICTS POOR-PROGNOSIS; PROMOTES METASTASIS; SELF-RENEWAL;
   OGT ACTIVITY; CROSS-TALK; EXPRESSION; ACTIVATION
AB One common and reversible type of post-translational modification is the addition of O-linked beta-N-acetylglucosamine (O-GlcNAc) modification (O-GlcNAcylation), and its dynamic balance is controlled by O-GlcNAc transferase (OGT) and glycoside hydrolase O-GlcNAcase (OGA) through the addition or removal of O-GlcNAc groups. A large amount of research data confirms that proteins regulated by O-GlcNAcylation play a pivotal role in cells. In particularly, imbalanced levels of OGT and O-GlcNAcylation have been found in various types of cancers. Recently, increasing evidence shows that imbalanced O-GlcNAcylation directly or indirectly impacts the process of cancer metastasis. This review summarizes the current understanding of the influence of O-GlcNAc-proteins on the regulation of cancer metastasis. It will provide a theoretical basis to further elucidate of the molecular mechanism underlying cancer emergence and progression.
C1 [Wu, Donglu] Changchun Univ Chinese Med, Sch Clin Med, Changchun, Peoples R China.
   [Wu, Donglu; Qiu, Zhidong; Liu, Da; Luo, Haoming] Changchun Univ Chinese Med, Key Lab Effect Components Tradit Chinese Med, Changchun, Peoples R China.
   [Jin, Jingji; Qiu, Zhidong; Liu, Da; Luo, Haoming] Changchun Univ Chinese Med, Sch Pharm, Changchun, Peoples R China.
RP Liu, D; Luo, HM (corresponding author), Changchun Univ Chinese Med, Key Lab Effect Components Tradit Chinese Med, Changchun, Peoples R China.; Liu, D; Luo, HM (corresponding author), Changchun Univ Chinese Med, Sch Pharm, Changchun, Peoples R China.
EM liuda_1986@163.com; luo.haoming@163.com
FU National Natural Science Foundation of ChinaNational Natural Science
   Foundation of China (NSFC) [81903876, 81803680, 81973712, 81973468,
   81803649]; Jilin Province Traditional Chinese Medicine Technology
   Project [2019051, 2020041]
FX National Natural Science Foundation of China, (grant NO. 81903876,
   81803680, 81973712, 81973468, 81803649). Jilin Province Traditional
   Chinese Medicine Technology Project (grant No. 2019051, 2020041).
CR Akter H, 2015, TUMOR BIOL, V36, P6053, DOI 10.1007/s13277-015-3282-9
   Ali A, 2017, MOL CELLS, V40, P476, DOI 10.14348/molcells.2017.2309
   Anwar T, 2018, NAT COMMUN, V9, DOI 10.1038/s41467-018-05078-8
   Balamurugan K, 2016, INT J CANCER, V138, P1058, DOI 10.1002/ijc.29519
   Biwi J, 2019, PROTEOMICS, V19, DOI 10.1002/pmic.201800452
   Bond MR, 2015, J CELL BIOL, V208, P869, DOI 10.1083/jcb.201501101
   Caldwell SA, 2010, ONCOGENE, V29, P2831, DOI 10.1038/onc.2010.41
   Canel M, 2013, J CELL SCI, V126, P393, DOI 10.1242/jcs.100115
   Carvalho-cruz P, 2018, DEV DYNAM, V247, P481, DOI 10.1002/dvdy.24553
   Chandrashekar DS, 2017, NEOPLASIA, V19, P649, DOI 10.1016/j.neo.2017.05.002
   Cheng SM, 2017, PLOS ONE, V12, DOI 10.1371/journal.pone.0182696
   Chu CS, 2014, P NATL ACAD SCI USA, V111, P1355, DOI 10.1073/pnas.1323226111
   Copeland RJ, 2008, AM J PHYSIOL-ENDOC M, V295, pE17, DOI 10.1152/ajpendo.90281.2008
   De Francesco EM, 2018, INT J MOL SCI, V19, DOI 10.3390/ijms19072011
   de Queiroz RM, 2016, J BIOL CHEM, V291, P18897, DOI 10.1074/jbc.M116.734533
   Diepenbruck M, 2016, CURR OPIN CELL BIOL, V43, P7, DOI 10.1016/j.ceb.2016.06.002
   Dubovy P, 2018, HISTOCHEM CELL BIOL, V150, P37, DOI 10.1007/s00418-018-1656-y
   Ferrer CM, 2017, ONCOGENE, V36, P559, DOI 10.1038/onc.2016.228
   Ferrer CM, 2016, J MOL BIOL, V428, P3282, DOI 10.1016/j.jmb.2016.05.028
   Ferrer CM, 2014, MOL CELL, V54, P820, DOI 10.1016/j.molcel.2014.04.026
   Gao Y, 2001, J BIOL CHEM, V276, P9838, DOI 10.1074/jbc.M010420200
   Gewinner C, 2004, J BIOL CHEM, V279, P3563, DOI 10.1074/jbc.M306449200
   Gloster TM, 2011, NAT CHEM BIOL, V7, P174, DOI 10.1038/NCHEMBIO.520
   Griffin ME, 2016, MOL BIOSYST, V12, P1756, DOI 10.1039/c6mb00138f
   Gu M, 2017, J CANCER, V8, P3887, DOI 10.7150/jca.19112
   Gu YC, 2010, CANCER RES, V70, P6344, DOI 10.1158/0008-5472.CAN-09-1887
   Han CF, 2017, NAT COMMUN, V8, DOI 10.1038/s41467-017-01654-6
   Han J, 2017, CANCER BIOMARK, V18, P249, DOI 10.3233/CBM-160143
   Hart GW, 2019, J BIOL CHEM, V294, P2211, DOI 10.1074/jbc.AW119.003226
   Hart GW, 2011, ANNU REV BIOCHEM, V80, P825, DOI 10.1146/annurev-biochem-060608-102511
   Huang H, 2018, SENSORS-BASEL, V18, DOI 10.3390/s18103249
   Huang X, 2013, J BIOL CHEM, V288, P36418, DOI 10.1074/jbc.M113.495713
   Itkonen HM, 2020, MOL CANCER RES, V18, P1512, DOI 10.1158/1541-7786.MCR-20-0339
   Itkonen HM, 2019, THERANOSTICS, V9, P2183, DOI 10.7150/thno.30834
   Itkonen HM, 2016, ONCOTARGET, V7, P12464, DOI 10.18632/oncotarget.7039
   Jackstadt R, 2019, CANCER CELL, V36, P319, DOI 10.1016/j.ccell.2019.08.003
   Jang TJ, 2016, PATHOL RES PRACT, V212, P622, DOI 10.1016/j.prp.2016.04.002
   Jaskiewicz Nicole Morin, 2019, Oncotarget, V10, P2899, DOI 10.18632/oncotarget.26884
   Jeon JH, 2014, STEM CELLS DEV, V23, P2067, DOI 10.1089/scd.2013.0583
   Jia CZ, 2020, BIOMED RES INT, V2020, DOI 10.1155/2020/1921609
   Jiang MZ, 2019, ONCOGENE, V38, P301, DOI 10.1038/s41388-018-0435-5
   Jin FZ, 2013, EXP CELL RES, V319, P1482, DOI 10.1016/j.yexcr.2013.03.013
   Jin L, 2020, NEOPLASMA, V67, P880, DOI 10.4149/neo_2020_191006N1009
   Jin L, 2020, CELL MOL BIOL LETT, V25, DOI 10.1186/s11658-020-00208-x
   Jinek M, 2004, NAT STRUCT MOL BIOL, V11, P1001, DOI 10.1038/nsmb833
   Kahn SA, 2018, NAT COMMUN, V9, DOI 10.1038/s41467-018-07182-1
   Kamigaito T, 2014, PROSTATE CANCER P D, V17, P18, DOI 10.1038/pcan.2013.56
   Kang KA, 2016, ONCOTARGET, V7, P40594, DOI 10.18632/oncotarget.9745
   Keembiyehetty CN, 2011, J CELL SCI, V124, P2851, DOI 10.1242/jcs.083287
   Kielbik M, 2019, INT J MOL SCI, V20, DOI 10.3390/ijms20071751
   Kreppel LK, 1999, J BIOL CHEM, V274, P32015, DOI 10.1074/jbc.274.45.32015
   Lazarus MB, 2011, NATURE, V469, P564, DOI 10.1038/nature09638
   Lei YR, 2020, ONCOGENESIS, V9, DOI 10.1038/s41389-020-0208-1
   Li HY, 2017, SCI REP-UK, V7, DOI 10.1038/srep43601
   Li XH, 2017, J EXP MED, V214, P1093, DOI 10.1084/jem.20161105
   Li YN, 2015, DIS MARKERS, V2015, DOI 10.1155/2015/239479
   Li ZW, 2017, CELL DEATH DIFFER, V24, P59, DOI 10.1038/cdd.2016.95
   Lignitto L, 2019, CELL, V178, P316, DOI 10.1016/j.cell.2019.06.003
   Lim S, 2015, INT J MOL SCI, V16, P20212, DOI 10.3390/ijms160920212
   Lin Yi-Cheng, 2018, Oncotarget, V9, P31032, DOI 10.18632/oncotarget.25772
   Liu J, 2016, IMMUNITY, V45, P15, DOI 10.1016/j.immuni.2016.06.020
   Liu YB, 2017, SCI REP-UK, V7, DOI 10.1038/s41598-017-12522-0
   Liu YB, 2017, BIOMED PHARMACOTHER, V91, P731, DOI 10.1016/j.biopha.2017.05.007
   Liu YB, 2017, BIOCHEM BIOPH RES CO, V487, P755, DOI 10.1016/j.bbrc.2017.04.135
   Liu ZJ, 2015, J ZHEJIANG UNIV-SC B, V16, P32, DOI 10.1631/jzus.B1400221
   Lo PW, 2018, P NATL ACAD SCI USA, V115, P7302, DOI 10.1073/pnas.1801850115
   Love DC, 2003, J CELL SCI, V116, P647, DOI 10.1242/jcs.00246
   Lubas WA, 2000, J BIOL CHEM, V275, P10983, DOI 10.1074/jbc.275.15.10983
   Lv QL, 2016, INT J ENV RES PUB HE, V13, DOI 10.3390/ijerph13101021
   Lynch TP, 2012, J BIOL CHEM, V287, P11070, DOI 10.1074/jbc.M111.302547
   Ma ZY, 2013, J BIOL CHEM, V288, P15121, DOI 10.1074/jbc.M113.470047
   Martin SES, 2018, J AM CHEM SOC, V140, P13542, DOI 10.1021/jacs.8b07328
   McCahill A, 2002, MOL PHARMACOL, V62, P1261, DOI 10.1124/mol.62.6.1261
   Mi WY, 2011, BBA-MOL BASIS DIS, V1812, P514, DOI 10.1016/j.bbadis.2011.01.009
   Miguez JSG, 2018, LIFE SCI, V209, P78, DOI 10.1016/j.lfs.2018.07.058
   Morfoisse F, 2014, CELL REP, V6, P155, DOI 10.1016/j.celrep.2013.12.011
   Munkley J, 2019, ONCOL LETT, V17, P2569, DOI 10.3892/ol.2019.9885
   Olivier-Van Stichelen S, 2012, ONCOGENESIS, V1, DOI 10.1038/oncsis.2012.36
   Onder TT, 2008, CANCER RES, V68, P3645, DOI 10.1158/0008-5472.CAN-07-2938
   Ortiz-Meoz RF, 2015, ACS CHEM BIOL, V10, P1392, DOI 10.1021/acschembio.5b00004
   Padmanaban V, 2019, NATURE, V573, P439, DOI 10.1038/s41586-019-1526-3
   Park SY, 2010, EMBO J, V29, P3787, DOI 10.1038/emboj.2010.254
   Parrales A, 2015, FRONT ONCOL, V5, DOI 10.3389/fonc.2015.00288
   Phoomak C, 2019, MOL ONCOL, V13, P338, DOI 10.1002/1878-0261.12406
   Phoomak C, 2018, ONCOGENE, V37, P5648, DOI 10.1038/s41388-018-0366-1
   Phoomak C, 2017, SCI REP-UK, V7, DOI 10.1038/srep43842
   Phoomak C, 2016, SCI REP-UK, V6, DOI 10.1038/srep27853
   Qiao Z, 2016, ONCOL LETT, V11, P3317, DOI 10.3892/ol.2016.4428
   Riu IH, 2008, BIOCHEM BIOPH RES CO, V372, P203, DOI 10.1016/j.bbrc.2008.05.034
   Ruland J, 2019, CANCER CELL, V36, P213, DOI 10.1016/j.ccell.2019.08.010
   Sacoman JL, 2017, J BIOL CHEM, V292, P4499, DOI 10.1074/jbc.M116.726752
   Sekine H, 2018, MOL CELL BIOL, V38, DOI 10.1128/MCB.00252-18
   Seo HG, 2016, SCI REP-UK, V6, DOI 10.1038/srep34614
   Sharma NS, 2019, THERANOSTICS, V9, P3410, DOI 10.7150/thno.32615
   Shin SH, 2011, AMINO ACIDS, V40, P885, DOI 10.1007/s00726-010-0719-8
   Simon PS, 2015, BMC CANCER, V15, DOI 10.1186/s12885-015-1808-6
   Sinkevicius KW, 2018, AM J RESP CELL MOL, V59, P237, DOI 10.1165/rcmb.2017-0210OC
   Slawson C, 2008, MOL BIOL CELL, V19, P4130, DOI 10.1091/mbc.E07-11-1146
   Sodi VL, 2015, MOL CANCER RES, V13, P923, DOI 10.1158/1541-7786.MCR-14-0536
   Soni S, 2017, ACTA ONCOL, V56, P503, DOI 10.1080/0284186X.2017.1301680
   Steenackers A, 2016, FRONT ENDOCRINOL, V7, DOI 10.3389/fendo.2016.00046
   Szymura SJ, 2019, CELL COMMUN SIGNAL, V17, DOI 10.1186/s12964-019-0335-5
   Tang MKS, 2018, NAT COMMUN, V9, DOI 10.1038/s41467-018-04695-7
   Taniguchi K, 2018, NAT REV IMMUNOL, V18, P309, DOI 10.1038/nri.2017.142
   Toleman C, 2004, J BIOL CHEM, V279, P53665, DOI 10.1074/jbc.M410406200
   TORRES CR, 1984, J BIOL CHEM, V259, P3308
   Trapannone R, 2016, BIOCHEM J, V473, P1693, DOI 10.1042/BCJ20160092
   Trinca GM, 2018, HORM CANCER-US, V9, P12, DOI 10.1007/s12672-017-0310-9
   Wakahara R, 2012, GENES CELLS, V17, P132, DOI 10.1111/j.1365-2443.2011.01575.x
   Wang H, 2016, SCI TRANSL MED, V8, DOI 10.1126/scitranslmed.aad6095
   Wang LS, 2019, CANCER MANAG RES, V11, P2215, DOI 10.2147/CMAR.S190642
   Wang LS, 2018, BMC CANCER, V18, DOI 10.1186/s12885-018-5033-y
   Wang NN, 2015, CANCER BIOL THER, V16, P528, DOI 10.1080/15384047.2015.1016687
   Wieland E, 2017, CANCER CELL, V31, P355, DOI 10.1016/j.ccell.2017.01.007
   Worth M, 2019, CHEM COMMUN, V55, P13291, DOI 10.1039/c9cc04560k
   Wu CJ, 2020, CANCERS, V12, DOI 10.3390/cancers12010024
   Wu DL, 2017, PROTEIN CELL, V8, P713, DOI 10.1007/s13238-017-0416-4
   Xu C, 2018, CELL PHYSIOL BIOCHEM, V49, P1389, DOI 10.1159/000493444
   Xu DG, 2019, INT J CLIN EXP PATHO, V12, P1305
   Xu WQ, 2017, J HEPATOL, V67, P310, DOI 10.1016/j.jhep.2017.03.017
   Yan M, 2010, BMC CANCER, V10, DOI 10.1186/1471-2407-10-437
   Yang WH, 2008, P NATL ACAD SCI USA, V105, P17345, DOI 10.1073/pnas.0806198105
   Yang XY, 2017, NAT REV MOL CELL BIO, V18, P452, DOI 10.1038/nrm.2017.22
   Yang YR, 2015, PLACENTA, V36, P1063, DOI 10.1016/j.placenta.2015.08.001
   Yang YR, 2015, ONCOTARGET, V6, P12529, DOI 10.18632/oncotarget.3725
   Yu FY, 2018, NEOPLASMA, V65, P406, DOI 10.4149/neo_2018_170608N411
   Yu M, 2019, EXP CELL RES, V382, DOI 10.1016/j.yexcr.2019.06.009
   Zhang D, 2018, EUR REV MED PHARMACO, V22, P5071, DOI 10.26355/eurrev_201808_15699
   Zhang XN, 2019, MOL CANCER, V18, DOI 10.1186/s12943-019-0959-5
   Zhao LH, 2018, MOLECULES, V23, DOI 10.3390/molecules23081967
   Zhou YS, 2018, ONCOGENE, V37, P6152, DOI 10.1038/s41388-018-0349-2
   Zhu GZ, 2016, GLYCOBIOLOGY, V26, P820, DOI 10.1093/glycob/cww025
   Zimmerman AD, 2015, AM J PHYSIOL-REG I, V308, pR543, DOI 10.1152/ajpregu.00347.2014
   Zingg D, 2015, NAT COMMUN, V6, DOI 10.1038/ncomms7051
NR 134
TC 4
Z9 4
U1 4
U2 21
PU FRONTIERS MEDIA SA
PI LAUSANNE
PA AVENUE DU TRIBUNAL FEDERAL 34, LAUSANNE, CH-1015, SWITZERLAND
SN 2234-943X
J9 FRONT ONCOL
JI Front. Oncol.
PD OCT 27
PY 2020
VL 10
AR 585288
DI 10.3389/fonc.2020.585288
PG 11
WC Oncology
WE Science Citation Index Expanded (SCI-EXPANDED)
SC Oncology
GA OO9PU
UT WOS:000587706800001
PM 33194731
OA Green Published, gold
DA 2022-04-10
ER

PT J
AU Vilgrain, I
   Sidibe, A
   Polena, H
   Cand, F
   Mannic, T
   Arboleas, M
   Boccard, S
   Baudet, A
   Gulino-Debrac, D
   Bouillet, L
   Quesada, JL
   Mendoza, C
   Lebas, JF
   Pelletier, L
   Berger, F
AF Vilgrain, Isabelle
   Sidibe, Adama
   Polena, Helena
   Cand, Francine
   Mannic, Tiphaine
   Arboleas, Melanie
   Boccard, Sandra
   Baudet, Antoine
   Gulino-Debrac, Danielle
   Bouillet, Laurence
   Quesada, Jean-Louis
   Mendoza, Christophe
   Lebas, Jean-Francois
   Pelletier, Laurent
   Berger, Francois
TI Evidence for Post-Translational Processing of Vascular Endothelial
   (VE)-Cadherin in Brain Tumors: Towards a Candidate biomarkers
SO PLOS ONE
LA English
DT Article
ID CADHERIN TYROSINE PHOSPHORYLATION; GROWTH-FACTOR; VE-CADHERIN;
   MOLECULAR-mechanism; CELL-PROLIFERATION; BLOOD-VESSELS; IN-VIVO;
   ANGIOGENESIS; GLIOBLASTOMA; PERMEABILITY
AB Vessel abnormalities are among the most important features in malignant glioma. Vascular endothelial (VE)-cadherin is of major importance for vascular integrity. Upon cytokine challenge, VE-cadherin structural modifications have been described including tyrosine phosphorylation and cleavage. The goal of this study was to examine whether these events occurred in human glioma vessels. We demonstrated that VE-cadherin is highly expressed in human glioma tissue and tyrosine phosphorylated at site Y-685, a site previously found phosphorylated upon VEGF challenge, via Src activation. In vitro experiments showed that VEGF-induced VE-cadherin phosphorylation, preceded the cleavage of its extracellular adhesive domain (sVE, 90 kDa). Interestingly, metalloproteases (MMPs) secreted by glioma cell lines were responsible for sVE release. Because VEGF and MMPs are important components of tumor microenvironment, we hypothesized that VE-cadherin proteolysis might occur in human brain tumors. Analysis of glioma patient sera prior treatment confirmed the presence of sVE in bloodstream. Furthermore, sVE levels studied in a cohort of 53 glioma patients were significantly predictive of the overall survival at three years (HR 0.13 [0.04; 0.40] p <= 0.001), irrespective to histopathological grade of tumors. Altogether, these results suggest that VE-cadherin structural modifications should be examined as candidate biomarkerss of tumor vessel abnormalities, with promising applications in oncology.
C1 [Vilgrain, Isabelle; Sidibe, Adama; Polena, Helena; Cand, Francine; Mannic, Tiphaine; Arboleas, Melanie; Boccard, Sandra; Gulino-Debrac, Danielle; Bouillet, Laurence] INSERM, U1036, Grenoble, France.
   [Vilgrain, Isabelle; Sidibe, Adama; Polena, Helena; Cand, Francine; Mannic, Tiphaine; Arboleas, Melanie; Boccard, Sandra; Gulino-Debrac, Danielle; Bouillet, Laurence] UJF Grenoble 1, Grenoble, France.
   [Vilgrain, Isabelle; Sidibe, Adama; Polena, Helena; Cand, Francine; Mannic, Tiphaine; Arboleas, Melanie; Boccard, Sandra; Gulino-Debrac, Danielle; Bouillet, Laurence] CEA Grenoble, DSV IRTSV, F-38054 Grenoble, France.
   [Baudet, Antoine; Bouillet, Laurence] Grenoble Univ Hosp, Div Internal Med, Grenoble, France.
   [Quesada, Jean-Louis; Mendoza, Christophe] Grenoble Univ Hosp, Clin Invest Ctr, INSERM 003, Grenoble, France.
   [Lebas, Jean-Francois] Grenoble Univ Hosp, Div Radiol, Grenoble, France.
   [Pelletier, Laurent; Berger, Francois] INSERM, Grenoble Neurosci Inst Grenoble, Brain Nanomed U836, Grenoble, France.
   [Pelletier, Laurent; Berger, Francois] Univ Grenoble 1, Sch Med, F-38402 St Martin Dheres, France.
   [Pelletier, Laurent] Grenoble Univ Hosp, Biol & Pathol Inst, Grenoble, France.
   [Berger, Francois] Grenoble Univ Hosp, Div Oncol, Grenoble, France.
RP Vilgrain, I (corresponding author), INSERM, U1036, Grenoble, France.
EM isabelle.vilgrain@cea.fr
RI SIDIBE, Adama/AAA-5679-2021
OI SIDIBE, Adama/0000-0003-2808-3744; Boccard-Binet,
   Sandra/0000-0001-5540-3809; VILGRAIN, Isabelle/0000-0002-5511-5871
FU French National Institute of Health and Medical Research INSERMInstitut
   National de la Sante et de la Recherche Medicale (Inserm) [UMRS 1036,
   U836]; French Atomic Energy and Alternative Energies Commission
   (CEA)French Atomic Energy Commission; Life Science division (DSV) /
   Institute of life sciences research and technologies (iRTSV) /
   Endothelial cell junctions and Angiogenesis team/Grenoble University
   Hospital; Institut National du Cancer (INCa)Institut National du Cancer
   (INCA) France; French Association against cancer (ARC Foundation);
   Federation Nationale des Centres de Lutte contre le Cancer (GEFLUC
   Grenoble-Dauphine-Savoie); Courtin Arthritis Foundation; Association
   pour la Recherche contre le Cancer (ARC Foundation); INCa Institut
   National du Cancer (INCa) [07/3D1616/PL-96-031/NG-NC]
FX This work was supported by the French National Institute of Health and
   Medical Research INSERM (UMRS 1036, U836), the French Atomic Energy and
   Alternative Energies Commission (CEA), Life Science division (DSV) /
   Institute of life sciences research and technologies (iRTSV) /
   Endothelial cell junctions and Angiogenesis team/Grenoble University
   Hospital, Institut National du Cancer (INCa), French Association against
   cancer (ARC Foundation), Federation Nationale des Centres de Lutte
   contre le Cancer (GEFLUC Grenoble-Dauphine-Savoie). AS and TM received
   grants from Courtin Arthritis Foundation. HP was a recipient of a grant
   from Association pour la Recherche contre le Cancer (ARC Foundation). SB
   and MA received grants from INCa Institut National du Cancer
   (INCa#:07/3D1616/PL-96-031/NG-NC). The funders had no role in study
   design, data collection and analysis, decision to publish, or
   preparation of the manuscript.
CR Abu-Ghazaleh R, 2001, BIOCHEM J, V360, P255, DOI 10.1042/0264-6021:3600255
   [Anonymous], 2001, GROWTH FACTORS
   [Anonymous], 2007, J NUTR
   Baluk P, 2005, CURR OPIN GENET DEV, V15, P102, DOI 10.1016/j.gde.2004.12.005
   Baumeister U, 2005, EMBO J, V24, P1686, DOI 10.1038/sj.emboj.7600647
   Bouillet L, 2011, J ALLERGY CLIN IMMUN, V128, P232, DOI 10.1016/j.jaci.2011.02.017
   Brasch J, 2011, J MOL BIOL, V408, P57, DOI 10.1016/j.jmb.2011.01.031
   Carmeliet P, 2011, NATURE, V473, P298, DOI 10.1038/nature10144
   Charles NA, 2011, GLIA, V59, P1169, DOI 10.1002/glia.21136
   Chi AS, 2009, ONCOLOGIST, V14, P621, DOI 10.1634/theoncologist.2008-0272
   Corada M, 2002, BLOOD, V100, P905, DOI 10.1182/blood.V100.3.905
   Corada M, 1999, P NATL ACAD SCI USA, V96, P9815, DOI 10.1073/pnas.96.17.9815
   Dejana E, 2008, J CELL SCI, V121, P2115, DOI 10.1242/jcs.017897
   Ducray F, 2010, MOL CANCER, V9, DOI 10.1186/1476-4598-9-234
   Dunn GP, 2012, GENE DEV, V26, P756, DOI 10.1101/gad.187922.112
   Ebos JML, 2008, CANCER RES, V68, P521, DOI 10.1158/0008-5472.CAN-07-3217
   Eliceiri BP, 1999, MOL CELL, V4, P915, DOI 10.1016/S1097-2765(00)80221-X
   Esser S, 1998, J CELL SCI, V111, P1853
   Farias-Eisner G, 2012, BRIT J NEUROSURG, V26, P189, DOI 10.3109/02688697.2011.629698
   Feng HZ, 2011, J CLIN INVEST, V121, P4670, DOI 10.1172/JCI58559
   Gerstner ER, 2008, CURR OPIN NEUROL, V21, P728, DOI 10.1097/WCO.0b013e328318402a
   Greenfield JP, 2009, NEUROSURGERY, V64, P819, DOI 10.1227/01.NEU.0000343742.06625.DB
   Haas TL, 1999, TRENDS CARDIOVAS MED, V9, P70, DOI 10.1016/S1050-1738(99)00014-6
   Hermant B, 2003, J BIOL CHEM, V278, P14002, DOI 10.1074/jbc.M300351200
   Hormigo A, 2007, CANCER CELL, V11, P6, DOI 10.1016/j.ccr.2006.12.008
   Hudry-Clergeon H, 2005, FASEB J, V19, P512, DOI 10.1096/fj.04-2202com
   Hunter T, 2009, CURR OPIN CELL BIOL, V21, P140, DOI 10.1016/j.ceb.2009.01.028
   IMAMOTO A, 1993, CELL, V73, P1117, DOI 10.1016/0092-8674(93)90641-3
   Jain RK, 2007, NAT REV NEUROSCI, V8, P610, DOI 10.1038/nrn2175
   Jiang Z, 2011, J NEURORADIOLOGY, V38, P53, DOI 10.1016/j.neurad.2010.03.004
   Kargiotis O, 2006, J NEURO-ONCOL, V78, P281, DOI 10.1007/s11060-005-9097-6
   Lambeng N, 2005, CIRC RES, V96, P384, DOI 10.1161/01.RES.0000156652.99586.9f
   LI VW, 1994, LANCET, V344, P82, DOI 10.1016/S0140-6736(94)91280-7
   LONG DM, 1970, J NEUROSURG, V32, P127, DOI 10.3171/jns.1970.32.2.0127
   Louis DN, 2007, ACTA NEUROPATHOL, V114, P97, DOI 10.1007/s00401-007-0243-4
   Nagy JA, 2006, LAB INVEST, V86, P767, DOI 10.1038/labinvest.3700436
   Pedraza LG, 2004, ONCOGENE, V23, P4754, DOI 10.1038/sj.onc.1207635
   Petricoin EF, 2006, NAT REV CANCER, V6, P961, DOI 10.1038/nrc2011
   PLATE KH, 1992, NATURE, V359, P845, DOI 10.1038/359845a0
   Potter MD, 2005, J BIOL CHEM, V280, P31906, DOI 10.1074/jbc.M505568200
   Rao JS, 2003, NAT REV CANCER, V3, P489, DOI 10.1038/nrc1121
   Sawlani RN, 2010, RADIOLOGY, V255, P622, DOI 10.1148/radiol.10091341
   SCHOENFELD D, 1982, BIOMETRIKA, V69, P239, DOI 10.2307/2335876
   Sidibe A, 2012, ARTHRITIS RHEUM-US, V64, P77, DOI 10.1002/art.33336
   Sitohy B, 2011, CANCER RES, V71, P7021, DOI 10.1158/0008-5472.CAN-11-1693
   Stupp R, 2005, NEW ENGL J MED, V352, P987, DOI 10.1056/NEJMoa043330
   Tabatabai G, 2010, ACTA NEUROPATHOL, V120, P585, DOI 10.1007/s00401-010-0750-6
   Verhaak RGW, 2010, CANCER CELL, V17, P98, DOI 10.1016/j.ccr.2009.12.020
   Wallez Y, 2007, ONCOGENE, V26, P1067, DOI 10.1038/sj.onc.1209855
   Weis S, 2004, J CLIN INVEST, V113, P885, DOI 10.1172/JCI200420702
   Wrensch M, 2002, NEURO-ONCOLOGY, V4, P278, DOI 10.1093/neuonc/4.4.278
NR 51
TC 15
Z9 16
U1 0
U2 10
PU PUBLIC LIBRARY SCIENCE
PI SAN FRANCISCO
PA 1160 BATTERY STREET, STE 100, SAN FRANCISCO, CA 94111 USA
SN 1932-6203
J9 PLOS ONE
JI PLoS One
PD DEC 16
PY 2013
VL 8
IS 12
AR e80056
DI 10.1371/journal.pone.0080056
PG 13
WC Multidisciplinary Sciences
WE Science Citation Index Expanded (SCI-EXPANDED)
SC Science & Technology - Other Topics
GA 276GD
UT WOS:000328735700002
PM 24358106
OA Green Published, gold, Green Submitted
DA 2022-04-10
ER

PT J
AU Cheng, YW
   Zeng, FM
   Li, DJ
   Wang, SH
   He, JZ
   Guo, ZC
   Nie, PJ
   Wu, ZY
   Shi, WQ
   Wen, B
   Xu, XE
   Liao, LD
   Li, ZM
   Wu, JY
   Zhan, J
   Zhang, HQ
   Chang, ZJ
   Zhang, K
   Xu, LY
   Li, EM
AF Cheng, Yin-Wei
   Zeng, Fa-Min
   Li, Da-Jia
   Wang, Shao-Hong
   He, Jian-Zhong
   Guo, Zhen-Chang
   Nie, Ping-Juan
   Wu, Zhi-Yong
   Shi, Wen-Qi
   Wen, Bing
   Xu, Xiu-E
   Liao, Lian-Di
   Li, Zhi-Mao
   Wu, Jian-Yi
   Zhan, Jun
   Zhang, Hong-Quan
   Chang, Zhi-Jie
   Zhang, Kai
   Xu, Li-Yan
   Li, En-Min
TI P300/CBP-associated factor (PCAF)-mediated acetylation of Fascin at
   lysine 471 inhibits its actin-bundling activity and tumor metastasis in
   esophageal cancer
SO CANCER COMMUNICATIONS
LA English
DT Article
DE acetylation; actin-bundling; esophageal cancer; fascin; filopodium
   formation; P300; CBP-associated factor (PCAF); tumor metastasis
ID CELL-ADHESION; PROTEIN; FILOPODIA; PHOSPHORYLATION; MIGRATION; BINDING;
   LOCALIZATION; MECHANISM; biomarkers; REVEALS
AB Background Fascin is crucial for cancer cell filopodium formation and tumor metastasis, and is functionally regulated by post-translational modification. However, whether and how Fascin is regulated by acetylation remains unclear. This study explored the regulation of Fascin acetylation and its corresponding roles in filopodium formation and tumor metastasis. Methods Immunoprecipitation and glutathione-S-transferase pull-down assays were performed to examine the interaction between Fascin and acetyltransferase P300/CBP-associated factor (PCAF), and immunofluorescence was used to investigate their colocalization. An in vitro acetylation assay was performed to identify Fascin acetylation sites by using mass spectrometry. A specific antibody against acetylated Fascin was generated and used to detect the PCAF-mediated Fascin acetylation in esophageal squamous cell carcinoma (ESCC) cells using Western blotting by overexpressing and knocking down PCAF expression. An in vitro cell migration assay was performed, and a xenograft model was established to study in vivo tumor metastasis. Live-cell imaging and fluorescence recovery after photobleaching were used to evaluate the function and dynamics of acetylated Fascin in filopodium formation. The clinical significance of acetylated Fascin and PCAF in ESCC was evaluated using immunohistochemistry. Results Fascin directly interacted and colocalized with PCAF in the cytoplasm and was acetylated at lysine 471 (K471) by PCAF. Using the specific anti-AcK471-Fascin antibody, Fascin was found to be acetylated in ESCC cells, and the acetylation level was consequently increased after PCAF overexpression and decreased after PCAF knockdown. Functionally, Fascin-K471 acetylation markedly suppressed in vitro ESCC cell migration and in vivo tumor metastasis, whereas Fascin-K471 deacetylation exhibited a potent oncogenic function. Moreover, Fascin-K471 acetylation reduced filopodial length and density, and lifespan of ESCC cells, while its deacetylation produced the opposite effect. In the filipodium shaft, K471-acetylated Fascin displayed rapid dynamic exchange, suggesting that it remained in its monomeric form owing to its weakened actin-bundling activity. Clinically, high levels of AcK471-Fascin in ESCC tissues were strongly associated with prolonged overall survival and disease-free survival of ESCC patients. Conclusions Fascin interacts directly with PCAF and is acetylated at lysine 471 in ESCC cells. Fascin-K471 acetylation suppressed ESCC cell migration and tumor metastasis by reducing filopodium formation through the impairment of its actin-bundling activity.
C1 [Cheng, Yin-Wei; Zeng, Fa-Min; Li, Da-Jia; He, Jian-Zhong; Guo, Zhen-Chang; Nie, Ping-Juan; Shi, Wen-Qi; Wen, Bing; Xu, Xiu-E; Liao, Lian-Di; Li, Zhi-Mao; Wu, Jian-Yi; Xu, Li-Yan; Li, En-Min] Shantou Univ, Dept Biochem & Mol Biol, Key Lab Mol Biol High Canc Incidence Coastal Chao, Med Coll, Shantou 515041, Guangdong, Peoples R China.
   [Cheng, Yin-Wei; Xu, Li-Yan] Shantou Univ, Canc Res Ctr, Inst Basic Med Sci, Med Coll, Shantou 515041, Guangdong, Peoples R China.
   [Wang, Shao-Hong; Wu, Zhi-Yong] Sun Yat Sen Univ, Affiliated Shantou Hosp, Shantou Cent Hosp, Shantou 515041, Guangdong, Peoples R China.
   [He, Jian-Zhong; Xu, Xiu-E; Liao, Lian-Di; Li, Zhi-Mao; Xu, Li-Yan] Shantou Univ, Inst Oncol Pathol, Guangdong Prov Key Lab Infect Dis & Mol Immunopat, Med Coll, Shantou 515041, Guangdong, Peoples R China.
   [Guo, Zhen-Chang; Zhang, Kai] Tianjin Med Univ, Sch Basic Med Sci, Dept Biochem & Mol Biol, Tianjin Key Lab Med Epigenet, Tianjin 300070, Peoples R China.
   [Zhan, Jun; Zhang, Hong-Quan] Peking Univ, State Key Lab Nat & Biomimet Drugs, Hlth Sci Ctr, Beijing 100191, Peoples R China.
   [Chang, Zhi-Jie] Tsinghua Univ, Sch Med, Beijing 100084, Peoples R China.
RP Zhang, K (corresponding author), Tianjin Med Univ, Sch Basic Med Sci, Dept Biochem & Mol Biol, Tianjin Key Lab Med Epigenet, Tianjin 300070, Peoples R China.; Xu, LY; Li, EM (corresponding author), Shantou Univ, Med Coll, 22 Xinling Rd, Shantou 515041, Guangdong, Peoples R China.
EM kzhang@tmu.edu.cn; lyxu@stu.edu.cn; nmli@stu.edu.cn
OI He, Jian-Zhong/0000-0003-1256-472X
CR Adams JC, 2004, CURR OPIN CELL BIOL, V16, P590, DOI 10.1016/j.ceb.2004.07.009
   Anilkumar N, 2003, EMBO J, V22, P5390, DOI 10.1093/emboj/cdg521
   Aratyn YS, 2007, MOL BIOL CELL, V18, P3928, DOI 10.1091/mbc.E07-04-0346
   Bondy-Chorney E, 2019, BIOCHEM CELL BIOL, V97, P30, DOI 10.1139/bcb-2017-0297
   Chen L, 2010, NATURE, V464, P1062, DOI 10.1038/nature08978
   Chen WX, 2017, CLIN RES HEPATOL GAS, V41, P327, DOI 10.1016/j.clinre.2016.10.011
   Cheng Y., 2017, PRECISION RAD ONCOLO, V1, P82, DOI [10.1002/pro6.22, DOI 10.1002/PRO6.22]
   Choudhary C, 2009, SCIENCE, V325, P834, DOI 10.1126/science.1175371
   Faix J, 2006, CURR OPIN CELL BIOL, V18, P18, DOI 10.1016/j.ceb.2005.11.002
   Fang WK, 2013, J PATHOL, V231, P257, DOI 10.1002/path.4236
   Fournier M, 2016, NAT COMMUN, V7, DOI 10.1038/ncomms13227
   Hashimoto Y, 2007, MOL BIOL CELL, V18, P4591, DOI 10.1091/mbc.E07-02-0157
   Helmlinger D, 2017, TRENDS BIOCHEM SCI, V42, P850, DOI 10.1016/j.tibs.2017.09.001
   Jacquemet G, 2015, CURR OPIN CELL BIOL, V36, P23, DOI 10.1016/j.ceb.2015.06.007
   Jaiswal R, 2013, CURR BIOL, V23, P1373, DOI 10.1016/j.cub.2013.06.013
   Jansen S, 2011, J BIOL CHEM, V286, P30087, DOI 10.1074/jbc.M111.251439
   Kuninger D, 2007, J BIOTECHNOL, V131, P253, DOI 10.1016/j.jbiotec.2007.07.498
   Li A, 2010, CURR BIOL, V20, P339, DOI 10.1016/j.cub.2009.12.035
   Li Q, 2016, CANCER LETT, V375, P190, DOI 10.1016/j.canlet.2016.02.053
   Linares LK, 2007, NAT CELL BIOL, V9, P331, DOI 10.1038/ncb1545
   Liu DR, 2016, GASTRIC CANCER, V19, P754, DOI 10.1007/s10120-015-0523-y
   Ma YF, 2015, INT J CANCER, V137, P2534, DOI 10.1002/ijc.29260
   Machesky Laura M, 2010, Commun Integr Biol, V3, P263
   Mattila PK, 2008, NAT REV MOL CELL BIO, V9, P446, DOI 10.1038/nrm2406
   Mazza D, 2013, CELL DEATH DIFFER, V20, P1688, DOI 10.1038/cdd.2013.120
   Ono S, 1997, J BIOL CHEM, V272, P2527
   OTTO JJ, 1979, CELL, V17, P285, DOI 10.1016/0092-8674(79)90154-5
   Povlsen LK, 2012, NAT CELL BIOL, V14, P1089, DOI 10.1038/ncb2579
   Qin YR, 2008, INT J CANCER, V123, P826, DOI 10.1002/ijc.23577
   Reits EAJ, 2001, NAT CELL BIOL, V3, pE145, DOI 10.1038/35078615
   Ridley AJ, 2003, SCIENCE, V302, P1704, DOI 10.1126/science.1092053
   Scholz C, 2015, NAT BIOTECHNOL, V33, P415, DOI 10.1038/nbt.3130
   Sheikh BN, 2019, NAT REV GENET, V20, P7, DOI 10.1038/s41576-018-0072-4
   Shen Zhongying, 2002, Zhonghua Zhongliu Zazhi, V24, P107
   SHIMADA Y, 1992, CANCER, V69, P277, DOI 10.1002/1097-0142(19920115)69:2<277::AID-CNCR2820690202>3.0.CO;2-C
   Tan H, 2014, BRIT J CANCER, V110, P2109, DOI 10.1038/bjc.2014.101
   Vignjevic D, 2006, J CELL BIOL, V174, P863, DOI 10.1083/jcb.200603013
   Yamakita Y, 1996, J BIOL CHEM, V271, P12632, DOI 10.1074/jbc.271.21.12632
   YAMASHIROMATSUMURA S, 1986, J CELL BIOL, V103, P631, DOI 10.1083/jcb.103.2.631
   Yang SY, 2013, J BIOL CHEM, V288, P274, DOI 10.1074/jbc.M112.427971
   Yang XJ, 2004, NUCLEIC ACIDS RES, V32, P959, DOI 10.1093/nar/gkh252
   Zeng FM, 2017, AMINO ACIDS, V49, P943, DOI 10.1007/s00726-017-2398-1
   Zhan XH, 2019, CANCER RES, V79, P4951, DOI 10.1158/0008-5472.CAN-19-0860
   Zhang H, 2006, J CLIN PATHOL, V59, P958, DOI 10.1136/jcp.2005.032730
   Zhang XD, 2018, NUCLEIC ACIDS RES, V46, P1793, DOI 10.1093/nar/gkx1259
   Zhao Q, 2010, J HISTOCHEM CYTOCHEM, V58, P979, DOI 10.1369/jhc.2010.955765
   Zhu C, 2009, ONCOGENE, V28, P2821, DOI 10.1038/onc.2009.137
NR 47
TC 0
Z9 0
U1 8
U2 8
PU WILEY
PI HOBOKEN
PA 111 RIVER ST, HOBOKEN 07030-5774, NJ USA
EI 2523-3548
J9 CANCER COMMUN
JI Cancer Commun.
PD DEC
PY 2021
VL 41
IS 12
BP 1398
EP 1416
DI 10.1002/cac2.12221
EA SEP 2021
PG 19
WC Oncology
WE Science Citation Index Expanded (SCI-EXPANDED)
SC Oncology
GA XT0WI
UT WOS:000698432000001
PM 34555274
OA Green Published, gold
DA 2022-04-10
ER

PT J
AU Chen, SW
   Yao, X
   Li, YW
   Saifudeen, Z
   Bachvarov, D
   El-Dahr, SS
AF Chen, Shaowei
   Yao, Xiao
   Li, Yuwen
   Saifudeen, Zubaida
   Bachvarov, Dimcho
   El-Dahr, Samir S.
TI Histone deacetylase 1 and 2 regulate Wnt and p53 pathway in the
   ureteric bud epithelium
SO DEVELOPMENT
LA English
DT Article
DE Branching morphogenesis; Histone; Kidney; Ureteric bud; Wnt; p53
   (Trp53); Mouse
ID BETA-CATENIN; CELL-DIFFERENTIATION; NONHISTONE PROTEINS;
   gene expression; ACETYLATION; KIDNEY; GROWTH; HDAC1; ACTIVATION;
   PROLIFERATION
AB Histone deacetylases (HDACs) regulate a broad range of biological processes through removal of acetyl groups from histones as well as non-histone proteins. Our previous studies showed that Hdac1 and Hdac2 are bound to promoters of key renal developmental regulators and that HDAC activity is required for embryonic kidney gene expression. However, the existence of many HDAC isoforms in embryonic kidneys raises questions concerning the possible specificity or redundancy of their functions. We report here that targeted deletion of both the Hdac1 and Hdac2 genes from the ureteric bud (UB) cell lineage of mice causes bilateral renal hypodysplasia. One copy of either Hdac1 or Hdac2 is sufficient to sustain normal renal development. In addition to defective cell proliferation and survival, genome-wide transcriptional profiling revealed that the canonical Wnt signaling pathway is specifically impaired in UBHdac1,2-/- kidneys. Our results also demonstrate that loss of Hdac1 and Hdac2 in the UB epithelium leads to marked hyperacetylation of the tumor suppressor protein p53 on lysine 370, 379 and 383; these post-translational modification are known to boost p53 stability and transcriptional activity. Genetic deletion of p53 partially rescues the development of UBHdac1,2-/- kidneys. Together, these data indicate that Hdac1 and Hdac2 are crucial for kidney development. They perform redundant, yet essential, cell lineage-autonomous functions via p53-dependent and - independent pathway.
C1 [Chen, Shaowei; Yao, Xiao; Li, Yuwen; Saifudeen, Zubaida; El-Dahr, Samir S.] Tulane Univ, Hlth Sci Ctr, Dept Pediat, Sect Pediat Nephrol, New Orleans, LA 70112 USA.
   [Bachvarov, Dimcho] Univ Laval, Dept Mol Med, Quebec City, PQ G1R 2J6, Canada.
RP El-Dahr, SS (corresponding author), Tulane Univ, Hlth Sci Ctr, Dept Pediat, Sect Pediat Nephrol, New Orleans, LA 70112 USA.
EM seldahr@tulane.edu
OI Bachvarov, Dimcho/0000-0001-6509-9599
FU National Institutes of HealthUnited States Department of Health & Human
   ServicesNational Institutes of Health (NIH) - USA [R01DK079886,
   P50DK096373, P30GM103337]; NATIONAL INSTITUTE OF DIABETES AND DIGESTIVE
   AND KIDNEY DISEASESUnited States Department of Health & Human
   ServicesNational Institutes of Health (NIH) - USANIH National Institute
   of Diabetes & Digestive & Kidney Diseases (NIDDK) [R01DK079886,
   P50DK096373] Funding Source: NIH RePORTER; NATIONAL INSTITUTE OF GENERAL
   MEDICAL SCIENCESUnited States Department of Health & Human
   ServicesNational Institutes of Health (NIH) - USANIH National Institute
   of General Medical Sciences (NIGMS) [P30GM103337] Funding Source: NIH
   RePORTER
FX This work was supported by National Institutes of Health grants
   [R01DK079886, P50DK096373 and P30GM103337]. Deposited in PMC for release
   after 12 months.
CR Bridgewater D, 2008, DEV BIOL, V317, P83, DOI 10.1016/j.ydbio.2008.02.010
   Bridgewater D, 2011, J AM SOC NEPHROL, V22, P718, DOI 10.1681/ASN.2010050562
   Brooks CL, 2011, PROTEIN CELL, V2, P456, DOI 10.1007/s13238-011-1063-9
   Brunmeir R, 2009, INT J DEV BIOL, V53, P275, DOI 10.1387/ijdb.082649rb
   Carroll TJ, 2005, DEV CELL, V9, P283, DOI 10.1016/j.devcel.2005.05.016
   Chen SW, 2011, J BIOL CHEM, V286, P32775, DOI 10.1074/jbc.M111.248278
   De Ruijter AJM, 2003, BIOCHEM J, V370, P737, DOI 10.1042/BJ20021321
   Denu JM, 2012, J BIOL CHEM, V287, P42417, DOI 10.1074/jbc.R112.428862
   Glozak MA, 2005, GENE, V363, P15, DOI 10.1016/j.gene.2005.09.010
   Gu W, 1997, CELL, V90, P595, DOI 10.1016/S0092-8674(00)80521-8
   Haberland M, 2010, J BIOL CHEM, V285, P14663, DOI 10.1074/jbc.M109.081679
   Haberland M, 2009, NAT REV GENET, V10, P32, DOI 10.1038/nrg2485
   Hilliard S, 2011, DEV BIOL, V353, P354, DOI 10.1016/j.ydbio.2011.03.017
   Hilliard SA, 2014, DEV BIOL, V387, P1, DOI 10.1016/j.ydbio.2014.01.009
   Ito A, 2002, EMBO J, V21, P6236, DOI 10.1093/emboj/cdf616
   Jacob C, 2011, NAT NEUROSCI, V14, P429, DOI 10.1038/nn.2762
   Kam Y, 2009, PLOS ONE, V4, DOI 10.1371/journal.pone.0004580
   Karner CM, 2011, DEVELOPMENT, V138, P1247, DOI 10.1242/dev.057646
   Kruse JP, 2009, CELL, V137, P609, DOI 10.1016/j.cell.2009.04.050
   Lagger G, 2002, EMBO J, V21, P2672, DOI 10.1093/emboj/21.11.2672
   LeBoeuf M, 2010, DEV CELL, V19, P807, DOI 10.1016/j.devcel.2010.10.015
   Li YW, 2013, PHYSIOL GENOMICS, V45, P948, DOI 10.1152/physiolgenomics.00113.2013
   Luo JY, 2000, NATURE, V408, P377, DOI 10.1038/35042612
   Ma PP, 2012, P NATL ACAD SCI USA, V109, pE481, DOI 10.1073/pnas.1118403109
   Marks PA, 2003, CURR OPIN PHARMACOL, V3, P344, DOI 10.1016/S1471-4892(03)00084-5
   Marose TD, 2008, DEV BIOL, V314, P112, DOI 10.1016/j.ydbio.2007.11.016
   Meek DW, 2009, CSH PERSPECT BIOL, V1, DOI 10.1101/cshperspect.a000950
   Montgomery RL, 2007, GENE DEV, V21, P1790, DOI 10.1101/gad.1563807
   Perez-Moreno M, 2006, DEV CELL, V11, P601, DOI 10.1016/j.devcel.2006.10.010
   Saifudeen Z, 2002, J CLIN INVEST, V109, P1021, DOI 10.1172/JCI200213972
   Saifudeen Z, 2009, J AM SOC NEPHROL, V20, P2328, DOI 10.1681/ASN.2008121224
   Schanstra JP, 2007, KIDNEY INT, V72, P442, DOI 10.1038/sj.ki.5002172
   Smith CL, 2008, BIOESSAYS, V30, P15, DOI 10.1002/bies.20687
   Sonnemann J, 2014, BRIT J CANCER, V110, P656, DOI 10.1038/bjc.2013.742
   Spange S, 2009, INT J BIOCHEM CELL B, V41, P185, DOI 10.1016/j.biocel.2008.08.027
   Tang Y, 2008, CELL, V133, P612, DOI 10.1016/j.cell.2008.03.025
   Wilting RH, 2010, EMBO J, V29, P2586, DOI 10.1038/emboj.2010.136
   Ye F, 2009, NAT NEUROSCI, V12, P829, DOI 10.1038/nn.2333
   Yu J, 2002, DEVELOPMENT, V129, P5301
   Yu J, 2009, DEVELOPMENT, V136, P161, DOI 10.1242/dev.022087
   Zhao HT, 2004, DEV BIOL, V276, P403, DOI 10.1016/j.ydbio.2004.09.002
NR 41
TC 35
Z9 37
U1 0
U2 4
PU COMPANY OF BIOLOGISTS LTD
PI CAMBRIDGE
PA BIDDER BUILDING CAMBRIDGE COMMERCIAL PARK COWLEY RD, CAMBRIDGE CB4 4DL,
   CAMBS, ENGLAND
SN 0950-1991
EI 1477-9129
J9 DEVELOPMENT
JI Development
PD MAR 15
PY 2015
VL 142
IS 6
BP 1180
EP 1192
DI 10.1242/dev.113506
PG 13
WC Developmental Biology
WE Science Citation Index Expanded (SCI-EXPANDED)
SC Developmental Biology
GA CE3AY
UT WOS:000351697700017
PM 25758227
OA Green Published, Bronze
DA 2022-04-10
ER

PT J
AU Satelli, A
   Rao, PS
   Gupta, PK
   Lockman, PR
   Srivenugopal, KS
   Rao, US
AF Satelli, Arun
   Rao, Prema S.
   Gupta, Prem K.
   Lockman, Paul R.
   Srivenugopal, Kalkunte S.
   Rao, U. Subrahmanyeswara
TI Varied expression and localization of multiple galectins in different
   cancer cell lines
SO ONCOLOGY REPORTS
LA English
DT Article
DE galectin; breast invasive carcinoma; MCF-7; colon invasive
   adenocarcinoma; HT-29; T98G; RT-PCR; immunocytochemistry;
   immunohistochemistry
ID P-GLYCOPROTEIN; EXTRACELLULAR-MATRIX; ENDOGENOUS LECTINS;
   TUMOR-METASTASIS; breast cancer; DEATH; ADHESION; PROLIFERATION;
   FIBRONECTIN; CARCINOMA
AB Galectins play a key role in oncogenic processes. Although several galectins are known, their relative expression at the mRNA and protein levels, the subcellular localization, and their relationship to the oncogenic manifestation remains unclear. Herein we report a comprehensive characterization of the expression of major galectins in human breast cancer (drug-sensitive MCF-7 and drug-resistant MCF-7/Adr(R)), colon cancer (HCT-116 and HT-29), and glioma (T98G) cell lines, as these cells are common model systems for studying oncogenic processes. The expected similar to 14.5 kDa galectin-1, predominantly cytosolic, was detected in the cancer and normal cell lines. Notably, two different molecular forms of galectin-1 with molecular masses of similar to 13.5 and 15 kDa were detected in T98G cells, the latter being in the extracellular medium, perhaps a result of post-translational processing. Immunocytochemistry indicated that the extracellular galectin-1 bound to the cell surface was punctated in appearance, suggesting that it was bound to specific receptors. Immunohistological studies indicated that metastasizing carcinomas express high levels of galectin-1. On the other hand, galectin-3 was readily detectable in all cancer cell lines but undetectable in normal cell lines, indicating that galectin-3 is a cancer-specific biomarkers protein. Galectin-3 was a cytosolic protein but was not detected in the extracellular medium, indicating that cancer cells do not secrete this galectin. Finally, despite the RT-PCR analysis suggesting the presence of two transcripts of galectin-8 in all cancer cell lines, the corresponding similar to 36 kDa protein was only detectable in the nuclear and cytosolic fractions upon cell fractionation. Notably, a different molecular form of galectin-8 of similar to 18 kDa was immunoprecipitated from the extracellular media, suggesting that the secreted galectin-8 undergoes post-translational processing. These results highlight the expression of galectins in different molecular forms in cancers, warranting caution in interpreting the results of functional studies of individual galectins, particularly because these proteins function redundantly in cancer pathway.
C1 Texas Tech Univ, Hlth Sci Ctr, Dept Pharmaceut Sci, Sch Pharm,Anticanc Resistance Grp, Amarillo, TX 79106 USA.
   Texas Tech Univ, Hlth Sci Ctr, Dept Pharmaceut Sci, Sch Pharm,Canc Biol Ctr, Amarillo, TX 79106 USA.
RP Rao, US (corresponding author), Texas Tech Univ, Hlth Sci Ctr, Dept Pharmaceut Sci, Sch Pharm,Anticanc Resistance Grp, SOP Room 409,1300 Coulter Rd, Amarillo, TX 79106 USA.
EM us.rao@ttuhsc.edu
RI satelli, arun/A-1657-2013; satelli, arun/G-3762-2013
OI Lockman, Paul/0000-0002-6995-9944
FU NCI NIH HHSUnited States Department of Health & Human ServicesNational
   Institutes of Health (NIH) - USANIH National Cancer Institute (NCI)
   [CA106625] Funding Source: Medline; NATIONAL CANCER INSTITUTEUnited
   States Department of Health & Human ServicesNational Institutes of
   Health (NIH) - USANIH National Cancer Institute (NCI) [R01CA106625]
   Funding Source: NIH RePORTER
CR BARONDES SH, 1994, CELL, V76, P597, DOI 10.1016/0092-8674(94)90498-7
   Barrionuevo P, 2007, J IMMUNOL, V178, P436, DOI 10.4049/jimmunol.178.1.436
   Berberat PO, 2001, J HISTOCHEM CYTOCHEM, V49, P539, DOI 10.1177/002215540104900414
   Bidon-Wagner N, 2002, GLYCOCONJUGATE J, V19, P557, DOI 10.1023/B:GLYC.0000014086.38343.98
   Brinck U, 1996, HISTOL HISTOPATHOL, V11, P919
   Camby I, 2006, GLYCOBIOLOGY, V16, p137R, DOI 10.1093/glycob/cwl025
   CHO MJ, 1995, J BIOL CHEM, V270, P5207, DOI 10.1074/jbc.270.10.5207
   Clausse N, 1999, Angiogenesis, V3, P317, DOI 10.1023/A:1026584523789
   Danguy A, 2002, BBA-GEN SUBJECTS, V1572, P285, DOI 10.1016/S0304-4165(02)00315-X
   Druley TE, 2001, BIOCHEMISTRY-US, V40, P4312, DOI 10.1021/bi001371v
   Elola MT, 2005, J BIOMED SCI, V12, P13, DOI 10.1007/s11373-004-8169-5
   Gray CA, 2005, REPRODUCTION, V130, P231, DOI 10.1530/rep.1.00637
   HaferMacko C, 1996, GLYCOCONJUGATE J, V13, P591, DOI 10.1007/BF00731447
   He JL, 2004, J BIOL CHEM, V279, P4705, DOI 10.1074/jbc.M311183200
   Horiguchi N, 2003, J BIOCHEM, V134, P869, DOI 10.1093/jb/mvg213
   Jung EJ, 2007, INT J CANCER, V120, P2331, DOI 10.1002/ijc.22434
   Kreunin P, 2007, PROTEOMICS, V7, P299, DOI 10.1002/pmic.200600272
   Lahm H, 2003, GLYCOCONJUGATE J, V20, P227, DOI 10.1023/B:GLYC.0000025817.24297.17
   Lahm H, 2001, J CANCER RES CLIN, V127, P375, DOI 10.1007/s004320000207
   Matarrese P, 2005, J BIOL CHEM, V280, P6969, DOI 10.1074/jbc.M409752200
   Miura T, 2004, CELL DEATH DIFFER, V11, P1076, DOI 10.1038/sj.cdd.4401462
   Moiseeva EV, 2005, BREAST CANCER RES TR, V91, P227, DOI 10.1007/s10549-005-0289-8
   MOUTSATSOS IK, 1987, P NATL ACAD SCI USA, V84, P6452, DOI 10.1073/pnas.84.18.6452
   Nuti SL, 2000, BIOCHEMISTRY-US, V39, P3424, DOI 10.1021/bi992392w
   OZEKI Y, 1995, GLYCOBIOLOGY, V5, P255, DOI 10.1093/glycob/5.2.255
   Paret C, 2005, INT J CANCER, V115, P724, DOI 10.1002/ijc.20977
   PERILLO NL, 1995, NATURE, V378, P736, DOI 10.1038/378736a0
   Perillo NL, 1998, J MOL MED, V76, P402, DOI 10.1007/s001090050232
   Rao PS, 2005, CLIN CANCER RES, V11, P5833, DOI 10.1158/1078-0432.CCR-04-2182
   Rubinstein N, 2004, TISSUE ANTIGENS, V64, P1, DOI 10.1111/j.0001-2815.2004.00278.x
   Satterfield MC, 2006, BIOL REPROD, V75, P289, DOI 10.1095/biolreprod.106.052944
   Seelenmeyer C, 2003, J CELL SCI, V116, P1305, DOI 10.1242/jcs.00312
   Toscano MA, 2007, CYTOKINE GROWTH F R, V18, P57, DOI 10.1016/j.cytogfr.2007.01.006
   van den Brule F, 2003, LAB INVEST, V83, P377, DOI 10.1097/01.LAB.0000059949.01480.40
   van den Brule F, 2002, GLYCOCONJUGATE J, V19, P537, DOI 10.1023/B:GLYC.0000014083.48508.6a
   Zick Y, 2002, GLYCOCONJUGATE J, V19, P517, DOI 10.1023/B:GLYC.0000014081.55445.af
NR 36
TC 55
Z9 59
U1 0
U2 13
PU SPANDIDOS PUBL LTD
PI ATHENS
PA POB 18179, ATHENS, 116 10, GREECE
SN 1021-335X
EI 1791-2431
J9 ONCOL REP
JI Oncol. Rep.
PD MAR
PY 2008
VL 19
IS 3
BP 587
EP 594
PG 8
WC Oncology
WE Science Citation Index Expanded (SCI-EXPANDED)
SC Oncology
GA 268EK
UT WOS:000253561400001
PM 18288388
DA 2022-04-10
ER

PT J
AU Dirks, RAM
   Stunnenberg, HG
   Marks, H
AF Dirks, Rene A. M.
   Stunnenberg, Hendrik G.
   Marks, Hendrik
TI Genome-wide epigenomic profiling for biomarkers discovery
SO CLINICAL epigenetic
LA English
DT Review
DE Genome-wide epigenetic profiling; biomarkers discovery; Miniaturization;
   Automation; Single cell; DNA methylation; WGBS; ATAC-Seq;
   Stratification; Precision medicine
ID PROTEIN-DNA INTERACTIONS; THROUGHPUT CHROMATIN IMMUNOPRECIPITATION;
   CERVICAL INTRAEPITHELIAL NEOPLASIA; ABERRANT PROMOTER METHYLATION; ACUTE
   LYMPHOBLASTIC-LEUKEMIA; CHRONIC LYMPHOCYTIC-LEUKEMIA; CANCER
   SUSCEPTIBILITY GENE; METASTATIC breast cancer; I HYPERSENSITIVE SITES;
   ACUTE MYELOID-LEUKEMIA
AB A myriad of diseases is caused or characterized by alteration of epigenetic patterns, including changes in DNA methylation, post-translational histone modification, or chromatin structure. These changes of the epigenome represent a highly interesting layer of information for disease stratification and for personalized medicine. Traditionally, epigenomic profiling required large amounts of cells, which are rarely available with clinical samples. Also, the cellular heterogeneity complicates analysis when profiling clinical samples for unbiased genome-wide biomarkers discovery. Recent years saw great progress in miniaturization of genome-wide epigenomic profiling, enabling large-scale epigenetic biomarkers screens for disease diagnosis, prognosis, and stratification on patient-derived samples. All main genome-wide profiling technologies have now been scaled down and/or are compatible with single-cell readout, including: (i) Bisulfite sequencing to determine DNA methylation at base-pair resolution, (ii) ChIP-Seq to identify protein binding sites on the genome, (iii) DNaseI-Seq/ATAC-Seq to profile open chromatin, and (iv) 4C-Seq and HiC-Seq to determine the spatial organization of chromosomes. In this review we provide an overview of current genome-wide epigenomic profiling technologies and main technological advances that allowed miniaturization of these assays down to single-cell level. For each of these technologies we evaluate their application for future biomarkers discovery. We will focus on (i) compatibility of these technologies with methods used for clinical sample preservation, including methods used by biobanks that store large numbers of patient samples, and (ii) automation of these technologies for robust sample preparation and increased throughput.
C1 [Dirks, Rene A. M.; Stunnenberg, Hendrik G.; Marks, Hendrik] Radboud Univ Nijmegen, Dept Mol Biol, Fac Sci, Radboud Inst Mol Life Sci, NL-6500 HB Nijmegen, Netherlands.
RP Marks, H (corresponding author), Radboud Univ Nijmegen, Dept Mol Biol, Fac Sci, Radboud Inst Mol Life Sci, NL-6500 HB Nijmegen, Netherlands.
EM H.Marks@ncmls.ru.nl
RI Stunnenberg, Hendrik G./D-6875-2012; Marks, Hendrik/E-2801-2012
OI Stunnenberg, Hendrik G./0000-0002-0066-1576; Marks,
   Hendrik/0000-0002-4198-3731; Dirks, Rene/0000-0002-3093-5662
FU European Union grant BLUEPRINT [FP7/2011: 282510]; SysStemCell
   [ERC-2013-ADG-339431]; Netherlands Organization for Scientific
   Research)Netherlands Organization for Scientific Research (NWO)
   [NWO-VIDI 864.12.007]
FX Research in the group of HGS is supported by the European Union grant
   BLUEPRINT (FP7/2011: 282510) and ERC-2013-ADG-339431 "SysStemCell."
   Research in the group of HM is supported by a grant from the Netherlands
   Organization for Scientific Research (NWO-VIDI 864.12.007).
CR Aberg KA, 2012, EPIGENOMICS-UK, V4, P605, DOI [10.2217/EPI.12.59, 10.2217/epi.12.59]
   Adams D, 2012, NAT BIOTECHNOL, V30, P224, DOI 10.1038/nbt.2153
   Adli M, 2010, NAT METHODS, V7, P615, DOI [10.1038/NMETH.1478, 10.1038/nmeth.1478]
   Agirre X, 2015, GENOME RES, V25, P478, DOI 10.1101/gr.180240.114
   Aldridge S, 2013, GENOME BIOL, V14, DOI 10.1186/gb-2013-14-11-r124
   Amatori S, 2014, EPIGENET CHROMATIN, V7, DOI 10.1186/1756-8935-7-18
   Arrowsmith CH, 2012, NAT REV DRUG DISCOV, V11, P384, DOI 10.1038/nrd3674
   Atkinson AJ, 2001, CLIN PHARMACOL THER, V69, P89, DOI 10.1067/mcp.2000.113989
   Baker M, 2012, NATURE, V486, P141, DOI 10.1038/486141a
   Barfield RT, 2014, GENET EPIDEMIOL, V38, P231, DOI 10.1002/gepi.21789
   Barski A, 2007, CELL, V129, P823, DOI 10.1016/j.cell.2007.05.009
   Beck S, 2012, CANCER RES, V72, P6319, DOI 10.1158/0008-5472.CAN-12-3658
   Beggs AD, 2013, J PATHOL, V229, P697, DOI 10.1002/path.4132
   Belinsky SA, 2002, CANCER RES, V62, P2370
   Bell JT, 2011, GENOME BIOL, V12, DOI 10.1186/gb-2011-12-1-r10
   Belton JM, 2012, METHODS, V58, P268, DOI 10.1016/j.ymeth.2012.05.001
   Berguet G, 2014, JOVE-J VIS EXP, DOI 10.3791/52150
   Bernstein BE, 2010, NAT BIOTECHNOL, V28, P1045, DOI 10.1038/nbt1010-1045
   Bjornsson HT, 2015, GENOME RES, V25, P1473, DOI 10.1101/gr.190629.115
   Bock C, 2016, NAT BIOTECHNOL, V34, P726, DOI 10.1038/nbt.3605
   Bock C, 2010, NAT BIOTECHNOL, V28, P1106, DOI 10.1038/nbt.1681
   Bock C, 2009, EPIGENOMICS-UK, V1, P99, DOI 10.2217/EPI.09.6
   Bocklandt S, 2011, PLOS ONE, V6, DOI 10.1371/journal.pone.0014821
   Boers A, 2016, CLIN epigenetic, V8, DOI 10.1186/s13148-016-0196-3
   Brind'Amour J, 2015, NAT COMMUN, V6, DOI 10.1038/ncomms7033
   Brinkman AB, 2010, METHODS, V52, P232, DOI 10.1016/j.ymeth.2010.06.012
   Brock MV, 2008, NEW ENGL J MED, V358, P1118, DOI 10.1056/NEJMoa0706550
   Brower V, 2011, NATURE, V471, pS19, DOI 10.1038/471S19a
   Buenostro JD, 2015, NATURE, V523, P486, DOI 10.1038/nature14590
   Buenrostro JD, 2013, NAT METHODS, V10, P1213, DOI [10.1038/NMETH.2688, 10.1038/nmeth.2688]
   Butcher LM, 2010, METHODS, V52, P223, DOI 10.1016/j.ymeth.2010.04.003
   Byun HM, 2009, HUM MOL GENET, V18, P4808, DOI 10.1093/hmg/ddp445
   Cao ZN, 2015, NAT METHODS, V12, P959, DOI [10.1038/nmeth.3488, 10.1038/NMETH.3488]
   Cejas P, 2016, NAT MED, V22, P685, DOI 10.1038/nm.4085
   Chen YA, 2013, epigenetic-US, V8, P203, DOI 10.4161/epi.23470
   Clement B, 2014, SCI TRANSL MED, V6, DOI 10.1126/scitranslmed.3010444
   CUDDAPAH S, 2009, COLD SPRING HARB PRO, DOI DOI 10.1101/PDB.PROT5237
   Cui KR, 2012, METHODS MOL BIOL, V833, P413, DOI 10.1007/978-1-61779-477-3_24
   Cumbie JS, 2015, PLANT METHODS, V11, DOI 10.1186/s13007-015-0087-1
   Cusanovich DA, 2015, SCIENCE, V348, P910, DOI 10.1126/science.aab1601
   Daca-Roszak P, 2015, BMC GENOMICS, V16, DOI 10.1186/s12864-015-2202-0
   Dahl JA, 2008, NAT PROTOC, V3, P1032, DOI 10.1038/nprot.2008.68
   Dahl JA, 2016, NATURE, V537, P548, DOI 10.1038/nature19360
   Davies MN, 2012, GENOME BIOL, V13, DOI 10.1186/gb-2012-13-6-r43
   de Wit E, 2012, GENE DEV, V26, P11, DOI 10.1101/gad.179804.111
   Dekker J, 2002, SCIENCE, V295, P1306, DOI 10.1126/science.1067799
   Dekker J, 2008, SCIENCE, V319, P1793, DOI 10.1126/science.1152850
   Delhommeau F, 2009, NEW ENGL J MED, V360, P2289, DOI 10.1056/NEJMoa0810069
   Dietrich D, 2012, DIAGN MOL PATHOL, V21, P93, DOI 10.1097/PDM.0b013e318240503b
   Dixon JR, 2012, NATURE, V485, P376, DOI 10.1038/nature11082
   Druesne N, 2004, CARCINOGENESIS, V25, P1227, DOI 10.1093/carcin/bgh123
   Eckhardt F, 2006, NAT GENET, V38, P1378, DOI 10.1038/ng1909
   Esteller M, 2000, NEW ENGL J MED, V343, P1350, DOI 10.1056/NEJM200011093431901
   Esteller M, 2001, CANCER RES, V61, P3225
   Exner R, 2015, BRIT J CANCER, V113, P1035, DOI 10.1038/bjc.2015.303
   Fanelli M, 2011, NAT PROTOC, V6, P1905, DOI 10.1038/nprot.2011.406
   Fanelli M, 2010, P NATL ACAD SCI USA, V107, P21535, DOI 10.1073/pnas.1007647107
   Fang MZ, 2003, CANCER RES, V63, P7563
   Farlik M, 2015, CELL REP, V10, P1386, DOI 10.1016/j.celrep.2015.02.001
   Feil R, 2012, NAT REV GENET, V13, P97, DOI 10.1038/nrg3142
   Feinberg AP, 2006, NAT REV GENET, V7, P21, DOI 10.1038/nrg1748
   FINCH JT, 1976, P NATL ACAD SCI USA, V73, P1897, DOI 10.1073/pnas.73.6.1897
   Fraser HB, 2012, GENOME BIOL, V13, DOI 10.1186/gb-2012-13-2-r8
   Furey TS, 2012, NAT REV GENET, V13, P840, DOI 10.1038/nrg3306
   Gal-Yam EN, 2008, P NATL ACAD SCI USA, V105, P12979, DOI 10.1073/pnas.0806437105
   Garcia-Manero G, 2008, BLOOD, V111, P1060, DOI 10.1182/blood-2007-06-098061
   Gasper WC, 2014, SCI REP-UK, V4, DOI 10.1038/srep05152
   Gibbs JR, 2010, PLOS GENET, V6, DOI 10.1371/journal.pgen.1000952
   Gosho M, 2012, SENSORS-BASEL, V12, P8966, DOI 10.3390/s120708966
   Guo SC, 2015, CLIN epigenetic, V7, DOI 10.1186/s13148-014-0035-3
   Hannum G, 2013, MOL CELL, V49, P359, DOI 10.1016/j.molcel.2012.10.016
   He HH, 2014, NAT METHODS, V11, P73, DOI [10.1038/NEMTH.2762, 10.1038/nmeth.2762]
   He HSHS, 2010, NAT GENET, V42, P343, DOI 10.1038/ng.545
   Hegi ME, 2005, NEW ENGL J MED, V352, P997, DOI 10.1056/NEJMoa043331
   Hesselberth JR, 2009, NAT METHODS, V6, P283, DOI [10.1038/NMETH.1313, 10.1038/nmeth.1313]
   Heyn H, 2012, NAT REV GENET, V13, P679, DOI 10.1038/nrg3270
   Hnisz D, 2016, SCIENCE, V351, P1454, DOI 10.1126/science.aad9024
   Horvath S, 2013, GENOME BIOL, V14, DOI 10.1186/gb-2013-14-10-r115
   Houtepen LC, 2016, NAT COMMUN, V7, DOI 10.1038/ncomms10967
   Hu ZZ, 2011, METHODS MOL BIOL, V719, P547, DOI 10.1007/978-1-61779-027-0_26
   Jakobsen JS, 2015, BMC GENOMICS, V16, DOI 10.1186/s12864-014-1195-4
   Jansen MPHM, 2013, CANCER RES, V73, P6632, DOI 10.1158/0008-5472.CAN-13-0704
   Jenuwein T, 2001, SCIENCE, V293, P1074, DOI 10.1126/science.1063127
   Jin BL, 2008, HUM MOL GENET, V17, P690, DOI 10.1093/hmg/ddm341
   Jin WF, 2015, NATURE, V528, P142, DOI 10.1038/nature15740
   Johnson DS, 2007, SCIENCE, V316, P1497, DOI 10.1126/science.1141319
   Jones PA, 2012, NAT REV GENET, V13, P484, DOI 10.1038/nrg3230
   Karouzakis E, 2009, ARTHRITIS RHEUM-US, V60, P3613, DOI 10.1002/art.25018
   Kasinathan S, 2014, NAT METHODS, V11, P203, DOI [10.1038/NMETH.2766, 10.1038/nmeth.2766]
   Kim H, 2013, PLOS ONE, V8, DOI 10.1371/journal.pone.0068988
   Kim KT, 2015, GENOME BIOL, V16, DOI 10.1186/s13059-015-0692-3
   Knoppers BM, 2013, NAT BIOTECHNOL, V31, P384, DOI 10.1038/nbt.2567
   Kouzarides T, 2007, CELL, V128, P693, DOI 10.1016/j.cell.2007.02.005
   Kretzmer H, 2015, NAT GENET, V47, P1316, DOI 10.1038/ng.3413
   Kulis M, 2012, NAT GENET, V44, P1236, DOI 10.1038/ng.2443
   Lara-Astiaso D, 2014, SCIENCE, V345, P943, DOI 10.1126/science.1256271
   Lasseigne BN, 2014, BMC MED, V12, DOI 10.1186/s12916-014-0235-x
   Lawson DA, 2015, NATURE, V526, P131, DOI 10.1038/nature15260
   Legendre C, 2015, CLIN epigenetic, V7, DOI 10.1186/s13148-015-0135-8
   Lei H, 2009, DEVELOPMENT, V136, P1241, DOI 10.1242/dev.030668
   Lendvai A, 2012, epigenetic-US, V7, P1268, DOI 10.4161/epi.22301
   Ley TJ, 2010, NEW ENGL J MED, V363, P2424, DOI 10.1056/NEJMoa1005143
   Li N, 2010, METHODS, V52, P203, DOI 10.1016/j.ymeth.2010.04.009
   Li YW, 2014, TUMOR BIOL, V35, P6783, DOI 10.1007/s13277-014-1905-1
   Lieberman-Aiden E, 2009, SCIENCE, V326, P289, DOI 10.1126/science.1181369
   Ling Guoyu, 2013, Methods Mol Biol, V977, P13, DOI 10.1007/978-1-62703-284-1_2
   Lister R, 2009, NATURE, V462, P315, DOI 10.1038/nature08514
   Liu XY, 2016, NATURE, V537, P558, DOI 10.1038/nature19362
   Liu Y, 2013, NAT BIOTECHNOL, V31, P142, DOI 10.1038/nbt.2487
   Lou JJ, 2014, CLIN BIOCHEM, V47, P267, DOI 10.1016/j.clinbiochem.2013.12.011
   Luger K, 1997, NATURE, V389, P251, DOI 10.1038/38444
   Lupianez DG, 2015, CELL, V161, P1012, DOI 10.1016/j.cell.2015.04.004
   Marks H, 2015, GENOME BIOL, V16, DOI 10.1186/s13059-015-0698-x
   Marks H, 2009, GENOME RES, V19, P1361, DOI 10.1101/gr.092643.109
   Martens JHA, 2013, HAEMATOLOGICA, V98, P1487, DOI 10.3324/haematol.2013.094243
   Martens JHA, 2010, CANCER CELL, V17, P173, DOI 10.1016/j.ccr.2009.12.042
   Marusyk A, 2012, NAT REV CANCER, V12, P323, DOI 10.1038/nrc3261
   Meissner A, 2005, NUCLEIC ACIDS RES, V33, P5868, DOI 10.1093/nar/gki901
   Meyer CA, 2014, NAT REV GENET, V15, P709, DOI 10.1038/nrg3788
   Miao F, 2008, DIABETES, V57, P3189, DOI 10.2337/db08-0645
   Michels KB, 2013, NAT METHODS, V10, P949, DOI 10.1038/nmeth.2632
   Mikeska T, 2014, GENES-BASEL, V5, P821, DOI 10.3390/genes5030821
   MIKI Y, 1994, SCIENCE, V266, P66, DOI 10.1126/science.7545954
   Milani L, 2010, BLOOD, V115, P1214, DOI 10.1182/blood-2009-04-214668
   Milani P, 2016, SCI REP-UK, V6, DOI 10.1038/srep25474
   Mishra Alok, 2010, Cancers (Basel), V2, P190, DOI 10.3390/cancers2010190
   Miura F, 2012, NUCLEIC ACIDS RES, V40, DOI 10.1093/nar/gks454
   Moorman AV, 2010, BLOOD, V115, P206, DOI 10.1182/blood-2009-07-232124
   Morin RD, 2010, NAT GENET, V42, P181, DOI 10.1038/ng.518
   Myzak MC, 2007, EXP BIOL MED, V232, P227
   Nagano T, 2015, NAT PROTOC, V10, P1986, DOI 10.1038/nprot.2015.127
   Nagano T, 2013, NATURE, V502, P59, DOI 10.1038/nature12593
   Naumov VA, 2013, epigenetic-US, V8, P921, DOI 10.4161/epi.25577
   Neph S, 2012, NATURE, V489, P83, DOI 10.1038/nature11212
   Ng JH, 2013, DEV CELL, V24, P324, DOI 10.1016/j.devcel.2012.12.011
   Nora EP, 2012, NATURE, V485, P381, DOI 10.1038/nature11049
   Noushmehr H, 2010, CANCER CELL, V17, P510, DOI 10.1016/j.ccr.2010.03.017
   Ohm JE, 2007, NAT GENET, V39, P237, DOI 10.1038/ng1972
   Payne SR, 2010, EPIGENOMICS-UK, V2, P575, DOI [10.2217/epi.10.35, 10.2217/EPI.10.35]
   Pellicciari C, 2011, EUR J HISTOCHEM, V55, P235, DOI 10.4081/ejh.2011.e42
   Plongthongkum N, 2014, NAT REV GENET, V15, P647, DOI 10.1038/nrg3772
   Portela A, 2010, NAT BIOTECHNOL, V28, P1057, DOI 10.1038/nbt.1685
   Poste G, 2011, NATURE, V469, P156, DOI 10.1038/469156a
   Queiros AC, 2015, LEUKEMIA, V29, P598, DOI 10.1038/leu.2014.252
   Qureshi HA, 2013, TRENDS MOL MED, V19, P732, DOI 10.1016/j.molmed.2013.09.003
   Rifai N, 2006, NAT BIOTECHNOL, V24, P971, DOI 10.1038/nbt1235
   Rodriguez R, 2014, NAT REV GENET, V15, P783, DOI 10.1038/nrg3796
   Ross-Innes CS, 2012, NATURE, V481, P389, DOI 10.1038/nature10730
   Rotem A, 2015, NAT BIOTECHNOL, V33, P1165, DOI 10.1038/nbt.3383
   Rousu J, 2013, PLOS COMPUT BIOL, V9, DOI 10.1371/journal.pcbi.1003018
   Sachs M, 2013, CELL REP, V3, P1777, DOI 10.1016/j.celrep.2013.04.032
   Saeed S, 2012, BLOOD, V120, P3058, DOI 10.1182/blood-2011-10-386086
   Sandoval J, 2011, epigenetic-US, V6, P692, DOI 10.4161/epi.6.6.16196
   Savic D, 2013, EPIGENET CHROMATIN, V6, DOI 10.1186/1756-8935-6-30
   Sawyers CL, 2008, NATURE, V452, P548, DOI 10.1038/nature06913
   Scharer CD, 2016, SCI REP-UK, V6, DOI 10.1038/srep27030
   Schillebeeckx M, 2013, NUCLEIC ACIDS RES, V41, DOI 10.1093/nar/gkt230
   Schlesinger Y, 2007, NAT GENET, V39, P232, DOI 10.1038/ng1950
   Schmidt C, 2015, NAT METHODS, V12, P963, DOI [10.1038/NMETH.3542, 10.1038/nmeth.3542]
   Schones DE, 2008, CELL, V132, P887, DOI 10.1016/j.cell.2008.02.022
   Shabihkhani M, 2014, CLIN BIOCHEM, V47, P258, DOI 10.1016/j.clinbiochem.2014.01.002
   Shankaranarayanan P, 2011, NAT METHODS, V8, P565, DOI [10.1038/nmeth.1626, 10.1038/NMETH.1626]
   Shen J, 2015, CELL RES, V25, P143, DOI 10.1038/cr.2014.119
   Simmer F, 2012, epigenetic-US, V7, P1355, DOI 10.4161/epi.22562
   Smallwood SA, 2014, NAT METHODS, V11, P817, DOI [10.1038/NMETH.3035, 10.1038/nmeth.3035]
   Song F, 2014, SCIENCE, V344, P376, DOI 10.1126/science.1251413
   Souren NYP, 2011, OBESITY, V19, P1519, DOI 10.1038/oby.2010.353
   Splinter E, 2011, GENE DEV, V25, P1371, DOI 10.1101/gad.633311
   Spruijt CG, 2013, CELL, V152, P1146, DOI 10.1016/j.cell.2013.02.004
   Srinivasan M, 2002, AM J PATHOL, V161, P1961, DOI 10.1016/S0002-9440(10)64472-0
   Stadler MB, 2011, NATURE, V480, P490, DOI 10.1038/nature10716
   Stelloo S, 2015, EMBO MOL MED, V7, P1450, DOI 10.15252/emmm.201505424
   Stirzaker C, 2015, NAT COMMUN, V6, DOI 10.1038/ncomms6899
   Sun ZF, 2014, epigenetic-US, V9, P1184, DOI 10.4161/epi.29676
   Taguchi YH, 2013, PLOS ONE, V8, DOI 10.1371/journal.pone.0066714
   Taiwo O, 2012, NAT PROTOC, V7, P617, DOI 10.1038/nprot.2012.012
   Tan SJ, 2013, PLOS ONE, V8, DOI 10.1371/journal.pone.0064084
   Thirlwell C, 2010, METHODS, V52, P248, DOI 10.1016/j.ymeth.2010.04.012
   Trapnell C, 2015, GENOME RES, V25, P1491, DOI 10.1101/gr.190595.115
   Tsompana M, 2014, EPIGENET CHROMATIN, V7, DOI 10.1186/1756-8935-7-33
   Udali S, 2015, HEPATOLOGY, V62, P496, DOI 10.1002/hep.27823
   Urdinguio RG, 2009, LANCET NEUROL, V8, P1056, DOI 10.1016/S1474-4422(09)70262-5
   van de Werken HJG, 2012, METHOD ENZYMOL, V513, P89, DOI 10.1016/B978-0-12-391938-0.00004-5
   van Galen P, 2016, MOL CELL, V61, P170, DOI 10.1016/j.molcel.2015.11.003
   Van Neste L, 2012, PROSTATE, V72, P1248, DOI 10.1002/pros.22459
   van Veldhoven K, 2015, CLIN epigenetic, V7, DOI 10.1186/s13148-015-0104-2
   Villanueva A, 2015, HEPATOLOGY, V61, P1945, DOI 10.1002/hep.27732
   Vogelstein B, 2013, SCIENCE, V339, P1546, DOI 10.1126/science.1235122
   Wallerman O, 2015, EPIGENET CHROMATIN, V8, DOI 10.1186/s13072-015-0017-5
   Wang Q, 2013, NAT PROTOC, V8, P2022, DOI 10.1038/nprot.2013.118
   Weber M, 2005, NAT GENET, V37, P853, DOI 10.1038/ng1598
   Weidner CI, 2014, GENOME BIOL, V15, DOI 10.1186/gb-2014-15-2-r24
   Whittaker SJ, 2010, J CLIN ONCOL, V28, P4485, DOI 10.1200/JCO.2010.28.9066
   Wichmann HE, 2011, NAT BIOTECHNOL, V29, P795, DOI 10.1038/nbt.1958
   WOLF SF, 1984, P NATL ACAD SCI-BIOL, V81, P2806, DOI 10.1073/pnas.81.9.2806
   Wong NC, 2012, epigenetic-US, V7, P535, DOI 10.4161/epi.20193
   WOOSTER R, 1994, SCIENCE, V265, P2088, DOI 10.1126/science.8091231
   Wu JY, 2016, NATURE, V534, P652, DOI 10.1038/nature18606
   Wu T, 2011, BRIT J CANCER, V105, P65, DOI 10.1038/bjc.2011.143
   Wu Y, 2016, epigenetic-US, V11, P247, DOI 10.1080/15592294.2016.1148867
   Yegnasubramanian S, 2004, CANCER RES, V64, P1975, DOI 10.1158/0008-5472.CAN-03-3972
   Zhang BJ, 2016, NATURE, V537, P553, DOI 10.1038/nature19361
   Zhang B, 2013, GENOME RES, V23, P1522, DOI 10.1101/gr.156539.113
   Zhang DD, 2010, AM J HUM GENET, V86, P411, DOI 10.1016/j.ajhg.2010.02.005
   Zhao SS, 2017, CLIN CANCER RES, V23, P311, DOI 10.1158/1078-0432.CCR-16-0549
   Zwart W, 2013, BMC GENOMICS, V14, DOI 10.1186/1471-2164-14-232
NR 206
TC 47
Z9 48
U1 4
U2 60
PU BMC
PI LONDON
PA CAMPUS, 4 CRINAN ST, LONDON N1 9XW, ENGLAND
SN 1868-7083
J9 CLIN epigenetic
JI Clin. epigenetic
PD NOV 21
PY 2016
VL 8
AR 122
DI 10.1186/s13148-016-0284-4
PG 17
WC Oncology; Genetics & Heredity
WE Science Citation Index Expanded (SCI-EXPANDED)
SC Oncology; Genetics & Heredity
GA EF7CJ
UT WOS:000390487400001
PM 27895806
OA Green Published, gold
DA 2022-04-10
ER

PT J
AU Delcuve, GP
   Rastegar, M
   Davie, JR
AF Delcuve, Genevieve P.
   Rastegar, Mojgan
   Davie, James R.
TI Epigenetic Control
SO JOURNAL OF CELLULAR PHYSIOLOGY
LA English
DT Review
ID HISTONE H3 PHOSPHORYLATION; TRANSFORMED MOUSE FIBROBLASTS; CPG-BINDING
   PROTEIN-2; DNA-METHYLATION; RETT-SYNDROME; DEACETYLASE inhibitor;
   TRANSCRIPTIONAL ACTIVATION; CELL-TRANSFORMATION; GENE ACTIVATION; SER-10
   PHOSPHORYLATION
AB epigenetic refers to mitotically and/or meiotically heritable variations in gene expression that are not caused by changes in DNA sequence. Epigenetic mechanism regulate all biological processes from conception to death, including genome reprogramming during early embryogenesis and gametogenesis, cell differentiation and maintenance of a committed lineage. Key epigenetic players are DNA methylation and histone post-translational modification, which interplay with each other, with regulatory proteins and with non-coding RNAs, to remodel chromatin into domains such as euchromatin, constitutive or facultative heterochromatin and to achieve nuclear compartmentalization. Besides epigenetic mechanism such as imprinting, chromosome X inactivation or mitotic bookmarking which establish heritable states, other rapid and transient mechanism, such as histone H3 phosphorylation, allow cells to respond and adapt to environmental stimuli. However, these epigenetic marks can also have long-term effects, for example in learning and memory formation or in cancer. Erroneous epigenetic marks are responsible for a whole gamut of diseases including diseases evident at birth or infancy or diseases becoming symptomatic later in life. Moreover, although epigenetic marks are deposited early in development, adaptations occurring through life can lead to diseases and cancer. With epigenetic marks being reversible, research has started to focus on epigenetic therapy which has had encouraging success. As we witness an explosion of knowledge in the field of epigenetic, we are forced to revisit our dogma. For example, recent studies challenge the idea that DNA methylation is irreversible. Further, research on Rett syndrome has revealed an unforeseen role for methyl-CpG-binding protein 2 (MeCP2) in neurons.
C1 [Delcuve, Genevieve P.; Davie, James R.] Univ Manitoba, Manitoba Inst Cell Biol, Winnipeg, MB R3E 0V9, Canada.
   [Rastegar, Mojgan] Univ Manitoba, Dept Biochem & Med Genet, Winnipeg, MB R3E 0V9, Canada.
RP Davie, JR (corresponding author), Univ Manitoba, Manitoba Inst Cell Biol, 675 McDermot Ave, Winnipeg, MB R3E 0V9, Canada.
EM davie@cc.umanitoba.ca
RI Rastegar, Mojgan/T-9394-2019
OI Rastegar, Mojgan/0000-0003-3619-6116; Davie, James/0000-0002-0420-6888
FU Canadian Institute of Health ResearchCanadian Institutes of Health
   Research (CIHR) [MOP-9186]; CancerCare Manitoba Foundation, Inc.,
   National Cancer Institute of Canada; Canada Research ChairNatural
   Resources CanadaCanadian Forest ServiceCanada Research Chairs
FX This work was supported by the Canadian Institute of Health Research
   (MOP-9186), CancerCare Manitoba Foundation, Inc., National Cancer
   Institute of Canada (funds from the Canadian Cancer Society), Canada
   Research Chair to JRD.
CR Ahmad K, 2002, MOL CELL, V9, P1191, DOI 10.1016/S1097-2765(02)00542-7
   Allis CD, 2007, CELL, V131, P633, DOI 10.1016/j.cell.2007.10.039
   Amir RE, 1999, NAT GENET, V23, P185, DOI 10.1038/13810
   Arthur JSC, 2008, FRONT BIOSCI-LANDMRK, V13, P5866, DOI 10.2741/3122
   Ausio Juan, 2006, Briefings in Functional Genomics & Proteomics, V5, P228, DOI 10.1093/bfgp/ell020
   Bakin AV, 1999, SCIENCE, V283, P387, DOI 10.1126/science.283.5400.387
   Beck IM, 2008, EMBO J, V27, P1682, DOI 10.1038/emboj.2008.95
   Bienvenu T, 2006, NAT REV GENET, V7, P415, DOI 10.1038/nrg1878
   Bigey P, 2000, GENE, V242, P407, DOI 10.1016/S0378-1119(99)00501-6
   Bird A, 2008, BIOCHEM SOC T, V36, P575, DOI 10.1042/BST0360575
   Butcher GQ, 2005, J NEUROSCI, V25, P5305, DOI 10.1523/JNEUROSCI.4361-04.2005
   Chadee DN, 1999, J BIOL CHEM, V274, P24914, DOI 10.1074/jbc.274.35.24914
   Chahrour M, 2008, SCIENCE, V320, P1224, DOI 10.1126/science.1153252
   Chahrour M, 2007, NEURON, V56, P422, DOI 10.1016/j.neuron.2007.10.001
   Chandramohan Y, 2008, EUR J NEUROSCI, V27, P2701, DOI 10.1111/j.1460-9568.2008.06230.x
   Chang HC, 2006, CANCER RES, V66, P8413, DOI 10.1158/0008-5472.CAN-06-0685
   Cheung P, 2000, MOL CELL, V5, P905, DOI 10.1016/S1097-2765(00)80256-7
   Clayton AL, 2000, EMBO J, V19, P3714, DOI 10.1093/emboj/19.14.3714
   Clayton AL, 2006, MOL CELL, V23, P289, DOI 10.1016/j.molcel.2006.06.017
   Cloos PAC, 2008, GENE DEV, V22, P1115, DOI 10.1101/gad.1652908
   Cortazar D, 2007, DNA REPAIR, V6, P489, DOI 10.1016/j.dnarep.2006.10.013
   Cosgrove MS, 2007, EXPERT REV PROTEOMIC, V4, P465, DOI 10.1586/14789450.4.4.465
   Cosgrove MS, 2004, NAT STRUCT MOL BIOL, V11, P1037, DOI 10.1038/nsmb851
   Cosgrove MS, 2005, BIOCHEM CELL BIOL, V83, P468, DOI 10.1139/O05-137
   Cress WD, 2000, J CELL PHYSIOL, V184, P1, DOI 10.1002/(SICI)1097-4652(200007)184:1<1::AID-JCP1>3.0.CO;2-7
   Dashwood RH, 2007, SEMIN CANCER BIOL, V17, P363, DOI 10.1016/j.semcancer.2007.04.001
   Davie JR, 2003, J NUTR, V133, p2485S, DOI 10.1093/jn/133.7.2485S
   Davie JR, 2000, CRIT REV EUKAR GENE, V10, P303
   De Ruijter AJM, 2003, BIOCHEM J, V370, P737, DOI 10.1042/BJ20021321
   Delcuve GP, 2008, J CELL BIOCHEM, V105, P1, DOI 10.1002/jcb.21806
   Dey A, 2003, P NATL ACAD SCI USA, V100, P8758, DOI 10.1073/pnas.1433065100
   Di Gennaro E, 2004, AMINO ACIDS, V26, P435, DOI 10.1007/s00726-004-0087-3
   Dong ZG, 2006, MOL CARCINOGEN, V45, P416, DOI 10.1002/mc.20220
   Drobic B, 2004, CANCER RES, V64, P9076, DOI 10.1158/0008-5472.CAN-04-2369
   Drummond DC, 2005, ANNU REV PHARMACOL, V45, P495, DOI 10.1146/annurev.pharmtox.45.120403.095825
   Dunn KL, 2005, ONCOGENE, V24, P3492, DOI 10.1038/sj.onc.1208521
   DUNN KL, 2009, GENES CHROM IN PRESS
   Dyson MH, 2005, J CELL SCI, V118, P2247, DOI 10.1242/jcs.02373
   EGAN SE, 1987, MOL CELL BIOL, V7, P830, DOI 10.1128/MCB.7.2.830
   Espino PS, 2006, CANCER RES, V66, P4610, DOI 10.1158/0008-5472.CAN-05-4251
   Esteller M, 2008, NEW ENGL J MED, V358, P1148, DOI 10.1056/NEJMra072067
   Gan Q, 2007, STEM CELLS, V25, P2, DOI 10.1634/stemcells.2006-0383
   Gevry N, 2007, GENE DEV, V21, P1869, DOI 10.1101/gad.1545707
   Giacometti E, 2007, P NATL ACAD SCI USA, V104, P1931, DOI 10.1073/pnas.0610593104
   Goto H, 2002, GENES CELLS, V7, P11, DOI 10.1046/j.1356-9597.2001.00498.x
   Gronbaek K, 2007, APMIS, V115, P1039, DOI 10.1111/j.1600-0463.2007.apm_636.xml.x
   Guil S, 2009, INT J BIOCHEM CELL B, V41, P87, DOI 10.1016/j.biocel.2008.09.005
   Guillemette B, 2006, BIOCHEM CELL BIOL, V84, P528, DOI 10.1139/O06-077
   Guy J, 2007, SCIENCE, V315, P1143, DOI 10.1126/science.1138389
   Hazzalin CA, 2002, NAT REV MOL CELL BIO, V3, P30, DOI 10.1038/nrm715
   Hellman A, 2007, SCIENCE, V315, P1141, DOI 10.1126/science.1136352
   Herceg Z, 2007, MUTAGENESIS, V22, P91, DOI 10.1093/mutage/gel068
   Hodge DR, 2005, CANCER RES, V65, P4673, DOI 10.1158/0008-5472.CAN-04-3589
   Hollingsworth JW, 2008, J CLIN INVEST, V118, P3462, DOI 10.1172/JCI34378
   Illingworth R, 2008, PLOS BIOL, V6, P37, DOI 10.1371/journal.pbio.0060022
   Jin C, 2006, P NATL ACAD SCI USA, V103, P574, DOI 10.1073/pnas.0509974103
   Jones PL, 1998, NAT GENET, V19, P187, DOI 10.1038/561
   Joo JH, 2008, J BIOL CHEM, V283, P16391, DOI 10.1074/jbc.M800945200
   Jugloff DGM, 2008, HUM MOL GENET, V17, P1386, DOI 10.1093/hmg/ddn026
   Kangaspeska S, 2008, NATURE, V452, P112, DOI 10.1038/nature06640
   Katan-Khaykovich Y, 2002, GENE DEV, V16, P743, DOI 10.1101/gad.967302
   Kim HG, 2008, CANCER RES, V68, P2538, DOI 10.1158/0008-5472.CAN-07-6597
   Kim JM, 2003, J CELL BIOL, V162, P37, DOI 10.1083/jcb.200303047
   KLEHR D, 1992, BIOCHEMISTRY-US, V31, P3222, DOI 10.1021/bi00127a025
   Kouzarides T, 2007, CELL, V128, P693, DOI 10.1016/j.cell.2007.02.005
   Kruhlak MJ, 2001, J BIOL CHEM, V276, P38307
   Ku M, 2008, PLOS GENET, V4, DOI 10.1371/journal.pgen.1000242
   Langst G, 2004, BBA-GENE STRUCT EXPR, V1677, P58, DOI 10.1016/j.bbaexp.2003.10.011
   LaSalle JM, 2007, epigenetic-US, V2, P5, DOI 10.4161/epi.2.1.3697
   LaSalle JM, 2004, CURR TOP DEV BIOL, V59, P61, DOI 10.1016/S0070-2153(04)59003-8
   Lee YJ, 2007, EUR J PHARMACOL, V573, P29, DOI 10.1016/j.ejphar.2007.06.049
   Lewis BA, 2003, J CELL SCI, V116, P3667, DOI 10.1242/jcs.00734
   Lim JH, 2004, MOL CELL, V15, P573, DOI 10.1016/j.molcel.2004.08.006
   Lorincz MC, 2001, MOL CELL BIOL, V21, P7913, DOI 10.1128/MCB.21.23.7913-7922.2001
   Loyola A, 2007, TRENDS BIOCHEM SCI, V32, P425, DOI 10.1016/j.tibs.2007.08.004
   Loyola A, 2006, MOL CELL, V24, P309, DOI 10.1016/j.molcel.2006.08.019
   Marks PA, 2004, ADV CANCER RES, V91, P137, DOI 10.1016/S0065-230X(04)91004-4
   Martens JHA, 2003, MOL CELL BIOL, V23, P1808, DOI 10.1128/MCB.23.5.1808-1816.2003
   Mavrich TN, 2008, NATURE, V453, P358, DOI 10.1038/nature06929
   McKittrick E, 2004, P NATL ACAD SCI USA, V101, P1525, DOI 10.1073/pnas.0308092100
   Meissner A, 2008, NATURE, V454, P766, DOI 10.1038/nature07107
   Meng F, 2008, ONCOGENE, V27, P378, DOI 10.1038/sj.onc.1210648
   Metivier R, 2008, NATURE, V452, P45, DOI 10.1038/nature06544
   Mikkelsen TS, 2007, NATURE, V448, P553, DOI 10.1038/nature06008
   Miller CA, 2007, NEURON, V53, P857, DOI 10.1016/j.neuron.2007.02.022
   Miranda TB, 2007, J CELL PHYSIOL, V213, P384, DOI 10.1002/jcp.21224
   Mito Y, 2007, SCIENCE, V315, P1408, DOI 10.1126/science.1134004
   Moretti P, 2006, CURR OPIN GENET DEV, V16, P276, DOI 10.1016/j.gde.2006.04.009
   Myzak MC, 2007, EXP BIOL MED, V232, P227
   Nagashima T, 2007, MOL HUM REPROD, V13, P141, DOI 10.1093/molehr/gal115
   Nan XS, 1998, NATURE, V393, P386, DOI 10.1038/30764
   Nikitina T, 2007, J BIOL CHEM, V282, P28237, DOI 10.1074/jbc.M704304200
   Nikitina T, 2007, MOL CELL BIOL, V27, P864, DOI 10.1128/MCB.01593-06
   Nishiyama A, 2006, MOL BIOL CELL, V17, P814, DOI 10.1091/mbc.E05-08-0729
   Ooi SKT, 2008, CELL, V133, P1145, DOI 10.1016/j.cell.2008.06.009
   Ordway JM, 2004, ONCOGENE, V23, P3737, DOI 10.1038/sj.onc.1207483
   Pasini D, 2008, GENE DEV, V22, P1345, DOI 10.1101/gad.470008
   Patra SK, 2008, EXP CELL RES, V314, P1193, DOI 10.1016/j.yexcr.2008.01.012
   PERRY M, 1982, J BIOL CHEM, V257, P7336
   Peterson CL, 2004, CURR BIOL, V14, pR546, DOI 10.1016/j.cub.2004.07.007
   Pruitt K, 2005, J BIOL CHEM, V280, P23363, DOI 10.1074/jbc.M503083200
   Reid G, 2009, INT J BIOCHEM CELL B, V41, P155, DOI 10.1016/j.biocel.2008.08.028
   Reul JMHM, 2007, PSYCHONEUROENDOCRINO, V32, pS21, DOI 10.1016/j.psyneuen.2007.03.016
   RIDSDALE JA, 1990, J BIOL CHEM, V265, P5150
   Riester D, 2007, APPL MICROBIOL BIOT, V75, P499, DOI 10.1007/s00253-007-0912-1
   Robertson KD, 2005, NAT REV GENET, V6, P597, DOI 10.1038/nrg1655
   Robinson PJJ, 2008, J MOL BIOL, V381, P816, DOI 10.1016/j.jmb.2008.04.050
   Roze E, 2008, FASEB J, V22, P1083, DOI 10.1096/fj.07-9814
   Ruthenburg AJ, 2007, MOL CELL, V25, P15, DOI 10.1016/j.molcel.2006.12.014
   Sarcinella E, 2007, MOL CELL BIOL, V27, P6457, DOI 10.1128/MCB.00241-07
   Scott GK, 2006, CANCER RES, V66, P1277, DOI 10.1158/0008-5472.CAN-05-3632
   Shogren-Knaak M, 2006, SCIENCE, V311, P844, DOI 10.1126/science.1124000
   Sims RJ, 2006, GENE DEV, V20, P2779, DOI 10.1101/gad.1468206
   Soloaga A, 2003, EMBO J, V22, P2788, DOI 10.1093/emboj/cdg273
   SOLOMON MJ, 1985, P NATL ACAD SCI USA, V82, P6470, DOI 10.1073/pnas.82.19.6470
   Soshnikova N, 2008, BIOESSAYS, V30, P199, DOI 10.1002/bies.20724
   Stipanovich A, 2008, NATURE, V453, P879, DOI 10.1038/nature06994
   Strelkov IS, 2002, CANCER RES, V62, P75
   Sun JM, 2007, J BIOL CHEM, V282, P33227, DOI 10.1074/jbc.M703549200
   Suzuki MM, 2008, NAT REV GENET, V9, P465, DOI 10.1038/nrg2341
   Szyf M, 2008, ENVIRON MOL MUTAGEN, V49, P46, DOI 10.1002/em.20357
   Szyf M, 2007, TOXICOL SCI, V100, P7, DOI 10.1093/toxsci/kfm177
   Tagami H, 2004, CELL, V116, P51, DOI 10.1016/S0092-8674(03)01064-X
   Thompson E, 2001, J CONSCIOUSNESS STUD, V8, P1
   Timmermann S, 2001, CELL MOL LIFE SCI, V58, P728, DOI 10.1007/PL00000896
   Tremblay J, 2008, METABOLISM, V57, pS27, DOI 10.1016/j.metabol.2008.07.012
   Tsankova N, 2007, NAT REV NEUROSCI, V8, P355, DOI 10.1038/nrn2132
   Tse C, 1998, MOL CELL BIOL, V18, P4629, DOI 10.1128/MCB.18.8.4629
   van Steensel B, 2003, BIOTECHNIQUES, V35, P346
   VanLint C, 1996, EMBO J, V15, P1112, DOI 10.1002/j.1460-2075.1996.tb00449.x
   Vermeulen L, 2003, EMBO J, V22, P1313, DOI 10.1093/emboj/cdg139
   Vicent GP, 2008, J STEROID BIOCHEM, V109, P344, DOI 10.1016/j.jsbmb.2008.03.015
   Vicent GP, 2006, MOL CELL, V24, P367, DOI 10.1016/j.molcel.2006.10.011
   Vucic EA, 2008, PHARMACOGENOMICS, V9, P215, DOI 10.2217/14622416.9.2.215
   Wang XY, 2001, J BIOL CHEM, V276, P12764, DOI 10.1074/jbc.M100501200
   Wolffe AP, 2001, ONCOGENE, V20, P2988, DOI 10.1038/sj.onc.1204322
   Wood AJ, 2008, GENE DEV, V22, P1141, DOI 10.1101/gad.473408
   Yang J, 1997, J IMMUNOL, V159, P1303
   Yasui DH, 2007, P NATL ACAD SCI USA, V104, P19416, DOI 10.1073/pnas.0707442104
   Young DW, 2007, P NATL ACAD SCI USA, V104, P3189, DOI 10.1073/pnas.0611419104
   Zeng PY, 2006, BIOTECHNIQUES, V41, P694, DOI 10.2144/000112297
   Zhang HM, 2008, NUCLEIC ACIDS RES, V36, P2594, DOI 10.1093/nar/gkn099
   Zhou ZL, 2006, NEURON, V52, P255, DOI 10.1016/j.neuron.2006.09.037
NR 143
TC 238
Z9 255
U1 4
U2 56
PU WILEY
PI HOBOKEN
PA 111 RIVER ST, HOBOKEN 07030-5774, NJ USA
SN 0021-9541
EI 1097-4652
J9 J CELL PHYSIOL
JI J. Cell. Physiol.
PD MAY
PY 2009
VL 219
IS 2
BP 243
EP 250
DI 10.1002/jcp.21678
PG 8
WC Cell Biology; Physiology
WE Science Citation Index Expanded (SCI-EXPANDED)
SC Cell Biology; Physiology
GA 425VO
UT WOS:000264666000003
PM 19127539
OA Bronze
DA 2022-04-10
ER

PT J
AU Piacentini, M
   D'Eletto, M
   Farrace, MG
   Rodolfo, C
   Del Nonno, F
   Ippolito, G
   Falasca, L
AF Piacentini, Mauro
   D'Eletto, Manuela
   Farrace, Maria Grazia
   Rodolfo, Carlo
   Del Nonno, Franca
   Ippolito, Giuseppe
   Falasca, Laura
TI Characterization of distinct sub-cellular location of transglutaminase
   type II: changes in intracellular distribution in physiological and
   pathological states
SO CELL AND TISSUE RESEARCH
LA English
DT Article
DE Transglutaminase 2; Mitochondria; Nuclear localization; Endoplasmic
   reticulum; Cell surface distribution; Human
ID TISSUE TRANSGLUTAMINASE; CROSS-LINKING; breast cancer; CELL-ADHESION;
   EXPRESSION; ACTIVATION; PHOSPHORYLATION; OVEREXPRESSION; FIBRONECTIN;
   AUTOPHAGY
AB Transglutaminase type II (TG2) is a pleiotropic enzyme that exhibits various activities unrelated to its originally identified functions. Apart from post-translational modification of proteins (peculiar to the transglutaminase family enzymes), TG2 is involved in diverse biological functions, including cell death, signaling, cytoskeleton rearrangements, displaying enzymatic activities, G-protein and non-enzymatic biological functions. It is involved in a variety of human diseases such as celiac disease, diabetes, neurodegenerative diseases, inflammatory disorders and cancer. Regulatory mechanism might exist through which cells control multifunctional protein expression as a function of their sub-cellular localization. The definition of the tissue and cellular distribution of such proteins is important for the determination of their function(s). We investigate the sub-cellular localization of TG2 by confocal and immunoelectron microscopy techniques in order to gain an understanding of its properties. The culture conditions of human sarcoma cells (2fTGH cells), human embryonic kidney cells (HEK293(TG)) and human neuroblastoma cells (SK-n-BE(2)) are modulated to induce various stimuli. Human tissue samples of myocardium and gut mucosa (diseased and healthy) are also analyzed. Immuno-gold labeling indicates that TG2 is localized in the nucleus, mitochondria and endoplasmic reticulum under physiological conditions but that this is not a stable association, since different locations or different amounts of TG2 can be observed depending on stress stimuli or the state of activity of the cell. We describe a possible unrecognized location of TG2. Our findings thus provide useful insights regarding the functions and regulation of this pleiotropic enzyme.
C1 [Piacentini, Mauro; D'Eletto, Manuela; Farrace, Maria Grazia; Rodolfo, Carlo] Univ Roma Tor Vergata, Dept Biol, I-00173 Rome, Italy.
   [Piacentini, Mauro; Falasca, Laura] Natl Inst Infect Dis IRCCS L Spallanzani, Lab Electron Microscopy, Rome, Italy.
   [Del Nonno, Franca] Natl Inst Infect Dis IRCCS L Spallanzani, Dept Pathol, Rome, Italy.
   [Ippolito, Giuseppe] Natl Inst Infect Dis IRCCS L Spallanzani, Epidemiol & Preclin Res Dept, Rome, Italy.
RP Falasca, L (corresponding author), Natl Inst Infect Dis IRCCS L Spallanzani, Lab Electron Microscopy, Via Portuense 292, Rome, Italy.
EM laura.falasca@inmi.it
RI Falasca, Laura/J-6459-2016; D'Eletto, Manuela/AAJ-3090-2021; Piacentini,
   Mauro/I-2411-2016; Rodolfo, Carlo/H-8953-2019; Ippolito,
   Giuseppe/J-7207-2017
OI Falasca, Laura/0000-0001-8752-2415; Piacentini,
   Mauro/0000-0003-2919-1296; Rodolfo, Carlo/0000-0001-7087-545X; Ippolito,
   Giuseppe/0000-0002-1076-2979; D'Eletto, Manuela/0000-0003-2261-0304
FU AIRCFondazione AIRC per la ricerca sul cancro [IG11409]; Italian
   Ministry of University and ResearchMinistry of Education, Universities
   and Research (MIUR); Italian Ministry of Health (Ricerca Finalizzata and
   Ricerca Corrente); EUEuropean Commission
FX This work was supported by grants from AIRC (IG11409), the Italian
   Ministry of University and Research (PRIN 2012 and FIRB Accordi di
   Programma 2011) and the Italian Ministry of Health (Ricerca Finalizzata
   and Ricerca Corrente). The support of the EU grant "Transpath" Marie
   Curie project to M. P. is also acknowledged.
CR Aeschlimann D, 2000, CONNECT TISSUE RES, V41, P1, DOI 10.3109/03008200009005638
   Bergamini Carlo M, 2011, Adv Enzymol Relat Areas Mol Biol, V78, P1
   BERSTEN AM, 1983, BIOCHIM BIOPHYS ACTA, V762, P429, DOI 10.1016/0167-4889(83)90008-3
   Biagi F, 2006, DIGEST LIVER DIS, V38, P652, DOI 10.1016/j.dld.2006.05.021
   Caccamo D, 2012, AMINO ACIDS, V42, P1037, DOI 10.1007/s00726-011-1018-8
   Chen SH, 2010, ANTICANCER RES, V30, P4177
   Choi CM, 2011, MOL CANCER, V10, DOI 10.1186/1476-4598-10-119
   Cohen Idan, 2011, Genes Cancer, V2, P631, DOI 10.1177/1947601911417176
   Collighan RJ, 2009, AMINO ACIDS, V36, P659, DOI 10.1007/s00726-008-0190-y
   D'Eletto M, 2012, CELL DEATH DIFFER, V19, P1228, DOI 10.1038/cdd.2012.2
   D'Eletto M, 2009, AUTOPHAGY, V5, P1145, DOI 10.4161/auto.5.8.10040
   Del Nonno F, 2011, MODERN PATHOL, V24, P855, DOI 10.1038/modpathol.2011.40
   Di Sabatino A, 2012, AUTOIMMUN REV, V11, P746, DOI 10.1016/j.autrev.2012.01.007
   Facchiano F, 2006, FRONT BIOSCI, V11, P1758, DOI 10.2741/1921
   Falasca L, 2005, J IMMUNOL, V174, P7330, DOI 10.4049/jimmunol.174.11.7330
   Falasca L, 2008, J IMMUNOL, V180, P2616, DOI 10.4049/jimmunol.180.4.2616
   Fesus L, 2005, FEBS LETT, V579, P3297, DOI 10.1016/j.febslet.2005.03.063
   Fesus L, 2002, TRENDS BIOCHEM SCI, V27, P534, DOI 10.1016/S0968-0004(02)02182-5
   Fimia GM, 2010, CELL MOL LIFE SCI, V67, P1581, DOI 10.1007/s00018-010-0284-z
   GARD DL, 1979, J CELL BIOL, V81, P336, DOI 10.1083/jcb.81.2.336
   Gobbi M, 1996, NEUROCHEM INT, V29, P129, DOI 10.1016/0197-0186(95)00145-X
   Gundemir S, 2012, BBA-MOL CELL RES, V1823, P406, DOI 10.1016/j.bbamcr.2011.09.012
   Herman JF, 2006, ONCOGENE, V25, P3049, DOI 10.1038/sj.onc.1209324
   Ientile R, 2007, AMINO ACIDS, V33, P385, DOI 10.1007/s00726-007-0517-0
   Jeong EM, 2009, FEBS LETT, V583, P648, DOI 10.1016/j.febslet.2009.01.032
   Jones RA, 1997, J CELL SCI, V110, P2461
   Kim JH, 2002, BIOCHEM BIOPH RES CO, V293, P1453, DOI 10.1016/S0006-291X(02)00393-5
   Kim Y, 2008, BIOTECHNOL LETT, V30, P31, DOI 10.1007/s10529-007-9496-1
   Klock C, 2012, SEMIN IMMUNOPATHOL, V34, P513, DOI 10.1007/s00281-012-0305-0
   KORNER G, 1989, BIOCHEM J, V262, P633, DOI 10.1042/bj2620633
   Lesort M, 1998, J BIOL CHEM, V273, P11991, DOI 10.1074/jbc.273.20.11991
   Lin CY, 2011, MOL CANCER, V10, DOI 10.1186/1476-4598-10-87
   Lorand L, 2003, NAT REV MOL CELL BIO, V4, P140, DOI 10.1038/nrm1014
   Malorni W, 2009, CELL DEATH DIFFER, V16, P1480, DOI 10.1038/cdd.2009.100
   Mann AP, 2006, CANCER RES, V66, P8788, DOI 10.1158/0008-5472.CAN-06-1457
   Mehta K, 2010, BIOCHEM PHARMACOL, V80, P1921, DOI 10.1016/j.bcp.2010.06.029
   Mishra S, 2006, J BIOL CHEM, V281, P5532, DOI 10.1074/jbc.M506864200
   Miyoshi N, 2010, ANN SURG ONCOL, V17, P967, DOI 10.1245/s10434-009-0865-y
   Nowak SJ, 2004, TRENDS GENET, V20, P214, DOI 10.1016/j.tig.2004.02.007
   Oh K, 2011, BREAST CANCER RES, V13, DOI 10.1186/bcr3034
   Park D, 2010, AMINO ACIDS, V39, P619, DOI 10.1007/s00726-010-0500-z
   Park MK, 2011, BBA-MOL CELL BIOL L, V1811, P1021, DOI 10.1016/j.bbalip.2011.07.007
   PASTUSZKO A, 1986, J NEUROCHEM, V46, P499, DOI 10.1111/j.1471-4159.1986.tb12996.x
   Piacentini M, 2002, J NEUROCHEM, V81, P1061
   Piacentini Mauro, 2011, Adv Enzymol Relat Areas Mol Biol, V78, P197
   Pyle WG, 2004, CIRC RES, V94, P296, DOI 10.1161/01.RES.0000116143.74830.A9
   Rani MRS, 1996, J BIOL CHEM, V271, P22878, DOI 10.1074/jbc.271.37.22878
   Rodolfo C, 2004, J BIOL CHEM, V279, P54783, DOI 10.1074/jbc.M410938200
   Rossin F, 2012, AMINO ACIDS, V42, P1793, DOI 10.1007/s00726-011-0899-x
   Sane DC, 2007, FRONT BIOSCI-LANDMRK, V12, P2530, DOI 10.2741/2253
   Santhanam Lakshmi, 2011, Commun Integr Biol, V4, P584, DOI 10.4161/cib.4.5.16512
   Song YY, 2013, NEURON, V78, P109, DOI 10.1016/j.neuron.2013.01.036
   Spurlin TA, 2009, BIOMATERIALS, V30, P5486, DOI 10.1016/j.biomaterials.2009.07.014
   Tatsukawa H, 2009, GASTROENTEROLOGY, V136, P1783, DOI 10.1053/j.gastro.2009.01.007
   van den Akker J, 2012, AMINO ACIDS, V42, P961, DOI 10.1007/s00726-011-1010-3
   Verderio EAM, 2003, J BIOL CHEM, V278, P42604, DOI 10.1074/jbc.M303303200
   Verhaar R, 2012, NEUROBIOL DIS, V45, P839, DOI 10.1016/j.nbd.2011.10.012
   Wang Z, 2012, AMINO ACIDS, V42, P939, DOI 10.1007/s00726-011-1008-x
   Xu DZ, 2009, CELL CYCLE, V8, P3688, DOI 10.4161/cc.8.22.9908
   Zemskov EA, 2006, FRONT BIOSCI-LANDMRK, V11, P1057, DOI 10.2741/1863
   Zemskov EA, 2011, PLOS ONE, V6, DOI 10.1371/journal.pone.0019414
NR 61
TC 25
Z9 25
U1 0
U2 13
PU SPRINGER
PI NEW YORK
PA 233 SPRING ST, NEW YORK, NY 10013 USA
SN 0302-766X
EI 1432-0878
J9 CELL TISSUE RES
JI Cell Tissue Res.
PD DEC
PY 2014
VL 358
IS 3
BP 793
EP 805
DI 10.1007/s00441-014-1990-x
PG 13
WC Cell Biology
WE Science Citation Index Expanded (SCI-EXPANDED)
SC Cell Biology
GA AT6YT
UT WOS:000345083700013
PM 25209703
OA hybrid, Green Published
DA 2022-04-10
ER

PT J
AU Azad, N
   Vallyathan, V
   Wang, LY
   Tantishaiyakul, V
   Stehlik, C
   Leonard, SS
   Rojanasakul, Y
AF Azad, Neelam
   Vallyathan, Val
   Wang, Liying
   Tantishaiyakul, Vimon
   Stehlik, Christian
   Leonard, Stephen S.
   Rojanasakul, Yon
TI S-nitrosylation of Bcl-2 inhibits its ubiquitin-proteasomal degradation
   - A novel antiapoptotic mechanism that suppresses apoptosis
SO JOURNAL OF BIOLOGICAL CHEMISTRY
LA English
DT Article
ID NITRIC-OXIDE SYNTHASE; LUNG-CANCER; CHROMIUM(VI)-INDUCED APOPTOSIS;
   PROTEIN-KINASE; UP-REGULATION; CYTOCHROME-C; CELLS; EXPRESSION; FAS;
   PHOSPHORYLATION
AB Bcl-2 is a key apoptosis regulatory protein of the mitochondrial death pathway whose function is dependent on its expression levels. Although Bcl-2 expression is controlled by various mechanism, post-translational modification, such as ubiquitination and proteasomal degradation, have emerged as important regulators of Bcl-2 function. However, the underlying mechanism of this regulation are unclear. We report here that Bcl-2 undergoes S-nitrosylation by endogenous nitric oxide ( NO) in response to multiple apoptotic mediators and that this modification inhibits ubiquitin-proteasomal degradation of Bcl-2. Inhibition of NO production by the NO scavenger 2-(4-carboxyphenyl)-4,4,5,5-tetramethylimidazoline-1-oxyl-3-oxide and by NO synthase inhibitor aminoguanidine effectively inhibited S-nitrosylation of Bcl-2, increased its ubiquitination, and promoted apoptotic cell death induced by chromium ( VI). In contrast, the NO donors dipropylenetriamine NONOate and sodium nitroprusside showed opposite effects. The effect of NO on Bcl-2 stability was shown to be independent of its dephosphorylation. Mutational analysis of Bcl-2 further showed that the two cysteine residues of Bcl-2 (Cys(158) and Cys(229)) are important in the S-nitrosylation process and that mutations of these cysteines completely inhibited Bcl-2 S-nitrosylation. Treatment of the cells with other stress inducers, including Fas ligand and buthionine sulfoxide, also induced Bcl-2 S-nitrosylation, suggesting that this is a general phenomenon that regulates Bcl-2 stability and function under various stress conditions. These findings indicate a novel function of NO and its regulation of Bcl-2, which provides a key mechanism for the control of apoptotic cell death and cancer development.
C1 W Virginia Univ, Dept Pharmaceut Sci, Morgantown, WV 26506 USA.
   W Virginia Univ, Mary Babb Randolph Canc Ctr, Morgantown, WV 26506 USA.
   NIOSH, Pathol & Physiol Res Branch, Morgantown, WV 26505 USA.
   Songkla Univ, Dept Pharmaceut Chem, Songkhla 90110, Thailand.
RP Rojanasakul, Y (corresponding author), W Virginia Univ, Dept Pharmaceut Sci, POB 9530, Morgantown, WV 26506 USA.
EM yrojanasakul@hsc.wvu.edu
RI Stehlik, Christian/AAG-2132-2021
OI Stehlik, Christian/0000-0002-3782-2484; Rojanasakul,
   Yon/0000-0002-8839-6462
FU NHLBI NIH HHSUnited States Department of Health & Human ServicesNational
   Institutes of Health (NIH) - USANIH National Heart Lung & Blood
   Institute (NHLBI) [HL076340] Funding Source: Medline; NATIONAL HEART,
   LUNG, AND BLOOD INSTITUTEUnited States Department of Health & Human
   ServicesNational Institutes of Health (NIH) - USANIH National Heart Lung
   & Blood Institute (NHLBI) [R01HL076340] Funding Source: NIH RePORTER
CR [Anonymous], 1990, IARC Monogr Eval Carcinog Risks Hum, V49, P1
   ARIASDIAZ J, 1994, CANCER, V74, P1546, DOI 10.1002/1097-0142(19940901)74:5<1546::AID-CNCR2820740509>3.0.CO;2-F
   ARNELLE DR, 1995, ARCH BIOCHEM BIOPHYS, V318, P279, DOI 10.1006/abbi.1995.1231
   BENEZRA JM, 1994, AM J PATHOL, V145, P1036
   Breitschopf K, 2000, MOL CELL BIOL, V20, P1886, DOI 10.1128/MCB.20.5.1886-1896.2000
   Buolamwini JK, 1999, CURR OPIN CHEM BIOL, V3, P500, DOI 10.1016/S1367-5931(99)80073-8
   Carlisle DL, 2000, MOL CARCINOGEN, V28, P111, DOI 10.1002/1098-2744(200006)28:2<111::AID-MC7>3.0.CO;2-Y
   Chanvorachote P, 2005, J BIOL CHEM, V280, P42044, DOI 10.1074/jbc.M510080200
   Chanvorachote P, 2006, CANCER RES, V66, P6353, DOI 10.1158/0008-5472.CAN-05-4533
   Chung KKK, 2004, SCIENCE, V304, P1328, DOI 10.1126/science.1093891
   De Flora S, 2000, CARCINOGENESIS, V21, P533, DOI 10.1093/carcin/21.4.533
   DelaTorre A, 1997, BIOCHEM BIOPH RES CO, V238, P703, DOI 10.1006/bbrc.1997.7279
   Delikouras A, 2001, TRANSPLANTATION, V71, P599, DOI 10.1097/00007890-200103150-00004
   Dimmeler S, 1997, J EXP MED, V185, P601, DOI 10.1084/jem.185.4.601
   Fujimoto H, 1997, JPN J CANCER RES, V88, P1190, DOI 10.1111/j.1349-7006.1997.tb00348.x
   Fukuo K, 1996, HYPERTENSION, V27, P823, DOI 10.1161/01.HYP.27.3.823
   GOPALAKRISHNA R, 1993, J BIOL CHEM, V268, P27180
   Green DR, 1998, SCIENCE, V281, P1309, DOI 10.1126/science.281.5381.1309
   Griscavage J M, 1995, Adv Pharmacol, V34, P215
   Gross A, 1999, GENE DEV, V13, P1899, DOI 10.1101/gad.13.15.1899
   Haendeler J, 2002, NAT CELL BIOL, V4, P743, DOI 10.1038/ncb851
   HALDAR S, 1995, P NATL ACAD SCI USA, V92, P4507, DOI 10.1073/pnas.92.10.4507
   Hara MR, 2005, NAT CELL BIOL, V7, P665, DOI 10.1038/ncb1268
   Heigold S, 2002, CARCINOGENESIS, V23, P929, DOI 10.1093/carcin/23.6.929
   Hess DT, 2005, NAT REV MOL CELL BIO, V6, P150, DOI 10.1038/nrm1569
   Hochstrasser M, 1996, ANNU REV GENET, V30, P405, DOI 10.1146/annurev.genet.30.1.405
   IKEGAKI N, 1994, CANCER RES, V54, P6
   Ito T, 1997, J BIOL CHEM, V272, P11671, DOI 10.1074/jbc.272.18.11671
   JIANG SX, 1995, J PATHOL, V177, P135, DOI 10.1002/path.1711770206
   Jourd'Heuil D, 2002, FREE RADICAL BIO MED, V33, P676, DOI 10.1016/S0891-5849(02)00955-3
   Kim YM, 1997, J BIOL CHEM, V272, P31138, DOI 10.1074/jbc.272.49.31138
   Kuzushima M, 2006, ARCH ORAL BIOL, V51, P1048, DOI 10.1016/j.archoralbio.2006.05.004
   LANGARD S, 1990, AM J IND MED, V17, P189, DOI 10.1002/ajim.4700170205
   LANGARD S, 1993, SCAND J WORK ENV HEA, V19, P81
   Li CQ, 2004, CANCER RES, V64, P3022, DOI 10.1158/0008-5472.CAN-03-1880
   Li DC, 2004, CANCER SCI, V95, P644, DOI 10.1111/j.1349-7006.2004.tb03323.x
   Li P, 1997, CELL, V91, P479, DOI 10.1016/S0092-8674(00)80434-1
   Liu CY, 1998, BRIT J CANCER, V78, P534, DOI 10.1038/bjc.1998.528
   Mannick JB, 2001, J CELL BIOL, V154, P1111, DOI 10.1083/jcb.200104008
   Mannick JB, 1999, SCIENCE, V284, P651, DOI 10.1126/science.284.5414.651
   MANNICK JB, 1994, CELL, V79, P1137, DOI 10.1016/0092-8674(94)90005-1
   Moon KH, 2005, FEBS LETT, V579, P6115, DOI 10.1016/j.febslet.2005.09.082
   OLTVAI ZN, 1993, CELL, V74, P609, DOI 10.1016/0092-8674(93)90509-O
   Oxford SME, 2004, CURR MED CHEM, V11, P1031, DOI 10.2174/0929867043455486
   Park HS, 2000, P NATL ACAD SCI USA, V97, P14382, DOI 10.1073/pnas.97.26.14382
   Perez-Mato I, 1999, J BIOL CHEM, V274, P17075, DOI 10.1074/jbc.274.24.17075
   Pritchard DE, 2000, CARCINOGENESIS, V21, P2027, DOI 10.1093/carcin/21.11.2027
   Reliene R, 2006, CARCINOGENESIS, V27, P240, DOI 10.1093/carcin/bgi222
   Salvesen GS, 1997, CELL, V91, P443, DOI 10.1016/S0092-8674(00)80430-4
   Shi XL, 1999, J TOXICOL ENV HEAL B, V2, P87, DOI 10.1080/109374099281241
   SIMONATO L, 1991, BRIT J IND MED, V48, P145
   STAMLER JS, 1992, P NATL ACAD SCI USA, V89, P444, DOI 10.1073/pnas.89.1.444
   Teng KK, 1999, J BIOL CHEM, V274, P37315, DOI 10.1074/jbc.274.52.37315
   Wallach D, 1999, ANNU REV IMMUNOL, V17, P331, DOI 10.1146/annurev.immunol.17.1.331
   Wang SW, 2004, MOL CELL BIOCHEM, V255, P129, DOI 10.1023/B:MCBI.0000007269.74532.98
   Wang XJ, 2002, J BIOL CHEM, V277, P15697, DOI 10.1074/jbc.M112068200
   Wink DA, 1999, METHOD ENZYMOL, V301, P201
   Xu L, 1998, SCIENCE, V279, P234, DOI 10.1126/science.279.5348.234
   Yang J, 1997, SCIENCE, V275, P1129, DOI 10.1126/science.275.5303.1129
   Ye JP, 1999, J BIOL CHEM, V274, P34974, DOI 10.1074/jbc.274.49.34974
   Zhang Z, 2001, MOL CELL BIOCHEM, V222, P77, DOI 10.1023/A:1017963307358
NR 61
TC 154
Z9 155
U1 0
U2 6
PU AMER SOC BIOCHEMISTRY MOLECULAR BIOLOGY INC
PI BETHESDA
PA 9650 ROCKVILLE PIKE, BETHESDA, MD 20814-3996 USA
EI 1083-351X
J9 J BIOL CHEM
JI J. Biol. Chem.
PD NOV 10
PY 2006
VL 281
IS 45
BP 34124
EP 34134
DI 10.1074/jbc.M602551200
PG 11
WC Biochemistry & Molecular Biology
WE Science Citation Index Expanded (SCI-EXPANDED)
SC Biochemistry & Molecular Biology
GA 101UZ
UT WOS:000241767600033
PM 16980304
OA hybrid
DA 2022-04-10
ER

PT J
AU Beurel, E
   Grieco, SF
   Jope, RS
AF Beurel, Eleonore
   Grieco, Steven F.
   Jope, Richard S.
TI Glycogen synthase kinase-3 (GSK3): Regulation, actions, and diseases
SO PHARMACOLOGY & THERAPEUTICS
LA English
DT Review
DE Alzheimer's disease; Depression; G protein-coupled receptors; Glycogen
   synthase kinase-3; Lithium; Neuroinflammation
ID SINGLE NUCLEOTIDE POLYMORPHISM; ESTROGEN-RECEPTOR-ALPHA; LONG-TERM
   POTENTIATION; EXPERIMENTAL AUTOIMMUNE ENCEPHALOMYELITIS; INHIBITORY
   SERINE-PHOSPHORYLATION; PROGRESSIVE SUPRANUCLEAR PALSY; ADENOMATOUS
   POLYPOSIS-COLI; MAJOR DEPRESSIVE DISORDER; MAMMALIAN CIRCADIAN CLOCK;
   PANCREATIC-CANCER CELLS
AB Glycogen synthase kinase-3 (GSK3) may be the busiest kinase in most cells, with over 100 known substrates to deal with. How does GSK3 maintain control to selectively phosphorylate each substrate, and why was it evolutionarily favorable for GSK3 to assume such a large responsibility? GSK3 must be particularly adaptable for incorporating new substrates into its repertoire, and we discuss the distinct properties of GSK3 that may contribute to its capacity to fulfill its roles in multiple signaling pathway. The mechanism regulating GSK3 (predominantly post-translational modification, substrate priming, cellular trafficking, protein complexes) have been reviewed previously, so here we focus on newly identified complexities in these mechanism, how each of these regulatory mechanism contributes to the ability of GSK3 to select which substrates to phosphorylate, and how these mechanism may have contributed to its adaptability as new substrates evolved. The current understanding of the mechanism regulating GSK3 is reviewed, as are emerging topics in the actions of GSK3, particularly its interactions with receptors and receptor-coupled signal transduction events, and differential actions and regulation of the two GSK3 isoforms, GSK3 alpha and GSK3 beta. Another remarkable characteristic of GSK3 is its involvement in many prevalent disorders, including psychiatric and neurological diseases, inflammatory diseases, cancer, and others. We address the feasibility of targeting GSK3 therapeutically, and provide an update of its involvement in the etiology and treatment of several disorders. (C) 2014 Elsevier Inc. All rights reserved.
C1 Univ Miami, Miller Sch Med, Dept Psychiat & Behav Sci, Miami, FL 33136 USA.
   Univ Miami, Miller Sch Med, Dept Biochem & Mol Biol, Miami, FL 33136 USA.
RP Jope, RS (corresponding author), Univ Miami, Miller Sch Med, 1011 NW 15th St,Gautier Bldg,Room 416, Miami, FL 33136 USA.
EM rjope@med.miami.edu
FU NIMHUnited States Department of Health & Human ServicesNational
   Institutes of Health (NIH) - USANIH National Institute of Mental Health
   (NIMH) [MH038752, MH090236, MH095380]; NATIONAL INSTITUTE OF MENTAL
   HEALTHUnited States Department of Health & Human ServicesNational
   Institutes of Health (NIH) - USANIH National Institute of Mental Health
   (NIMH) [R56MH038752, R01MH038752, R00MH090236, R01MH095380] Funding
   Source: NIH RePORTER
FX Research in the authors' laboratories was supported by grants from the
   NIMH (MH038752, MH090236, MH095380).
CR Adli M, 2007, BIOL PSYCHIAT, V62, P1295, DOI 10.1016/j.biopsych.2007.03.023
   Agarwal-Mawal A, 2003, J BIOL CHEM, V278, P12722, DOI 10.1074/jbc.M211491200
   Alon LT, 2011, FEBS LETT, V585, P1158, DOI 10.1016/j.febslet.2011.03.025
   Amar S, 2011, CURR PHARM DESIGN, V17, P2264
   Anastas JN, 2013, NAT REV CANCER, V13, P11, DOI 10.1038/nrc3419
   Armanious H, 2010, HUM PATHOL, V41, P1657, DOI 10.1016/j.humpath.2010.04.015
   Avila J, 2010, EXPERT REV NEUROTHER, V10, P703, DOI 10.1586/ERN.10.40
   Avrahami L, 2013, J BIOL CHEM, V288, P1295, DOI 10.1074/jbc.M112.409250
   Azoulay-Alfaguter I, 2011, J BIOL CHEM, V286, P13470, DOI 10.1074/jbc.M110.127969
   Banerji V, 2012, J CLIN INVEST, V122, P935, DOI 10.1172/JCI46465
   Bao Z, 2007, AM J RESP CRIT CARE, V176, P431, DOI 10.1164/rccm.200609-1292OC
   Bardai FH, 2011, J NEUROSCI, V31, P1746, DOI 10.1523/JNEUROSCI.5704-10.2011
   Beaulieu JM, 2008, P NATL ACAD SCI USA, V105, P1333, DOI 10.1073/pnas.0711496105
   Beaulieu JM, 2008, CELL, V132, P125, DOI 10.1016/j.cell.2007.11.041
   Beaulieu JM, 2009, ANNU REV PHARMACOL, V49, P327, DOI 10.1146/annurev.pharmtox.011008.145634
   Beaulieu JM, 2004, P NATL ACAD SCI USA, V101, P5099, DOI 10.1073/pnas.0307921101
   Beaulieu JM, 2005, CELL, V122, P261, DOI 10.1016/j.cell.2005.05.012
   Bellet MM, 2010, J CELL SCI, V123, P3837, DOI 10.1242/jcs.051649
   Benedetti F, 2005, NEUROSCI LETT, V376, P51, DOI 10.1016/j.neulet.2004.11.022
   Benedetti F, 2004, NEUROSCI LETT, V368, P123, DOI 10.1016/j.neulet.2004.06.050
   Benedetti F, 2004, NEUROSCI LETT, V355, P37, DOI 10.1016/j.neulet.2003.10.021
   Berry-Kravis E, 2008, J DEV BEHAV PEDIATR, V29, P293, DOI 10.1097/DBP.0b013e31817dc447
   Bersudsky Y, 2008, BEHAV PHARMACOL, V19, P217, DOI 10.1097/FBP.0b013e3282feb099
   Beurel E, 2008, J BIOL CHEM, V283, P21934, DOI 10.1074/jbc.M802481200
   Beurel E, 2006, PROG NEUROBIOL, V79, P173, DOI 10.1016/j.pneurobio.2006.07.006
   Beurel E, 2013, J IMMUNOL, V190, P5000, DOI 10.4049/jimmunol.1203057
   Beurel E, 2012, BIPOLAR DISORD, V14, P822, DOI 10.1111/bdi.12023
   Beurel E, 2011, FRONT MOL NEUROSCI, V4, DOI 10.3389/fnmol.2011.00018
   Beurel E, 2011, J IMMUNOL, V186, P1391, DOI 10.4049/jimmunol.1003511
   Beurel E, 2010, TRENDS IMMUNOL, V31, P24, DOI 10.1016/j.it.2009.09.007
   Bijur GN, 2003, NEUROREPORT, V14, P2415, DOI 10.1097/00001756-200312190-00025
   Bijur GN, 2001, J BIOL CHEM, V276, P37436, DOI 10.1074/jbc.M105725200
   Bradley CA, 2012, FRONT MOL NEUROSCI, V5, DOI 10.3389/fnmol.2012.00013
   Brognard J, 2007, MOL CELL, V25, P917, DOI 10.1016/j.molcel.2007.02.017
   Bryja V, 2007, P NATL ACAD SCI USA, V104, P6690, DOI 10.1073/pnas.0611356104
   Cai XM, 2006, MOL CELL BIOL, V26, P2857, DOI 10.1128/MCB.26.7.2857-2868.2006
   Castano Z, 2010, J NEUROCHEM, V113, P117, DOI 10.1111/j.1471-4159.2010.06581.x
   Castellone MD, 2005, SCIENCE, V310, P1504, DOI 10.1126/science.1116221
   Cernotta N, 2011, MOL BIOL CELL, V22, P278, DOI 10.1091/mbc.E10-07-0616
   Chakraborty A, 2014, MOL PSYCHIATR, V19, P284, DOI 10.1038/mp.2013.21
   Charvet C, 2011, MOL CELL, V42, P584, DOI 10.1016/j.molcel.2011.03.033
   Chen L, 2011, MOL PHARMACOL, V79, P974, DOI 10.1124/mol.111.071092
   Chen LG, 2009, MOL PHARMACOL, V76, P1150, DOI 10.1124/mol.109.056994
   Chen M, 2012, J NEUROSCI, V32, P13439, DOI 10.1523/JNEUROSCI.2039-12.2012
   Chen P, 2007, MOL PHARMACOL, V72, P40, DOI 10.1124/mol.107.034942
   Chen SG, 2010, PLOS ONE, V5, DOI 10.1371/journal.pone.0010848
   Chen Y, 2011, J BIOL CHEM, V286, P13502, DOI 10.1074/jbc.M110.217604
   Cheng H, 2011, J MOL CELL CARDIOL, V51, P607, DOI 10.1016/j.yjmcc.2010.11.020
   Cho J, 2009, J BIOL CHEM, V284, P36647, DOI 10.1074/jbc.M109.019109
   Choi CH, 2011, BRAIN RES, V1380, P106, DOI 10.1016/j.brainres.2010.11.032
   Chou HY, 2006, BIOCHEMISTRY-US, V45, P11379, DOI 10.1021/bi061147r
   Chow H. M., 2014, P NAT ACAD IN PRESS
   Chuang DM, 2011, FRONT MOL NEUROSCI, V4, DOI 10.3389/fnmol.2011.00015
   Cole A, 2004, BIOCHEM J, V377, P249, DOI 10.1042/BJ20031259
   Cole AR, 2004, J BIOL CHEM, V279, P50176, DOI 10.1074/jbc.C400412200
   CROSS DAE, 1995, NATURE, V378, P785, DOI 10.1038/378785a0
   Cuzzocrea S, 2006, CLIN IMMUNOL, V120, P57, DOI 10.1016/j.clim.2006.03.005
   Dajani R, 2003, EMBO J, V22, P494, DOI 10.1093/emboj/cdg068
   Dan L, 2012, HAEMATOL-HEMATOL J, V97, P551, DOI 10.3324/haematol.2011.055236
   Darrington RS, 2012, INT J CANCER, V131, pE872, DOI 10.1002/ijc.27620
   De Sarno P, 2006, NEUROBIOL AGING, V27, P413, DOI 10.1016/j.neurobiolaging.2005.03.003
   De Sarno P, 2002, NEUROPHARMACOLOGY, V43, P1158, DOI 10.1016/S0028-3908(02)00215-0
   De Sarno P, 2008, J IMMUNOL, V181, P338, DOI 10.4049/jimmunol.181.1.338
   del Ser T, 2013, J ALZHEIMERS DIS, V33, P205, DOI 10.3233/JAD-2012-120805
   Dembowy J., 2014, ONCOGENE IN PRESS
   Deng YZ, 2012, GASTROENTEROLOGY, V142, P812, DOI 10.1053/j.gastro.2011.12.046
   Deng YL, 2014, NEUROBIOL AGING, V35, P449, DOI 10.1016/j.neurobiolaging.2013.08.031
   DEPAOLIROACH AA, 1984, J BIOL CHEM, V259, P2144
   Dewachter I, 2009, NEUROBIOL DIS, V35, P193, DOI 10.1016/j.nbd.2009.04.003
   Dewhurst S, 2007, J NEUROIMMUNE PHARM, V2, P93, DOI 10.1007/s11481-006-9051-1
   Dill J, 2008, J NEUROSCI, V28, P8914, DOI 10.1523/JNEUROSCI.1178-08.2008
   Ding QQ, 2007, MOL CELL BIOL, V27, P4006, DOI 10.1128/MCB.00620-06
   Du J, 2010, P NATL ACAD SCI USA, V107, P11573, DOI 10.1073/pnas.0913138107
   Dudev T, 2011, J AM CHEM SOC, V133, P9506, DOI 10.1021/ja201985s
   Duka T, 2009, FASEB J, V23, P2820, DOI 10.1096/fj.08-120410
   Duman RS, 2006, BIOL PSYCHIAT, V59, P1116, DOI 10.1016/j.biopsych.2006.02.013
   Eickholt BJ, 2002, J CELL BIOL, V157, P211, DOI 10.1083/jcb.200201098
   Eldar-Finkelman H, 2011, FRONT MOL NEUROSCI, V4, DOI 10.3389/fnmol.2011.00032
   Eldar-Finkelman H, 2010, BBA-PROTEINS PROTEOM, V1804, P598, DOI 10.1016/j.bbapap.2009.09.010
   EldarFinkelman H, 1997, P NATL ACAD SCI USA, V94, P9660, DOI 10.1073/pnas.94.18.9660
   Eom TY, 2009, BIOL PSYCHIAT, V66, P494, DOI 10.1016/j.biopsych.2009.04.015
   Eom TY, 2009, MOL CANCER, V8, DOI 10.1186/1476-4598-8-14
   Etienne-Manneville S, 2003, NATURE, V421, P753, DOI 10.1038/nature01423
   Fan GF, 2003, J BIOL CHEM, V278, P52432, DOI 10.1074/jbc.M310982200
   Farago M, 2005, CANCER RES, V65, P5792, DOI 10.1158/0008-5472.CAN-05-1021
   Feijs KLH, 2013, CELL COMMUN SIGNAL, V11, DOI 10.1186/1478-811X-11-5
   Ferkey DM, 2002, J BIOL CHEM, V277, P16147, DOI 10.1074/jbc.M112363200
   Force T, 2009, J BIOL CHEM, V284, P9643, DOI 10.1074/jbc.R800077200
   Forlenza OV, 2012, DRUG AGING, V29, P335, DOI 10.2165/11599180-000000000-00000
   Frame S, 2001, MOL CELL, V7, P1321, DOI 10.1016/S1097-2765(01)00253-2
   Frame S, 2001, BIOCHEM J, V359, P1, DOI 10.1042/0264-6021:3590001
   Frame S, 2006, EXPERT OPIN THER TAR, V10, P429, DOI 10.1517/14728222.10.3.429
   Franca-Koh J, 2002, J BIOL CHEM, V277, P43844, DOI 10.1074/jbc.M207265200
   Franklin AV, 2014, BIOL PSYCHIAT, V75, P198, DOI 10.1016/j.biopsych.2013.08.003
   Fraser E, 2002, J BIOL CHEM, V277, P2176, DOI 10.1074/jbc.M109462200
   Freyberg Z, 2010, AM J PSYCHIAT, V167, P388, DOI 10.1176/appi.ajp.2009.08121873
   Fujimuro M, 2005, J VIROL, V79, P10429, DOI 10.1128/JVI.79.16.10429-10441.2005
   Galliher-Beckley AJ, 2008, MOL CELL BIOL, V28, P7309, DOI 10.1128/MCB.00808-08
   Garcea G, 2007, CURR CANCER DRUG TAR, V7, P209, DOI 10.2174/156800907780618266
   Garza JC, 2012, MOL PSYCHIATR, V17, P790, DOI 10.1038/mp.2011.161
   Gomez-Sintes R, 2010, J CLIN INVEST, V120, P2432, DOI 10.1172/JCI37873
   Goni-Oliver P, 2007, J BIOL CHEM, V282, P22406, DOI 10.1074/jbc.M702793200
   Goni-Oliver P, 2009, J NEUROSCI RES, V87, P1156, DOI 10.1002/jnr.21932
   GOODE N, 1992, J BIOL CHEM, V267, P16878
   Grimes CA, 2001, PROG NEUROBIOL, V65, P391, DOI 10.1016/S0301-0082(01)00011-9
   Grisouard J, 2007, MOL ENDOCRINOL, V21, P2427, DOI 10.1210/me.2007-0129
   Grisouard J, 2009, J STEROID BIOCHEM, V117, P87, DOI 10.1016/j.jsbmb.2009.08.002
   Gulen MF, 2012, IMMUNITY, V37, P800, DOI 10.1016/j.immuni.2012.08.019
   Guo X, 2008, GENE DEV, V22, P106, DOI 10.1101/gad.1590908
   Gupta C, 2014, EXP CELL RES, V324, P75, DOI 10.1016/j.yexcr.2014.03.019
   Hampel H, 2009, J CLIN PSYCHIAT, V70, P922, DOI 10.4088/JCP.08m04606
   HANGER DP, 1992, NEUROSCI LETT, V147, P58, DOI 10.1016/0304-3940(92)90774-2
   Happel N, 2009, J MOL BIOL, V386, P339, DOI 10.1016/j.jmb.2008.12.047
   Haraguchi K, 2008, ONCOGENE, V27, P274, DOI 10.1038/sj.onc.1210644
   Hartmaier RJ, 2012, MOL ENDOCRINOL, V26, P220, DOI 10.1210/me.2011-1032
   Hashimoto R, 2002, J NEUROCHEM, V80, P589, DOI 10.1046/j.0022-3042.2001.00728.x
   Himmelstein DS, 2012, PHARMACOL THERAPEUT, V136, P8, DOI 10.1016/j.pharmthera.2012.07.001
   Hoeflich KP, 2000, NATURE, V406, P86, DOI 10.1038/35017574
   Hoglinger GU, 2014, MOVEMENT DISORD, V29, P479, DOI 10.1002/mds.25815
   Hooper C, 2007, EUR J NEUROSCI, V25, P81, DOI 10.1111/j.1460-9568.2006.05245.x
   Howng SL, 2010, MOL CELL BIOCHEM, V339, P23, DOI 10.1007/s11010-009-0366-0
   Hu XY, 2006, IMMUNITY, V24, P563, DOI 10.1016/j.immuni.2006.02.014
   HUGHES K, 1993, EMBO J, V12, P803, DOI 10.1002/j.1460-2075.1993.tb05715.x
   Hundsrucker C, 2010, J BIOL CHEM, V285, P5507, DOI 10.1074/jbc.M109.047944
   Hurtado DE, 2012, J NEUROSCI, V32, P7392, DOI 10.1523/JNEUROSCI.0889-12.2012
   Iitaka C, 2005, J BIOL CHEM, V280, P29397, DOI 10.1074/jbc.M503526200
   Inkster B, 2010, NEUROIMAGE, V53, P908, DOI 10.1016/j.neuroimage.2010.02.065
   Inkster B, 2009, ARCH GEN PSYCHIAT, V66, P721, DOI 10.1001/archgenpsychiatry.2009.70
   Iwahana E, 2004, EUR J NEUROSCI, V19, P2281, DOI 10.1111/j.0953-816X.2004.03322.x
   Jernigan KK, 2010, SCI SIGNAL, V3, DOI 10.1126/scisignal.2000647
   Jiang H, 2005, CELL, V120, P123, DOI 10.1016/j.cell.2004.12.033
   Jope RS, 2007, NEUROCHEM RES, V32, P577, DOI 10.1007/s11064-006-9128-5
   Jope RS, 2011, FRONT MOL NEUROSCI, V4, DOI 10.3389/fnmol.2011.00016
   Jope RS, 2004, TRENDS BIOCHEM SCI, V29, P95, DOI 10.1016/j.tibs.2003.12.004
   Jope RS, 2003, TRENDS PHARMACOL SCI, V24, P441, DOI 10.1016/S0165-6147(03)00206-2
   Jope RS, 2006, GLYCOGEN SYNTHASE KI, P223
   Kaidanovich-Beilin O, 2011, FRONT MOL NEUROSCI, V4, DOI 10.3389/fnmol.2011.00040
   Kaidanovich-Beilin O, 2009, MOL BRAIN, V2, DOI 10.1186/1756-6606-2-35
   Kandasamy AD, 2009, CARDIOVASC RES, V83, P698, DOI 10.1093/cvr/cvp175
   Kashikar ND, 2011, CELL CYCLE, V10, P1639, DOI 10.4161/cc.10.10.15630
   Kelly GM, 2012, J BIOL CHEM, V287, P28180, DOI 10.1074/jbc.M112.385757
   Kessing LV, 2010, BIPOLAR DISORD, V12, P87, DOI 10.1111/j.1399-5618.2009.00788.x
   Kim JS, 2013, BIOCHEM BIOPH RES CO, V434, P735, DOI 10.1016/j.bbrc.2013.03.103
   Kim NG, 2009, P NATL ACAD SCI USA, V106, P5165, DOI 10.1073/pnas.0810185106
   Kim WY, 2006, NEURON, V52, P981, DOI 10.1016/j.neuron.2006.10.031
   Kim WY, 2009, NAT NEUROSCI, V12, P1390, DOI 10.1038/nn.2408
   King MK, 2013, GENES BRAIN BEHAV, V12, P723, DOI 10.1111/gbb.12071
   King MK, 2014, PHARMACOL THERAPEUT, V141, P1, DOI 10.1016/j.pharmthera.2013.07.010
   King TD, 2001, BRAIN RES, V919, P106, DOI 10.1016/S0006-8993(01)03005-0
   Kise Y, 2009, BIOCHEM BIOPH RES CO, V387, P569, DOI 10.1016/j.bbrc.2009.07.087
   Klein PS, 1996, P NATL ACAD SCI USA, V93, P8455, DOI 10.1073/pnas.93.16.8455
   Ko HW, 2010, J NEUROSCI, V30, P12664, DOI 10.1523/JNEUROSCI.1586-10.2010
   Kobayashi T, 2006, MOL CELL BIOL, V26, P898, DOI 10.1128/MCB.26.3.898-911.2006
   Kwok JBJ, 2005, ANN NEUROL, V58, P829, DOI 10.1002/ana.20691
   Lachman HM, 2007, AM J MED GENET B, V144B, P259, DOI 10.1002/ajmg.b.30498
   Lal H, 2012, CIRCULATION, V125, P65, DOI 10.1161/CIRCULATIONAHA.111.050666
   Lavoie J, 2013, BEHAV BRAIN RES, V253, P262, DOI 10.1016/j.bbr.2013.08.001
   Leeds PR, 2014, ACS CHEM NEUROSCI
   Leis H, 2002, MOL CARCINOGEN, V35, P180, DOI 10.1002/mc.10087
   Levina E, 2004, ONCOGENE, V23, P4444, DOI 10.1038/sj.onc.1207587
   Li CR, 2013, J BIOL CHEM, V288, P19127, DOI 10.1074/jbc.M113.453357
   Li QX, 2007, CANCER RES, V67, P66, DOI 10.1158/0008-5472.CAN-06-1671
   Li QX, 2009, NAT CELL BIOL, V11, P1128, DOI 10.1038/ncb1927
   Li XH, 2004, NEUROPSYCHOPHARMACOL, V29, P1426, DOI 10.1038/sj.npp.1300439
   Li XH, 2013, MOL NEUROBIOL, V48, P490, DOI 10.1007/s12035-013-8437-3
   Li XH, 2007, BIOL PSYCHIAT, V61, P216, DOI 10.1016/j.biopsych.2006.02.027
   Li YC, 2012, J NEUROCHEM, V122, P308, DOI 10.1111/j.1471-4159.2012.07790.x
   Li YC, 2009, J NEUROSCI, V29, P15551, DOI 10.1523/JNEUROSCI.3336-09.2009
   Liang MH, 2006, J BIOL CHEM, V281, P30479, DOI 10.1074/jbc.M607468200
   Liao WQ, 2005, FEBS J, V272, P1845, DOI 10.1111/j.1742-4658.2005.04614.x
   Licht-Murava A, 2012, CURR PHARM DESIGN, V18, P2914, DOI 10.2174/138161212800672741
   Lin CH, 2010, J NEUROSCI, V30, P13138, DOI 10.1523/JNEUROSCI.1737-10.2010
   Lin RK, 2010, J CLIN INVEST, V120, P521, DOI 10.1172/JCI40706
   Lin SY, 2012, SCIENCE, V336, P477, DOI 10.1126/science.1217032
   Linding R, 2007, CELL, V129, P1415, DOI 10.1016/j.cell.2007.05.052
   Lo Monte F, 2012, J MED CHEM, V55, P4407, DOI 10.1021/jm300309a
   Lu Y, 2011, ONCOGENE, V30, P4567, DOI 10.1038/onc.2011.164
   Ly PTT, 2013, J CLIN INVEST, V123, P224, DOI 10.1172/JCI64516
   Ma C, 2007, CANCER RES, V67, P7756, DOI 10.1158/0008-5472.CAN-06-4665
   MacAulay K, 2008, EXPERT OPIN THER TAR, V12, P1265, DOI [10.1517/14728222.12.10.1265, 10.1517/14728222.12.10.1265 ]
   MacDonald BT, 2009, DEV CELL, V17, P9, DOI 10.1016/j.devcel.2009.06.016
   Mai L, 2002, J NEUROCHEM, V82, P75, DOI 10.1046/j.1471-4159.2002.00939.x
   Mak BC, 2005, AM J PATHOL, V167, P107, DOI 10.1016/S0002-9440(10)62958-6
   Mak BC, 2003, J BIOL CHEM, V278, P5947, DOI 10.1074/jbc.C200473200
   MANDELKOW EM, 1992, FEBS LETT, V314, P315, DOI 10.1016/0014-5793(92)81496-9
   Manoukian AS, 2002, ADV CANCER RES, V84, P203, DOI 10.1016/S0065-230X(02)84007-6
   Martin M, 2005, NAT IMMUNOL, V6, P777, DOI 10.1038/ni1221
   Martinez A, 2008, J ALZHEIMERS DIS, V15, P181
   Maurin H, 2013, MOL BRAIN, V6, DOI 10.1186/1756-6606-6-27
   McColl G, 2008, J BIOL CHEM, V283, P350, DOI 10.1074/jbc.M705028200
   McCubrey JA, 2014, LEUKEMIA, V28, P15, DOI 10.1038/leu.2013.184
   McManus EJ, 2005, EMBO J, V24, P1571, DOI 10.1038/sj.emboj.7600633
   Meares GP, 2007, J BIOL CHEM, V282, P16989, DOI 10.1074/jbc.M700610200
   Medina M, 2010, CURR PHARM DESIGN, V16, P2790, DOI 10.2174/138161210793176581
   Medunjanin S, 2005, J BIOL CHEM, V280, P33006, DOI 10.1074/jbc.M506758200
   Mendez P, 2006, ENDOCRINOLOGY, V147, P3027, DOI 10.1210/en.2005-1224
   Miller MW, 1999, ARCH BIOCHEM BIOPHYS, V367, P51, DOI 10.1006/abbi.1999.1237
   Mills CN, 2011, FRONT MOL NEUROSCI, V4, DOI 10.3389/fnmol.2011.00047
   Mines Marjelo A, 2011, Int J Alzheimers Dis, V2011, P861072, DOI 10.4061/2011/861072
   Mines MA, 2011, FRONT MOL NEUROSCI, V4, DOI 10.3389/fnmol.2011.00035
   Mondelli V, 2013, TRANSL PSYCHIAT, V3, DOI 10.1038/tp.2012.138
   Monteserin-Garcia J, 2013, FASEB J, V27, P1561, DOI 10.1096/fj.12-220129
   Morales-Garcia JA, 2013, ACS CHEM NEUROSCI, V4, P350, DOI 10.1021/cn300182g
   Morfini G, 2002, EMBO J, V21, P281, DOI 10.1093/emboj/21.3.281
   Mukai F, 2002, J NEUROCHEM, V81, P1073, DOI 10.1046/j.1471-4159.2002.00918.x
   Mulholland DJ, 2006, ONCOGENE, V25, P329, DOI 10.1038/sj.onc.1209020
   Nelson CD, 2013, J NEUROSCI, V33, P12122, DOI 10.1523/JNEUROSCI.0131-13.2013
   Nemoto T, 2010, NEUROPHARMACOLOGY, V58, P1097, DOI 10.1016/j.neuropharm.2010.01.018
   Ng SW, 2009, J BIOL CHEM, V284, P24767, DOI 10.1074/jbc.M109.011692
   Nishiguchi N, 2006, NEUROSCI LETT, V394, P243, DOI 10.1016/j.neulet.2005.10.042
   Nishimoto T, 2008, J NEUROSCI RES, V86, P1096, DOI 10.1002/jnr.21567
   Nishimoto T, 2009, NEUROREPORT, V20, P161, DOI 10.1097/WNR.0b013e3283118450
   Nonaka S, 1998, P NATL ACAD SCI USA, V95, P2642, DOI 10.1073/pnas.95.5.2642
   Nunes MA, 2013, CURR ALZHEIMER RES, V10, P104
   Nunes PV, 2007, BRIT J PSYCHIAT, V190, P359, DOI 10.1192/bjp.bp.106.029868
   O'Brien WT, 2011, J CLIN INVEST, V121, P3756, DOI 10.1172/JCI45194
   O'Brien WT, 2009, BIOCHEM SOC T, V37, P1133, DOI 10.1042/BST0371133
   O'Brien WT, 2004, J NEUROSCI, V24, P6791, DOI 10.1523/JNEUROSCI.4753-03.2004
   Okamoto H, 2010, BIOL PSYCHIAT, V68, P521, DOI 10.1016/j.biopsych.2010.04.023
   Omata N, 2011, INT J NEUROPSYCHOPH, V14, P711, DOI 10.1017/S1461145710000726
   Ougolkov AV, 2007, BLOOD, V110, P735, DOI 10.1182/blood-2006-12-060947
   Ougolkov Andrei V, 2006, Future Oncol, V2, P91, DOI 10.2217/14796694.2.1.91
   Ougolkov AV, 2005, CANCER RES, V65, P2076, DOI 10.1158/0008-5472.CAN-04-3642
   Park S, 2008, CELL SIGNAL, V20, P1368, DOI 10.1016/j.cellsig.2008.03.004
   Peineau S, 2007, NEURON, V53, P703, DOI 10.1016/j.neuron.2007.01.029
   Phiel CJ, 2003, NATURE, V423, P435, DOI 10.1038/nature01640
   Picard N, 2012, MOL CELL BIOL, V32, P2709, DOI 10.1128/MCB.06624-11
   Pilot-Storck F, 2010, MOL CELL PROTEOMICS, V9, P1578, DOI 10.1074/mcp.M900568-MCP200
   Plotnikov A, 2008, CANCER RES, V68, P1354, DOI 10.1158/0008-5472.CAN-07-6094
   Polakis P, 2007, CURR OPIN GENET DEV, V17, P45, DOI 10.1016/j.gde.2006.12.007
   Polter A, 2010, NEUROPSYCHOPHARMACOL, V35, P1761, DOI 10.1038/npp.2010.43
   Popkie AP, 2010, J BIOL CHEM, V285, P41337, DOI 10.1074/jbc.M110.170704
   Raison CL, 2013, MOL PSYCHIATR, V18, P15, DOI 10.1038/mp.2012.2
   Rogatsky I, 1998, J BIOL CHEM, V273, P14315, DOI 10.1074/jbc.273.23.14315
   Rosenthal F, 2013, NAT STRUCT MOL BIOL, V20, P502, DOI 10.1038/nsmb.2521
   Rosner M, 2008, MUTAT RES-REV MUTAT, V658, P234, DOI 10.1016/j.mrrev.2008.01.001
   Rui YF, 2013, NAT COMMUN, V4, DOI 10.1038/ncomms3628
   Rui YN, 2004, EMBO J, V23, P4583, DOI 10.1038/sj.emboj.7600475
   Ruiz-Saenz A, 2013, J CELL SCI, V126, P4589, DOI 10.1242/jcs.120840
   Sachs BD, 2013, INT J NEUROPSYCHOPH, V16, P2081, DOI 10.1017/S1461145713000321
   Sahar S, 2010, PLOS ONE, V5, DOI 10.1371/journal.pone.0008561
   Saijilafu, 2013, NAT COMMUN, V4, DOI 10.1038/ncomms3690
   Salas TR, 2004, J BIOL CHEM, V279, P19191, DOI 10.1074/jbc.M309560200
   Samaan S, 2014, NUCLEIC ACIDS RES, V42, P2197, DOI 10.1093/nar/gkt1216
   Saus E, 2010, GENES BRAIN BEHAV, V9, P799, DOI 10.1111/j.1601-183X.2010.00617.x
   Schaffer B, 2003, GENE, V302, P73, DOI 10.1016/S0378-1119(02)01092-2
   Scheuing L, 2014, INT J BIOL SCI, V10, P1024, DOI 10.7150/ijbs.9898
   Shahab L, 2014, HIPPOCAMPUS, V24, P1413, DOI 10.1002/hipo.22362
   Shakoori A, 2007, CANCER SCI, V98, P1388, DOI 10.1111/j.1349-7006.2007.00545.x
   Sharfi H, 2008, AM J PHYSIOL-ENDOC M, V294, pE307, DOI 10.1152/ajpendo.00534.2007
   Si XX, 2013, PLOS ONE, V8, DOI 10.1371/journal.pone.0076699
   Singh KK, 2013, CLIN GENET, V83, P511, DOI 10.1111/cge.12111
   Singh SA, 2012, NAT METHODS, V9, P504, DOI [10.1038/NMETH.1970, 10.1038/nmeth.1970]
   Smith E, 2002, J BIOL CHEM, V277, P18191, DOI 10.1074/jbc.M109708200
   Soutar MPM, 2010, J NEUROCHEM, V115, P974, DOI 10.1111/j.1471-4159.2010.06988.x
   Spencer TE, 1997, NATURE, V389, P194, DOI 10.1038/38304
   Spengler ML, 2009, CELL CYCLE, V8, P4138, DOI 10.4161/cc.8.24.10273
   Spokoini R, 2010, MOL ENDOCRINOL, V24, P1136, DOI 10.1210/me.2009-0466
   Stadler SC, 2013, P NATL ACAD SCI USA, V110, P11851, DOI 10.1073/pnas.1308362110
   Stambolic V, 1996, CURR BIOL, V6, P1664, DOI 10.1016/S0960-9822(02)70790-2
   Stamos JL, 2014, ELIFE, V3, DOI 10.7554/eLife.01998
   Stephens LR, 1997, CELL, V89, P105, DOI 10.1016/S0092-8674(00)80187-7
   Sun LD, 2007, CELL SIGNAL, V19, P2255, DOI 10.1016/j.cellsig.2007.06.014
   Sun M, 2008, CELL DEATH DIFFER, V15, P1887, DOI 10.1038/cdd.2008.124
   Sutherland Calum, 2011, Int J Alzheimers Dis, V2011, P505607, DOI 10.4061/2011/505607
   Suzuki T, 2013, MOL CELL, V50, P407, DOI 10.1016/j.molcel.2013.03.022
   Szatmari E, 2005, J BIOL CHEM, V280, P37526, DOI 10.1074/jbc.M502699200
   Szczepankiewicz A, 2006, NEUROPSYCHOBIOLOGY, V53, P51, DOI 10.1159/000090704
   Szczepankiewicz A, 2006, WORLD J BIOL PSYCHIA, V7, P158, DOI 10.1080/15622970600554711
   Taelman VF, 2010, CELL, V143, P1136, DOI 10.1016/j.cell.2010.11.034
   ter Haar E, 2001, NAT STRUCT BIOL, V8, P593, DOI 10.1038/89624
   Tolosa E, 2014, MOVEMENT DISORD, V29, P470, DOI 10.1002/mds.25824
   Tsai SJ, 2008, PHARMACOGENOMICS J, V8, P384, DOI 10.1038/sj.tpj.6500486
   Tyagarajan SK, 2013, J BIOL CHEM, V288, P9634, DOI 10.1074/jbc.M112.442616
   Tyagarajan SK, 2011, P NATL ACAD SCI USA, V108, P379, DOI 10.1073/pnas.1011824108
   Valvezan AJ, 2012, FRONT MOL NEUROSCI, V5, DOI 10.3389/fnmol.2012.00001
   Valvezan AJ, 2012, J BIOL CHEM, V287, P3823, DOI 10.1074/jbc.M111.323337
   Vincent T, 2008, ONCOGENE, V27, P5254, DOI 10.1038/onc.2008.152
   Voskas Daniel, 2010, F1000 Biol Rep, V2, P82, DOI 10.3410/B2-82
   Wagner Eric R, 2011, Curr Mol Pharmacol, V4, P14
   Wakatsuki S, 2011, NAT CELL BIOL, V13, P1415, DOI 10.1038/ncb2373
   Wang L, 2004, J BIOL CHEM, V279, P32444, DOI 10.1074/jbc.M313963200
   Wang MJ, 2013, PLOS ONE, V8, DOI 10.1371/journal.pone.0061787
   WANG QM, 1994, BIOCHEMISTRY-US, V33, P143, DOI 10.1021/bi00167a018
   Wang SH, 2013, J BIOL CHEM, V288, P26265, DOI 10.1074/jbc.M113.476556
   Wang Z, 2008, NATURE, V455, P1205, DOI 10.1038/nature07284
   Wang Z, 2010, CANCER CELL, V17, P597, DOI 10.1016/j.ccr.2010.04.024
   Watase K, 2007, PLOS MED, V4, P836, DOI 10.1371/journal.pmed.0040182
   Watcharasit P, 2003, J BIOL CHEM, V278, P48872, DOI 10.1074/jbc.M305870200
   Watcharasit P, 2002, P NATL ACAD SCI USA, V99, P7951, DOI 10.1073/pnas.122062299
   Wei J, 2010, J BIOL CHEM, V285, P26369, DOI 10.1074/jbc.M110.121376
   Whittle BJR, 2006, BRIT J PHARMACOL, V147, P575, DOI 10.1038/sj.bjp.0706509
   Willert K, 2012, CSH PERSPECT BIOL, V4, DOI 10.1101/cshperspect.a007864
   Wood-Kaczmar A, 2009, MOL CELL NEUROSCI, V42, P184, DOI 10.1016/j.mcn.2009.07.002
   Woodgett J R, 2001, Sci STKE, V2001, pre12, DOI 10.1126/stke.2001.100.re12
   Wu RC, 2007, CELL, V129, P1125, DOI 10.1016/j.cell.2007.04.039
   Ye X, 2012, NEUROBIOL AGING, V33, DOI 10.1016/j.neurobiolaging.2011.11.004
   Yuan ZF, 2004, J BIOL CHEM, V279, P26105, DOI 10.1074/jbc.M308298200
   Yuskaitis CJ, 2010, BIOCHEM PHARMACOL, V79, P632, DOI 10.1016/j.bcp.2009.09.023
   Zeidner Leigh C, 2011, Int J Biochem Mol Biol, V2, P318
   Zeng X, 2005, NATURE, V438, P873, DOI 10.1038/nature04185
   Zhang F, 2003, J BIOL CHEM, V278, P33067, DOI 10.1074/jbc.M212635200
   Zhang JS, 2014, CELL DEATH DIS, V5, DOI 10.1038/cddis.2014.102
   Zhou FQ, 2004, NEURON, V42, P897, DOI 10.1016/j.neuron.2004.05.011
   Zhou JB, 2013, J CLIN INVEST, V123, P1821, DOI 10.1172/JCI64398
   Zhu LQ, 2007, J NEUROSCI, V27, P12211, DOI 10.1523/JNEUROSCI.3321-07.2007
NR 306
TC 764
Z9 788
U1 15
U2 183
PU PERGAMON-ELSEVIER SCIENCE LTD
PI OXFORD
PA THE BOULEVARD, LANGFORD LANE, KIDLINGTON, OXFORD OX5 1GB, ENGLAND
SN 0163-7258
J9 PHARMACOL THERAPEUT
JI Pharmacol. Ther.
PD APR
PY 2015
VL 148
BP 114
EP 131
DI 10.1016/j.pharmthera.2014.11.016
PG 18
WC Pharmacology & Pharmacy
WE Science Citation Index Expanded (SCI-EXPANDED)
SC Pharmacology & Pharmacy
GA CD2UJ
UT WOS:000350934200007
PM 25435019
OA Green Accepted
HC Y
HP N
DA 2022-04-10
ER

PT J
AU Wang, MH
   Cui, XW
   Yu, B
   Chen, C
   Ma, Q
   Zhou, HY
AF Wang, Minghui
   Cui, Xiaowen
   Yu, Bin
   Chen, Cheng
   Ma, Qin
   Zhou, Hongyan
TI SulSite-GTB: identification of protein S-sulfenylation sites by fusing
   multiple feature information and gradient tree boosting
SO NEURAL COMPUTING & APPLICATIONS
LA English
DT Article
DE S-sulfenylation sites; Multi-information fusion; SMOTE; LASSO; Gradient
   tree boosting
ID SUBCELLULAR-LOCALIZATION; PREDICTION; SELECTION; IDENTIFY; METHYLATION;
   DATABASE; PLOC
AB Protein cysteine S-sulfenylation is an essential and reversible post-translational modification that plays a crucial role in transcriptional regulation, stress response, cell signaling and protein function. Studies have shown that S-sulfenylation is involved in many human diseases such as cancer, diabetes and arteriosclerosis. However, experimental identification of protein S-sulfenylation sites is generally expensive and time-consuming. In this study, we proposed a new protein S-sulfenylation sites prediction method SulSite-GTB. First, fusion of amino acid composition, dipeptide composition, encoding based on grouped weight,Knearest neighbors, position-specific amino acid propensity, position-weighted amino acid composition and pseudo-position specific score matrix feature extraction to obtain the initial feature space. Secondly, we use the synthetic minority oversampling technique (SMOTE) algorithm to process the class imbalance data, and the least absolute shrinkage and selection operator (LASSO) are employed to remove the redundant and irrelevant features. Finally, the optimal feature subset is input into the gradient tree boosting classifier to predict the S-sulfenylation sites, and the five-fold cross-validation and independent test set method are used to evaluate the prediction performance of the model. Experimental results showed the overall prediction accuracy is 92.86% and 88.53%, respectively, and the AUC values are 0.9706 and 0.9425, respectively, on the training set and the independent test set. Compared with other prediction methods, the results show that the proposed method SulSite-GTB is significantly superior to other state-of-the-art methods and provides a new idea for the prediction of post-translational modification sites of other proteins. The source code and all datasets are available at.
C1 [Wang, Minghui; Cui, Xiaowen; Yu, Bin; Chen, Cheng; Zhou, Hongyan] Qingdao Univ Sci & Technol, Coll Math & Phys, Qingdao 266061, Peoples R China.
   [Wang, Minghui; Cui, Xiaowen; Yu, Bin; Chen, Cheng; Zhou, Hongyan] Qingdao Univ Sci & Technol, Artificial Intelligence & Biomed Big Data Res Ctr, Qingdao 266061, Peoples R China.
   [Yu, Bin] Univ Sci & Technol China, Sch Life Sci, Hefei 230027, Peoples R China.
   [Ma, Qin] Ohio State Univ, Coll Med, Dept Biomed Informat, Columbus, OH 43210 USA.
RP Yu, B (corresponding author), Qingdao Univ Sci & Technol, Coll Math & Phys, Qingdao 266061, Peoples R China.; Yu, B (corresponding author), Qingdao Univ Sci & Technol, Artificial Intelligence & Biomed Big Data Res Ctr, Qingdao 266061, Peoples R China.; Yu, B (corresponding author), Univ Sci & Technol China, Sch Life Sci, Hefei 230027, Peoples R China.
EM yubin@qust.edu.cn
OI Yu, Bin/0000-0002-2453-7852
CR Altschul SF, 1997, NUCLEIC ACIDS RES, V25, P3389, DOI 10.1093/nar/25.17.3389
   Bhasin M, 2004, J BIOL CHEM, V279, P23262, DOI 10.1074/jbc.M401932200
   Bui VM, 2016, BMC GENOMICS, V17, DOI 10.1186/s12864-015-2299-1
   Cai YD, 2012, AMINO ACIDS, V42, P1387, DOI 10.1007/s00726-011-0835-0
   Chawla NV, 2002, J ARTIF INTELL RES, V16, P321, DOI 10.1613/jair.953
   Chen C, 2019, CHEMOMETR INTELL LAB, V191, P54, DOI 10.1016/j.chemolab.2019.06.003
   Chen YJ, 2015, PLOS ONE, V10, DOI 10.1371/journal.pone.0118752
   Chen Z, 2019, BRIEF BIOINFORM, V20, P2267, DOI 10.1093/bib/bby089
   Chen Z, 2018, BIOINFORMATICS, V34, P2499, DOI 10.1093/bioinformatics/bty140
   Cui XW, 2019, CHEMOMETR INTELL LAB, V184, P28, DOI 10.1016/j.chemolab.2018.11.012
   Deng L, 2018, MOL OMICS, V14, P257, DOI 10.1039/c8mo00089a
   Du XQ, 2017, J CHEM INF MODEL, V57, P1499, DOI 10.1021/acs.jcim.7b00028
   Fan C, 2016, BMC BIOINFORMATICS, V17, DOI 10.1186/s12859-015-0851-2
   Friedman JH, 2001, ANN STAT, V29, P1189, DOI 10.1214/aos/1013203451
   Goedele R, 2011, BIOL MED, V51, P314
   Hasan MM, 2017, MOL BIOSYST, V13, P2545, DOI 10.1039/c7mb00491e
   He F, 2018, BMC SYST BIOL, V12, DOI 10.1186/s12918-018-0628-0
   Hou T, 2014, PLOS ONE, V9, DOI 10.1371/journal.pone.0089575
   Hu J, 2014, PLOS ONE, V9, DOI 10.1371/journal.pone.0107676
   Huang SY, 2015, J MOL GRAPH MODEL, V56, P84, DOI 10.1016/j.jmgm.2014.12.005
   Jia CZ, 2017, J THEOR BIOL, V422, P84, DOI 10.1016/j.jtbi.2017.03.031
   Johansen MB, 2006, GLYCOBIOLOGY, V16, P844, DOI 10.1093/glycob/cwl009
   Jones DT, 1999, J MOL BIOL, V292, P195, DOI 10.1006/jmbi.1999.3091
   Ju Z, 2018, J THEOR BIOL, V457, P6, DOI 10.1016/j.jtbi.2018.08.022
   Kang CZ, 2019, J THEOR BIOL, V463, P77, DOI 10.1016/j.jtbi.2018.12.010
   Khan A, 2011, COMPUT BIOL CHEM, V35, P218, DOI 10.1016/j.compbiolchem.2011.05.003
   Khan YD, 2018, MOL BIOL REP, V45, P2501, DOI 10.1007/s11033-018-4417-z
   Leonard SE, 2011, CURR OPIN CHEM BIOL, V15, P88, DOI 10.1016/j.cbpa.2010.11.012
   Leonard SE, 2009, ACS CHEM BIOL, V4, P783, DOI 10.1021/cb900105q
   Li FY, 2018, BIOINFORMATICS, V34, P4223, DOI 10.1093/bioinformatics/bty522
   Li WZ, 2006, BIOINFORMATICS, V22, P1658, DOI 10.1093/bioinformatics/btl158
   Li Y, 2014, SCI REP-UK, V4, DOI 10.1038/srep05765
   Liu TG, 2012, AMINO ACIDS, V42, P2243, DOI 10.1007/s00726-011-0964-5
   Liu Y, 2017, J BIOMED INFORM, V75, pS105, DOI 10.1016/j.jbi.2017.05.015
   Luo FL, 2019, BIOINFORMATICS, V35, P2766, DOI 10.1093/bioinformatics/bty1051
   Mann M, 2003, NAT BIOTECHNOL, V21, P255, DOI 10.1038/nbt0303-255
   Ning Q, 2018, BMC BIOINFORMATICS, V19, DOI 10.1186/s12859-018-2249-4
   Pan YL, 2017, PLOS ONE, V12, DOI 10.1371/journal.pone.0179314
   Paulsen CE, 2013, CHEM REV, V113, P4633, DOI 10.1021/cr300163e
   Paulsen CE, 2012, NAT CHEM BIOL, V8, P57, DOI 10.1038/nchembio.736
   Poole LB, 2008, CURR OPIN CHEM BIOL, V12, P18, DOI 10.1016/j.cbpa.2008.01.021
   Prabhu L, 2015, GENES DIS, V2, P240, DOI 10.1016/j.gendis.2015.05.001
   Qiu WR, 2018, GENOMICS, V110, P239, DOI 10.1016/j.ygeno.2017.10.008
   Qiu WR, 2017, ARTIF INTELL MED, V83, P75, DOI 10.1016/j.artmed.2017.02.007
   Qiu WY, 2018, J THEOR BIOL, V450, P86, DOI 10.1016/j.jtbi.2018.04.026
   Sakka M, 2016, BIOINFORMATICS, V32, P2710, DOI 10.1093/bioinformatics/btw301
   Shen HB, 2007, PROTEIN ENG DES SEL, V20, P561, DOI 10.1093/protein/gzm057
   Shi H, 2019, GENOMICS, V111, P1839, DOI 10.1016/j.ygeno.2018.12.007
   Shi SP, 2012, J THEOR BIOL, V310, P223, DOI 10.1016/j.jtbi.2012.06.030
   Shi SP, 2012, PLOS ONE, V7, DOI 10.1371/journal.pone.0038772
   Sun MA, 2012, BIOINFORMATICS, V28, P2551, DOI 10.1093/bioinformatics/bts468
   Tang YR, 2007, PROTEIN ENG DES SEL, V20, P405, DOI 10.1093/protein/gzm035
   Tibshirani R, 1996, J ROY STAT SOC B MET, V58, P267, DOI 10.1111/j.2517-6161.1996.tb02080.x
   Vacic V, 2006, BIOINFORMATICS, V22, P1536, DOI 10.1093/bioinformatics/btl151
   Bui VM, 2016, BIOINFORMATICS, V32, P165, DOI 10.1093/bioinformatics/btv558
   Wang LD, 2019, J THEOR BIOL, V461, P51, DOI 10.1016/j.jtbi.2018.10.046
   Wang XF, 2016, MOL BIOSYST, V12, P2849, DOI 10.1039/c6mb00314a
   Wang XY, 2019, BIOINFORMATICS, V35, P2395, DOI 10.1093/bioinformatics/bty995
   Wani R, 2011, P NATL ACAD SCI USA, V108, P10550, DOI 10.1073/pnas.1011665108
   Wei L., 2017, IEEE ACM T COMPUT BI, V16, P1264
   Wei W, 2009, HEMOGLOBIN, V33, P370, DOI 10.3109/03630260903212175
   Wen PP, 2016, BIOINFORMATICS, V32, P3107, DOI 10.1093/bioinformatics/btw377
   Weng SL, 2017, PLOS ONE, V12, DOI 10.1371/journal.pone.0179529
   Wuyun QQG, 2016, PLOS ONE, V11, DOI 10.1371/journal.pone.0155370
   Xie YB, 2018, GENOM PROTEOM BIOINF, V16, P294, DOI 10.1016/j.gpb.2018.04.007
   Xu Y, 2016, PLOS ONE, V11, DOI 10.1371/journal.pone.0154237
   Yang J, 2014, NAT COMMUN, V5, DOI 10.1038/ncomms5776
   Yu B, 2020, BIOINFORMATICS, V36, P1074, DOI 10.1093/bioinformatics/btz734
   Yu B, 2018, BMC GENOMICS, V19, DOI 10.1186/s12864-018-4849-9
   Yu B, 2017, ONCOTARGET, V8, P107640, DOI 10.18632/oncotarget.22585
   Yu B, 2017, CHEMOMETR INTELL LAB, V167, P102, DOI 10.1016/j.chemolab.2017.05.009
   Yu B, 2017, J MOL GRAPH MODEL, V76, P260, DOI 10.1016/j.jmgm.2017.07.012
   Yu JL, 2019, BIOINFORMATICS, V35, P2749, DOI 10.1093/bioinformatics/bty1043
   Zhang HJ, 2011, IEEE T NEURAL NETWOR, V22, P1532, DOI 10.1109/TNN.2011.2161999
   Zhang ZH, 2006, FEBS LETT, V580, P6169, DOI 10.1016/j.febslet.2006.10.017
   Zhao XW, 2017, MOLECULES, V22, DOI 10.3390/molecules22111891
   Zhu J, 2009, STAT INTERFACE, V2, P349
   Zuo Y, 2017, MOL BIOSYST, V13, P2362, DOI 10.1039/c7mb00363c
NR 78
TC 15
Z9 15
U1 3
U2 13
PU SPRINGER LONDON LTD
PI LONDON
PA 236 GRAYS INN RD, 6TH FLOOR, LONDON WC1X 8HL, ENGLAND
SN 0941-0643
EI 1433-3058
J9 NEURAL COMPUT APPL
JI Neural Comput. Appl.
PD SEP
PY 2020
VL 32
IS 17
BP 13843
EP 13862
DI 10.1007/s00521-020-04792-z
PG 20
WC Computer Science, Artificial Intelligence
WE Science Citation Index Expanded (SCI-EXPANDED)
SC Computer Science
GA NB5MU
UT WOS:000560557000053
DA 2022-04-10
ER

PT J
AU Dhungel, BP
   Monteuuis, G
   Giardina, C
   Tabar, MS
   Feng, Y
   Metierre, C
   Ho, SR
   Nagarajah, R
   Fontaine, ARM
   Shah, JYS
   Gokal, D
   Bailey, CG
   Schmitz, U
   Rasko, JEJ
AF Dhungel, Bijay P.
   Monteuuis, Geoffray
   Giardina, Caroline
   Tabar, Mehdi S.
   Feng, Yue
   Metierre, Cynthia
   Ho, Sarah
   Nagarajah, Rajini
   Fontaine, Angela R. M.
   Shah, Jaynish S.
   Gokal, Divya
   Bailey, Charles G.
   Schmitz, Ulf
   Rasko, John E. J.
TI The Fusion of CLEC12A and MIR223HG Arises from a trans-Splicing Event in
   Normal and Transformed Human Cells
SO INTERNATIONAL JOURNAL OF MOLECULAR SCIENCES
LA English
DT Article
DE chimeric RNAs; Fusion RNAs encoding protein; fusion transcript;
   linc-223; miR-223 host gene; trans-splicing; alternative splicing; CCL1;
   myeloid cell differentiation; C-type lectin; chronic myeloid leukemia
ID CHIMERIC RNAS; GENE FUSIONS; RECEPTOR; IDENTIFICATION; MICRORNA-223;
   TRAFFICKING; TISSUES; MICL
AB Chimeric RNAs are often associated with chromosomal rearrangements in cancer. In addition, they are also widely detected in normal tissues, contributing to transcriptomic complexity. Despite their prevalence, little is known about the characteristics and functions of chimeric RNAs. Here, we examine the genetic structure and biological roles of CLEC12A-MIR223HG, a novel chimeric transcript produced by the fusion of the cell surface receptor CLEC12A and the miRNA-223 host gene (MIR223HG), first identified in chronic myeloid leukemia (CML) patients. Surprisingly, we observed that CLEC12A-MIR223HG is not just expressed in CML, but also in a variety of normal tissues and cell lines. CLEC12A-MIR223HG expression is elevated in pro-monocytic cells resistant to chemotherapy and during monocyte-to-macrophage differentiation. We observed that CLEC12A-MIR223HG is a product of trans-splicing rather than a chromosomal rearrangement and that transcriptional activation of CLEC12A with the CRISPR/Cas9 Synergistic Activation Mediator (SAM) system increases CLEC12A-MIR223HG expression. CLEC12A-MIR223HG translates into a chimeric protein, which largely resembles CLEC12A but harbours an altered C-type lectin domain altering key disulphide bonds. These alterations result in differences in post-translational modification, cellular localization, and protein-protein interaction. Taken together, our observations support a possible involvement of CLEC12A-MIR223HG in the regulation of CLEC12A function. Our workflow also serves as a template to study other uncharacterized chimeric RNAs.
C1 [Dhungel, Bijay P.; Giardina, Caroline; Tabar, Mehdi S.; Feng, Yue; Metierre, Cynthia; Ho, Sarah; Nagarajah, Rajini; Shah, Jaynish S.; Gokal, Divya; Bailey, Charles G.; Rasko, John E. J.] Univ Sydney, Gene & Stem Cell Therapy Program, Centenary Inst, Camperdown, NSW 2050, Australia.
   [Dhungel, Bijay P.; Gokal, Divya; Bailey, Charles G.; Rasko, John E. J.] Univ Sydney, Fac Med & Hlth, Camperdown, NSW 2006, Australia.
   [Monteuuis, Geoffray] Univ Helsinki, Dept Biochem & Dev Biol, Helsinki 00014, Finland.
   [Fontaine, Angela R. M.] Univ Sydney, Centenary Imaging & Sydney Cytometry Centenary In, Camperdown, NSW 2050, Australia.
   [Bailey, Charles G.] Univ Sydney, Canc & Gene Regulat Lab, Centenary Inst, Camperdown, NSW 2050, Australia.
   [Schmitz, Ulf] James Cook Univ, Coll Publ Hlth Med & Vet Sci, Dept Mol & Cell Biol, Townsville, Qld 4811, Australia.
   [Rasko, John E. J.] Royal Prince Alfred Hosp, Cell & Mol Therapies, Camperdown, NSW 2050, Australia.
RP Rasko, JEJ (corresponding author), Univ Sydney, Gene & Stem Cell Therapy Program, Centenary Inst, Camperdown, NSW 2050, Australia.; Rasko, JEJ (corresponding author), Univ Sydney, Fac Med & Hlth, Camperdown, NSW 2006, Australia.; Schmitz, U (corresponding author), James Cook Univ, Coll Publ Hlth Med & Vet Sci, Dept Mol & Cell Biol, Townsville, Qld 4811, Australia.; Rasko, JEJ (corresponding author), Royal Prince Alfred Hosp, Cell & Mol Therapies, Camperdown, NSW 2050, Australia.
EM b.dhungel@centenary.org.au; geoffray.monteuuis@helsinki.fi;
   c.giardina@centenary.org.au; m.tabar@centenary.org.au;
   j.feng@centenary.org.au; C.Metierre@centenary.org.au;
   s.ho@centenary.org.au; r.nagarajah@centenary.org.au;
   a.fontaine@centenary.org.au; j.shah@centenary.org.au;
   d.gokal@centenary.org.au; c.bailey@centenary.org.au;
   ulf.schmitz@jcu.edu.au; j.rasko@centenary.org.au
RI Schmitz, Ulf/B-5400-2010
OI Schmitz, Ulf/0000-0001-5806-4662; Giardina,
   Caroline/0000-0002-3681-057X; DHUNGEL, BIJAY/0000-0001-5130-5224
FU National Health and Medical Research CouncilNational Health and Medical
   Research Council (NHMRC) of Australia [1177305, 1196405, 1080530,
   1061906, 1128175, 1129901]; Tour de Cure research grants; Cancer
   Institute of New South Wales; Cancer Council NSWCancer Council New South
   Wales [RG11-12]
FX This work was supported by the National Health and Medical Research
   Council (Investigator Grant 1177305 to J.E.J.R and 1196405 to U.S.;
   Project Grants #1080530, #1061906, #1128175 and #1129901 to J.E.J.R.;
   the NSW Genomics Collaborative Grant (J.E.J.R).; Cure the Future
   (J.E.J.R.); Tour de Cure research grants to J.E.J.R.; and an anonymous
   foundation (J.E.J.R.). U.S. also held a fellowship from the Cancer
   Institute of New South Wales. Financial support was also provided by
   Cancer Council NSW project grants RG11-12 to J.E.J.R. and RG20-12 to
   U.S.
CR Annala MJ, 2013, CANCER LETT, V340, P192, DOI 10.1016/j.canlet.2013.01.011
   Apperley JF, 2007, LANCET ONCOL, V8, P1018, DOI 10.1016/S1470-2045(07)70342-X
   Babiceanu M, 2016, NUCLEIC ACIDS RES, V44, P2859, DOI 10.1093/nar/gkw032
   Balamurali D, 2020, NUCLEIC ACIDS RES, V48, pD825, DOI 10.1093/nar/gkz1025
   Benelli M, 2012, BIOINFORMATICS, V28, P3232, DOI 10.1093/bioinformatics/bts617
   Bill M, 2018, J CELL MOL MED, V22, P2311, DOI 10.1111/jcmm.13519
   Chiang C, 2015, NAT METHODS, V12, P966, DOI [10.1038/NMETH.3505, 10.1038/nmeth.3505]
   Chwalenia K, 2017, WIRES RNA, V8, DOI 10.1002/wrna.1427
   Cox J, 2008, NAT BIOTECHNOL, V26, P1367, DOI 10.1038/nbt.1511
   Davidson NM, 2015, GENOME MED, V7, DOI 10.1186/s13073-015-0167-x
   DINTZIS SM, 1994, J BIOL CHEM, V269, P12159
   Dobin A, 2013, BIOINFORMATICS, V29, P15, DOI 10.1093/bioinformatics/bts635
   Drake MT, 2006, CIRC RES, V99, P570, DOI 10.1161/01.RES.0000242563.47507.ce
   Elfman J, 2018, STEM CELLS INT, V2018, DOI 10.1155/2018/3178789
   Fang WW, 2012, BIOL DIRECT, V7, DOI 10.1186/1745-6150-7-49
   Fatica A, 2006, COLD SPRING HARB SYM, V71, P205, DOI 10.1101/sqb.2006.71.014
   Fazi F, 2005, CELL, V123, P819, DOI 10.1016/j.cell.2005.09.023
   Fukao T, 2007, CELL, V129, P617, DOI 10.1016/j.cell.2007.02.048
   Haas BJ, 2019, GENOME BIOL, V20, DOI 10.1186/s13059-019-1842-9
   Jia YM, 2016, TRENDS CANCER, V2, P475, DOI 10.1016/j.trecan.2016.07.006
   Kannan K, 2011, P NATL ACAD SCI USA, V108, P9172, DOI 10.1073/pnas.1100489108
   Konermann S, 2015, NATURE, V517, P583, DOI 10.1038/nature14136
   Lei Q, 2016, GENOME BIOL EVOL, V8, P562, DOI 10.1093/gbe/evw025
   Li H, 2008, SCIENCE, V321, P1357, DOI 10.1126/science.1156725
   Li H, 2009, CELL CYCLE, V8, P218, DOI 10.4161/cc.8.2.7358
   Li K, 2019, P NATL ACAD SCI USA, V116, P18544, DOI 10.1073/pnas.1821351116
   Li Z, 2018, CURR OPIN GENET DEV, V48, P36, DOI 10.1016/j.gde.2017.10.002
   Luo HJ, 2017, FEBS LETT, V591, P613, DOI 10.1002/1873-3468.12567
   Ma HB, 2019, J HEMATOL ONCOL, V12, DOI 10.1186/s13045-019-0726-5
   Ma XY, 2017, ONCOTARGET, V8, P4062, DOI 10.18632/oncotarget.13270
   Marshall ASJ, 2006, EUR J IMMUNOL, V36, P2159, DOI 10.1002/eji.200535628
   Marshall ASJ, 2004, J BIOL CHEM, V279, P14792, DOI 10.1074/jbc.M313127200
   Morsink LM, 2019, BLOOD REV, V34, P26, DOI 10.1016/j.blre.2018.10.003
   Nacu S, 2011, BMC MED GENOMICS, V4, DOI 10.1186/1755-8794-4-11
   Nambiar M, 2008, BBA-REV CANCER, V1786, P139, DOI 10.1016/j.bbcan.2008.07.005
   Neumann K, 2014, IMMUNITY, V40, P389, DOI 10.1016/j.immuni.2013.12.015
   Qin FJ, 2016, PLOS ONE, V11, DOI 10.1371/journal.pone.0150382
   Qin FJ, 2015, PLOS GENET, V11, DOI 10.1371/journal.pgen.1005001
   Quintas-Cardama A, 2009, BLOOD, V113, P1619, DOI 10.1182/blood-2008-03-144790
   Rickman DS, 2009, CANCER RES, V69, P2734, DOI 10.1158/0008-5472.CAN-08-4926
   Rodriguez-Martin B, 2017, BMC GENOMICS, V18, DOI 10.1186/s12864-016-3404-9
   Schmitt-Ney M, 2015, PLOS ONE, V10, DOI 10.1371/journal.pone.0121474
   Schmitz U, 2020, CANCERS, V12, DOI 10.3390/cancers12123738
   Shaw AT, 2011, LANCET ONCOL, V12, P1004, DOI 10.1016/S1470-2045(11)70232-7
   Singh S, 2020, NUCLEIC ACIDS RES, V48, P1764, DOI 10.1093/nar/gkz1223
   Singh S, 2020, METHODS MOL BIOL, V2079, P3, DOI 10.1007/978-1-4939-9904-0_1
   Toft-Petersen M, 2016, BRIT J HAEMATOL, V175, P393, DOI 10.1111/bjh.14270
   Tyanova S, 2016, NAT METHODS, V13, P731, DOI [10.1038/NMETH.3901, 10.1038/nmeth.3901]
   Uhrig S, 2021, GENOME RES, V31, P448, DOI 10.1101/gr.257246.119
   Velusamy T, 2013, P NATL ACAD SCI USA, V110, P3035, DOI 10.1073/pnas.1214326110
   Wang JH, 2018, J HEMATOL ONCOL, V11, DOI 10.1186/s13045-017-0553-5
   Wu H, 2020, RNA BIOL, V17, P125, DOI 10.1080/15476286.2019.1670038
   Yuan HL, 2013, CANCER DISCOV, V3, P1394, DOI 10.1158/2159-8290.CD-13-0186
NR 53
TC 0
Z9 0
U1 0
U2 0
PU MDPI
PI BASEL
PA ST ALBAN-ANLAGE 66, CH-4052 BASEL, SWITZERLAND
EI 1422-0067
J9 INT J MOL SCI
JI Int. J. Mol. Sci.
PD NOV
PY 2021
VL 22
IS 22
AR 12178
DI 10.3390/ijms222212178
PG 16
WC Biochemistry & Molecular Biology; Chemistry, Multidisciplinary
WE Science Citation Index Expanded (SCI-EXPANDED)
SC Biochemistry & Molecular Biology; Chemistry
GA XL5YD
UT WOS:000728220200001
PM 34830054
OA Green Published, Green Accepted, gold
DA 2022-04-10
ER

PT J
AU Jain, K
   Warmack, RA
   Debler, EW
   Hadjikyriacou, A
   Stavropoulos, P
   Clarke, SG
AF Jain, Kanishk
   Warmack, Rebeccah A.
   Debler, Erik W.
   Hadjikyriacou, Andrea
   Stavropoulos, Peter
   Clarke, Steven G.
TI Protein Arginine Methyltransferase Product Specificity Is Mediated by
   Distinct Active-site Architectures
SO JOURNAL OF BIOLOGICAL CHEMISTRY
LA English
DT Article
DE enzyme catalysis; epigenetic; histone methylation; post-translational
   modification (PTM); protein methylation; PRMT; PRMT product specificity;
   methyltransferase; protein arginine methylation
ID SYMMETRIC DIMETHYLATION; post-translational modification; EPIGENETIC
   REGULATION; TRYPANOSOMA-BRUCEI; breast cancer; HISTONE H4; 7 PRMT7;
   METHYLATION; EXPRESSION; BIOLOGY
AB In the family of protein arginine methyltransferases (PRMTs) that predominantly generate either asymmetric or symmetric dimethylarginine (SDMA), PRMT7 is unique in producing solely monomethylarginine (MMA) products. The type of methylation on histones and other proteins dictates changes in gene expression, and numerous studies have linked altered profiles of methyl marks with disease phenotypes. Given the importance of specific inhibitor development, it is crucial to understand the mechanism by which PRMT product specificity is conferred. We have focused our attention on active-site residues of PRMT7 from the protozoan Trypanosoma brucei. We have designed 26 single and double mutations in the active site, including residues in the Glu-Xaa(8)-Glu (double E) loop and the Met-Gln-Trp sequence of the canonical Thr-His-Trp (THW) loop known to interact with the methyl-accepting substrate arginine. Analysis of the reaction products by high resolution cation exchange chromatography combined with the knowledge of PRMT crystal structures suggests a model where the size of two distinct subregions in the active site determines PRMT7 product specificity. A dual mutation of Glu-181 to Asp in the double E loop and Gln-329 to Ala in the canonical THW loop enables the enzyme to produce SDMA. Consistent with our model, the mutation of Cys-431 to His in the THW loop of human PRMT9 shifts its product specificity from SDMA toward MMA. Together with previous results, these findings provide a structural basis and a general model for product specificity in PRMTs, which will be useful for the rational design of specific PRMT inhibitor.
C1 [Jain, Kanishk; Warmack, Rebeccah A.; Hadjikyriacou, Andrea; Clarke, Steven G.] Univ Calif Los Angeles, Dept Chem & Biochem, 607 Charles E Young Dr East, Los Angeles, CA 90095 USA.
   [Jain, Kanishk; Warmack, Rebeccah A.; Hadjikyriacou, Andrea; Clarke, Steven G.] Univ Calif Los Angeles, Inst Mol Biol, 607 Charles E Young Dr East, Los Angeles, CA 90095 USA.
   [Debler, Erik W.; Stavropoulos, Peter] Rockefeller Univ, Cell Biol Lab, New York, NY 10065 USA.
   [Stavropoulos, Peter] Rockefeller Univ, Lab Lymphocyte Biol, New York, NY 10065 USA.
RP Clarke, SG (corresponding author), Univ Calif Los Angeles, Dept Chem & Biochem, 607 Charles E Young Dr East, Los Angeles, CA 90095 USA.; Clarke, SG (corresponding author), Univ Calif Los Angeles, Inst Mol Biol, 607 Charles E Young Dr East, Los Angeles, CA 90095 USA.
EM clarke@mbi.ucla.edu
OI Jain, Kanishk/0000-0001-8039-0464; Debler, Erik/0000-0002-2587-2150;
   Clarke, Steven/0000-0002-7303-6632
FU National Institutes of HealthUnited States Department of Health & Human
   ServicesNational Institutes of Health (NIH) - USA [GM026020]; Ruth L.
   Kirschstein National Service AwardUnited States Department of Health &
   Human ServicesNational Institutes of Health (NIH) - USA [GM007185]; 
   [DRG-1977-08]; NATIONAL INSTITUTE OF GENERAL MEDICAL SCIENCESUnited
   States Department of Health & Human ServicesNational Institutes of
   Health (NIH) - USANIH National Institute of General Medical Sciences
   (NIGMS) [T32GM007185, R01GM026020, R37GM026020] Funding Source: NIH
   RePORTER
FX This work was supported by National Institutes of Health Grant GM026020
   (to S. G. C.) and Ruth L. Kirschstein National Service Award GM007185
   (to K. J., R. A. W., and A. H.). The authors declare that they have no
   conflicts of interest with the contents of this article. The content is
   solely the responsibility of the authors and does not necessarily
   represent the official views of the National Institutes of Health.; Frey
   Fellow of the Damon Runyon Cancer Research Foundation supported by Grant
   DRG-1977-08.
CR Baldwin RM, 2015, ONCOTARGET, V6, P3013, DOI 10.18632/oncotarget.3072
   Bao XX, 2013, J HISTOCHEM CYTOCHEM, V61, P206, DOI 10.1369/0022155413475452
   Bedford MT, 2009, MOL CELL, V33, P1, DOI 10.1016/j.molcel.2008.12.013
   Cura V, 2014, ACTA CRYSTALLOGR D, V70, P2401, DOI 10.1107/S1399004714014278
   Debler EW, 2016, P NATL ACAD SCI USA, V113, P2068, DOI 10.1073/pnas.1525783113
   Dhar SS, 2012, GENE DEV, V26, P2749, DOI 10.1101/gad.203356.112
   Dhar S, 2013, SCI REP-UK, V3, DOI 10.1038/srep01311
   Feng Y, 2013, J BIOL CHEM, V288, P37010, DOI 10.1074/jbc.M113.525345
   Feng Y, 2011, BIOCHEMISTRY-US, V50, P7033, DOI 10.1021/bi200456u
   Ferreira TR, 2014, MOL MICROBIOL, V94, P1085, DOI 10.1111/mmi.12819
   Fisk JC, 2009, J BIOL CHEM, V284, P11590, DOI 10.1074/jbc.M807279200
   Fuhrmann J, 2016, ACS CHEM BIOL, V11, P654, DOI 10.1021/acschembio.5b00942
   Fuhrmann J, 2015, CHEM REV, V115, P5413, DOI 10.1021/acs.chemrev.5b00003
   Gayatri S, 2014, BBA-GENE REGUL MECH, V1839, P702, DOI 10.1016/j.bbagrm.2014.02.015
   GOTTSCHLING H, 1962, NATURE, V196, P829, DOI 10.1038/196829a0
   Gui SY, 2014, J BIOL CHEM, V289, P9320, DOI 10.1074/jbc.M113.535278
   Hadjikyriacou A, 2015, J BIOL CHEM, V290, P16723, DOI 10.1074/jbc.M115.659433
   Hasegawa M, 2014, FEBS LETT, V588, P1942, DOI 10.1016/j.febslet.2014.03.053
   Hu H, 2016, EXPERT OPIN INV DRUG, V25, P335, DOI 10.1517/13543784.2016.1144747
   Huang SM, 2005, GENE DEV, V19, P1885, DOI 10.1101/gad.1333905
   Karkhanis V, 2012, J BIOL CHEM, V287, P29801, DOI 10.1074/jbc.M112.378281
   Lott K, 2014, MICROBIOLOGYOPEN, V3, P595, DOI 10.1002/mbo3.191
   Martens-Lobenhoffer J, 2016, ANAL BIOCHEM, V493, P14, DOI 10.1016/j.ab.2015.10.001
   Migliori V, 2012, NAT STRUCT MOL BIOL, V19, P136, DOI 10.1038/nsmb.2209
   Morales Y, 2016, ARCH BIOCHEM BIOPHYS, V590, P138, DOI 10.1016/j.abb.2015.11.030
   Schapira M, 2016, CURR OPIN CHEM BIOL, V33, P81, DOI 10.1016/j.cbpa.2016.05.030
   Schapira M, 2014, MEDCHEMCOMM, V5, P1779, DOI 10.1039/c4md00269e
   Suarez-Calvet M, 2016, ACTA NEUROPATHOL, V131, P587, DOI 10.1007/s00401-016-1544-2
   Sun LT, 2011, P NATL ACAD SCI USA, V108, P20538, DOI 10.1073/pnas.1106946108
   Tarighat SS, 2016, LEUKEMIA, V30, P789, DOI 10.1038/leu.2015.308
   Walsh G, 2006, NAT BIOTECHNOL, V24, P1241, DOI 10.1038/nbt1252
   Wang CY, 2014, STRUCTURE, V22, P756, DOI 10.1016/j.str.2014.03.003
   Wang HB, 2001, SCIENCE, V293, P853, DOI 10.1126/science.1060781
   Wang M, 2013, BIOCHEMISTRY-US, V52, P5430, DOI 10.1021/bi4005123
   Wang YC, 2014, CELL RES, V24, P143, DOI 10.1038/cr.2013.151
   Yang YZ, 2015, NAT COMMUN, V6, DOI 10.1038/ncomms7428
   Yang YZ, 2013, NAT REV CANCER, V13, P37, DOI 10.1038/nrc3409
   Yao RS, 2014, CANCER RES, V74, P5656, DOI 10.1158/0008-5472.CAN-14-0800
   Zhang X, 2003, STRUCTURE, V11, P509, DOI 10.1016/S0969-2126(03)00071-6
   Zurita-Lopez CI, 2012, J BIOL CHEM, V287, P7859, DOI 10.1074/jbc.M111.336271
NR 40
TC 27
Z9 28
U1 0
U2 17
PU AMER SOC BIOCHEMISTRY MOLECULAR BIOLOGY INC
PI BETHESDA
PA 9650 ROCKVILLE PIKE, BETHESDA, MD 20814-3996 USA
EI 1083-351X
J9 J BIOL CHEM
JI J. Biol. Chem.
PD AUG 26
PY 2016
VL 291
IS 35
BP 18299
EP 18308
DI 10.1074/jbc.M116.740399
PG 10
WC Biochemistry & Molecular Biology
WE Science Citation Index Expanded (SCI-EXPANDED)
SC Biochemistry & Molecular Biology
GA DV9EC
UT WOS:000383241800022
PM 27387499
OA Green Published, hybrid
DA 2022-04-10
ER

PT J
AU Heakal, Y
   Woll, MP
   Fox, T
   Seaton, K
   Levenson, R
   Kester, M
AF Heakal, Yasser
   Woll, Matthew P.
   Fox, Todd
   Seaton, Kelly
   Levenson, Robert
   Kester, Mark
TI Neurotensin receptor-1 inducible palmitoylation is required for
   efficient receptor-mediated mitogenic-signaling within structured
   membrane microdomains
SO CANCER BIOLOGY & THERAPY
LA English
DT Article
DE neurotensin; palmitoylation; G protein coupled receptor; lipid rafts;
   glycosylation
ID DOPAMINE D-1 RECEPTOR; PROTEIN PALMITOYLATION; CELL; 2-BROMOPALMITATE;
   EXPRESSION; ACYLTRANSFERASES; TRAFFICKING; ASSAYS; CCR5
AB Neurotensin receptor-1 (NTSR-1) is a G-protein coupled receptor (GPCR) that has been recently identified as a mediator of cancer progression. NTSR-1 and its endogenous ligand, neurotensin (NTS), are co-expressed in several breast cancer cell lines and breast cancer tumor samples. Based on our previously published study demonstrating that intact structured membrane microdomains (SMDs) are required for NTSR-1 mitogenic signaling, we hypothesized that regulated receptor palmitoylation is responsible for NTSR-1 localization and signaling within SMDs upon NTS stimulation. Site-directed mutagenesis and pharmacological strategies were utilized to assess NTRS-1 post-translational modification in an overexpression cell model (HEK293T) as well as a native breast cancer cell model (MDA-MB-231). NTSR-1 palmitoylation was confirmed by multiple chemical and fluororadiographic methodologies. NTSR-1 glycosylation was confirmed by pharmacological (tunicamycin) and chemical (PGNaseF and O-type glycosidase) approaches. Physiological correlates including cell viability (MTS assay), apoptosis (caspase-3/7 assay) and ERK phosphorylation were utilized to assess the consequences of NTRS-1 palmitoylation. The interaction between palmitoylated NTRS-1 and G alpha(q/11) within SMDS was confirmed with immunopreciptation analysis of detergent-free isolated fractions of caveolin-rich microdomains. We identified dual-palmitoylation at Cys381 and Cys383 of endogenously-expressed NTSR-1 in MDA-MB-231 breast adeno-carcinomas as well as exogenously-expressed NTSR-1 in HE K293T cells (which do not normally express NTSR-1). Pharmacological inhibition of NTSR-1 palmitoylation in MDA-MB-231 cells as well as NTSR-1-expressing HE K293T cells diminished NTS-mediated ERK 1/2 phosphorylation. Additionally, NTSR-1 mutated at Cys381 and Cys383 showed diminished ERK1/2 stimulation and reduced ability to protect HE K293T cells against apoptosis induced by serum starvation. Mechanistically, mutated C381,383S-NTSR-1 showed reduced ability to interact with G alpha(q/11) and diminished localization to structured membrane microdomains (SMDs), where G alpha(q/11) preferentially resides. We also demonstrated that only glycosylated isoforms of NTRS-1 localize within SMDs by palmitotylation. Collectively, our data establish palmitoylation as a novel pharmacological target to inhibit NTSR-1 mitogenic signaling in breast cancer cells.
C1 [Heakal, Yasser; Woll, Matthew P.; Fox, Todd; Seaton, Kelly; Levenson, Robert; Kester, Mark] Penn State Univ, Coll Med, Dept Pharmacol, Hershey, PA USA.
RP Kester, M (corresponding author), Penn State Univ, Coll Med, Dept Pharmacol, Hershey, PA USA.
EM mxk38@psu.edu
RI Seaton, Kelly/AAL-4983-2020; Kester, Mark/ABG-4615-2020
OI Seaton, Kelly/0000-0002-2009-3270; Levenson, Robert/0000-0002-0936-8421
FU NIHUnited States Department of Health & Human ServicesNational
   Institutes of Health (NIH) - USA [5R01HL076789-05]; NATIONAL HEART,
   LUNG, AND BLOOD INSTITUTEUnited States Department of Health & Human
   ServicesNational Institutes of Health (NIH) - USANIH National Heart Lung
   & Blood Institute (NHLBI) [R01HL076789] Funding Source: NIH RePORTER
FX The project was funded by a grant to M. K. from the NIH
   (5R01HL076789-05).
CR Blanpain C, 2001, J BIOL CHEM, V276, P23795, DOI 10.1074/jbc.M100583200
   Chini B, 2009, J MOL ENDOCRINOL, V42, P371, DOI 10.1677/JME-08-0114
   Draper JM, 2009, MOL MEMBR BIOL, V26, P5, DOI 10.1080/09687680802683839
   Drisdel RC, 2006, METHODS, V40, P127, DOI 10.1016/j.ymeth.2006.04.015
   Ducker CE, 2006, MOL CANCER THER, V5, P1647, DOI 10.1158/1535-7163.MCT-06-0114
   Dupouy S, 2009, PLOS ONE, V4, DOI 10.1371/journal.pone.0004223
   Fox TE, 2007, J BIOL CHEM, V282, P12450, DOI 10.1074/jbc.M700082200
   Gao ZH, 1999, BIOCHEM J, V342, P387, DOI 10.1042/0264-6021:3420387
   GOEDERT M, 1984, BRIT J CANCER, V50, P179, DOI 10.1038/bjc.1984.160
   Gui XY, 2008, peptide, V29, P1609, DOI 10.1016/j.peptide.2008.04.014
   Heakal Y, 2009, MOL CANCER RES, V7, P724, DOI 10.1158/1541-7786.MCR-08-0322
   Jennings BC, 2009, J LIPID RES, V50, P233, DOI 10.1194/jlr.M800270-JLR200
   Jin H, 1999, EUR J PHARMACOL, V386, P305, DOI 10.1016/S0014-2999(99)00727-X
   Jin H, 1997, EUR J PHARMACOL, V324, P109, DOI 10.1016/S0014-2999(97)00059-9
   KARNIK SS, 1993, P NATL ACAD SCI USA, V90, P40, DOI 10.1073/pnas.90.1.40
   KENNEDY ME, 1994, J BIOL CHEM, V269, P31915
   Loisel TP, 1996, BIOCHEMISTRY-US, V35, P15923, DOI 10.1021/bi9611321
   Mikic I, 2006, METHOD ENZYMOL, V414, P150, DOI 10.1016/S0076-6879(06)14010-0
   NG GYK, 1994, EUR J PHARM-MOLEC PH, V267, P7, DOI 10.1016/0922-4106(94)90219-4
   Ochsenbauer-Jambor C, 2001, J VIROL, V75, P11544, DOI 10.1128/JVI.75.23.11544-11554.2001
   Percherancier Y, 2001, J BIOL CHEM, V276, P31936, DOI 10.1074/jbc.M104013200
   Planey SL, 2009, MOL MEMBR BIOL, V26, P14, DOI 10.1080/09687680802646703
   RESH MD, 2006, SCI STKE, P14, DOI DOI 10.1126/STKE.3592006RE14
   Roth AF, 2006, CELL, V125, P1003, DOI 10.1016/j.cell.2006.03.042
   Seethalakshmi L, 1997, PROSTATE, V31, P183, DOI 10.1002/(SICI)1097-0045(19970515)31:3<183::AID-PROS7>3.0.CO;2-M
   Singaraja RR, 2009, CIRC RES, V105, P138, DOI 10.1161/CIRCRESAHA.108.193011
   Song KS, 1996, J BIOL CHEM, V271, P9690, DOI 10.1074/jbc.271.16.9690
   Wang L, 2000, CLIN CANCER RES, V6, P566
   Webb Y, 2000, J BIOL CHEM, V275, P261, DOI 10.1074/jbc.275.1.261
   WEDEGAERTNER PB, 1993, J BIOL CHEM, V268, P25001
NR 30
TC 26
Z9 28
U1 0
U2 4
PU TAYLOR & FRANCIS INC
PI PHILADELPHIA
PA 530 WALNUT STREET, STE 850, PHILADELPHIA, PA 19106 USA
SN 1538-4047
EI 1555-8576
J9 CANCER BIOL THER
JI Cancer Biol. Ther.
PD SEP 1
PY 2011
VL 12
IS 5
BP 427
EP 435
DI 10.4161/cbt.12.5.15984
PG 9
WC Oncology
WE Science Citation Index Expanded (SCI-EXPANDED)
SC Oncology
GA 814TF
UT WOS:000294479400007
PM 21725197
OA Green Published, Bronze
DA 2022-04-10
ER

PT J
AU Bheda, A
   Gullapalli, A
   Caplow, M
   Pagano, JS
   Shackelford, J
AF Bheda, Anjali
   Gullapalli, Anuradha
   Caplow, Michael
   Pagano, Joseph S.
   Shackelford, Julia
TI ubiquitinationediting enzyme UCH L1 and microtubule dynamics Implication in
   mitosis
SO CELL CYCLE
LA English
DT Article
DE mitosis; microtubules; ubiquitination; deubiquitination; dimer; tubulin;
   MAPs
ID TERMINAL HYDROLASE L1; GAMMA-TUBULIN; post-translational modification;
   PROTEIN; TAU; EXPRESSION; DISEASE; BINDING; PGP9.5; CANCER
AB Microtubules are essential components of the cytoskeleton and are involved in many aspects of cell responses including cell division, migration, and intracellular signal transduction. Among other factors, post-translational modification play a significant role in the regulation of microtubule dynamics. Here, we demonstrate that the ubiquitin-editing enzyme UCH L1, abundant expression of which is normally restricted to brain tissue, is also a part of the microtubule network in a variety of transformed cells. Moreover, during mitosis, endogenous UCH L1 is expressed and tightly associated with the mitotic spindle through all stages of M phase, suggesting that UCH L1 is involved in regulation of microtubule dynamics. Indeed, addition of recombinant UCH L1 to the reaction of tubulin polymerization in vitro had an inhibitory effect on microtubule formation. Unexpectedly, western blot analysis of tubulin fractions after polymerization revealed the presence of a specific similar to 50 kDa band of UCH L1 (not the normal similar to 25 kDa) in association with microtubules, but not with free tubulin. In addition, we show that along with 25 kDa UCH L1, endogenous high molecular weight UCH L1 complexes exist in cells, and that levels of 50 kDa UCH L1 complexes are increasing in cells during mitosis. Finally, we provide evidence that ubiquitination is involved in tubulin polymerization: the presence of ubiquitinationduring polymerization in vitro by itself inhibited microtubule formation and enhanced the inhibitory effect of added UCH L1. The inhibitory effects of UCH L1 correlate with an increase in ubiquitination of microtubule components. Since besides being a deubiquitinating enzyme, UCH L1 as a dimer has also been shown to exhibit ubiquitinationligase activity, we discuss the possibility that the similar to 50 kDa UCH L1 observed is a dimer which prevents microtubule formation through ubiquitination of tubulins and/or microtubule-associated proteins.
C1 [Bheda, Anjali; Gullapalli, Anuradha; Pagano, Joseph S.; Shackelford, Julia] Univ N Carolina, Lineberger Canc Res Ctr, Chapel Hill, NC 27599 USA.
   [Pagano, Joseph S.] Univ N Carolina, Dept Med, Chapel Hill, NC 27599 USA.
   [Pagano, Joseph S.] Univ N Carolina, Dept Microbiol & Immunol, Chapel Hill, NC 27599 USA.
   [Caplow, Michael] Univ N Carolina, Dept Biochem & Biophys, Chapel Hill, NC 27599 USA.
   [Shackelford, Julia] Univ N Carolina, Dept Cell & Dev Biol, Chapel Hill, NC 27599 USA.
RP Shackelford, J (corresponding author), Univ N Carolina, Lineberger Canc Res Ctr, Chapel Hill, NC 27599 USA.
EM anjali_bheda@med.unc.edu; shackelfordj@yahoo.com
FU NATIONAL CANCER INSTITUTEUnited States Department of Health & Human
   ServicesNational Institutes of Health (NIH) - USANIH National Cancer
   Institute (NCI) [P01CA019014] Funding Source: NIH RePORTER; NATIONAL
   INSTITUTE OF ALLERGY AND INFECTIOUS DISEASESUnited States Department of
   Health & Human ServicesNational Institutes of Health (NIH) - USANIH
   National Institute of Allergy & Infectious Diseases (NIAID)
   [R03AI085545] Funding Source: NIH RePORTER; NCI NIH HHSUnited States
   Department of Health & Human ServicesNational Institutes of Health (NIH)
   - USANIH National Cancer Institute (NCI) [P01 CA019014] Funding Source:
   Medline; NIAID NIH HHSUnited States Department of Health & Human
   ServicesNational Institutes of Health (NIH) - USANIH National Institute
   of Allergy & Infectious Diseases (NIAID) [R03 AI085545] Funding Source:
   Medline
CR Alonso AD, 2008, CURR ALZHEIMER RES, V5, P375, DOI 10.2174/156720508785132307
   Beghin A, 2007, CURR CANCER DRUG TAR, V7, P697, DOI 10.2174/156800907783220426
   Betarbet R, 2005, EXP NEUROL, V191, pS17, DOI 10.1016/j.expneurol.2004.08.021
   Bheda A, 2009, PLOS ONE, V4, DOI 10.1371/journal.pone.0006764
   CONNOLLY JA, 1977, P NATL ACAD SCI USA, V74, P2437, DOI 10.1073/pnas.74.6.2437
   Cuschieri L, 2007, CELL CYCLE, V6, P2788, DOI 10.4161/cc.6.22.4941
   DAY INM, 1990, BIOCHEM J, V268, P521, DOI 10.1042/bj2680521
   Fukushima N, 2009, J NEUROCHEM, V109, P683, DOI 10.1111/j.1471-4159.2009.06013.x
   Gong B, 2007, DRUG NEWS PERSPECT, V20, P365, DOI 10.1358/dnp.2007.20.6.1138160
   Gong CX, 2005, J NEURAL TRANSM, V112, P813, DOI 10.1007/s00702-004-0221-0
   Hammond JW, 2008, CURR OPIN CELL BIOL, V20, P71, DOI 10.1016/j.ceb.2007.11.010
   Hibi K, 1999, AM J PATHOL, V155, P711, DOI 10.1016/S0002-9440(10)65169-3
   Huang KY, 2009, J CELL BIOL, V186, P601, DOI 10.1083/jcb.200903066
   Hussain S, 2009, CELL CYCLE, V8, P1688, DOI 10.4161/cc.8.11.8739
   ICHIKAWA T, 2009, BIOCH BIOPHYS RES CO
   IQBAL K, 1991, MOL NEUROBIOL, V5, P399, DOI 10.1007/BF02935561
   Kabuta T, 2008, HUM MOL GENET, V17, P1482, DOI 10.1093/hmg/ddn037
   Kim YH, 2008, KOREAN J FOOD SCI AN, V28, P27, DOI 10.5851/kosfa.2008.28.1.27
   Larsen CN, 1996, BIOCHEMISTRY-US, V35, P6735, DOI 10.1021/bi960099f
   Liu YC, 2002, CELL, V111, P209, DOI 10.1016/S0092-8674(02)01012-7
   Loeffler-Ragg J, 2005, EUR J CANCER, V41, P2338, DOI 10.1016/j.ejca.2005.06.014
   Long EM, 2003, LUNG CANCER-J IASLC, V42, P9, DOI 10.1016/S0169-5002(03)00279-4
   Miyoshi Y, 2006, CANCER SCI, V97, P523, DOI 10.1111/j.1349-7006.2006.00202.x
   Osaka H, 2003, HUM MOL GENET, V12, P1945, DOI 10.1093/hmg/ddg211
   Otsuki T, 2004, BRIT J HAEMATOL, V127, P292, DOI 10.1111/j.1365-2141.2004.05205.x
   Ovaa H, 2004, P NATL ACAD SCI USA, V101, P2253, DOI 10.1073/pnas.0308411100
   Parvin JD, 2006, CELL CYCLE, V5, P1946, DOI 10.4161/cc.5.17.3208
   Parvin JD, 2009, ENVIRON MOL MUTAGEN, V50, P649, DOI 10.1002/em.20475
   Pevalova M, 2006, Bratisl Lek Listy, V107, P346
   Raynaud-Messina B, 2007, CURR OPIN CELL BIOL, V19, P24, DOI 10.1016/j.ceb.2006.12.008
   Ren Y, 2003, J NEUROSCI, V23, P3316
   ROLEN U, 2008, J CELL MOL MED
   Rossi G, 2008, CELL CYCLE, V7, P1788, DOI 10.4161/cc.7.12.6012
   Sankaran S, 2005, MOL CELL BIOL, V25, P8656, DOI 10.1128/MCB.25.19.8656-8668.2005
   Sankaran S, 2007, CANCER BIOL THER, V6, P1853, DOI 10.4161/cbt.6.12.5164
   Setsuie R, 2007, NEUROCHEM INT, V51, P105, DOI 10.1016/j.neuint.2007.05.007
   Sowa ME, 2009, CELL, V138, P389, DOI 10.1016/j.cell.2009.04.042
   Starita LM, 2004, MOL CELL BIOL, V24, P8457, DOI 10.1128/MCB.24.19.8457-8466.2004
   Tezel E, 2000, CLIN CANCER RES, V6, P4764
   Thompson WE, 2003, BIOL REPROD, V69, P254, DOI 10.1095/biolreprod.102.010975
   Ventii KH, 2008, BIOCHEM J, V414, P161, DOI 10.1042/BJ20080798
   Verhey KJ, 2007, CELL CYCLE, V6, P2152, DOI 10.4161/cc.6.17.4633
   Wang JZ, 2008, PROG NEUROBIOL, V85, P148, DOI 10.1016/j.pneurobio.2008.03.002
   Wang WJ, 2008, INT J ONCOL, V33, P1037, DOI 10.3892/ijo_00000092
   Yang F, 2005, J BIOL CHEM, V280, P17154, DOI 10.1074/jbc.M500843200
   Yang YC, 2006, ACTA BIOCH BIOPH SIN, V38, P602, DOI 10.1111/j.1745-7270.2006.00205.x
   Zhang Yao, 2009, Pathophysiology, V16, P311, DOI 10.1016/j.pathophys.2009.02.003
NR 47
TC 45
Z9 48
U1 0
U2 1
PU TAYLOR & FRANCIS INC
PI PHILADELPHIA
PA 530 WALNUT STREET, STE 850, PHILADELPHIA, PA 19106 USA
SN 1538-4101
EI 1551-4005
J9 CELL CYCLE
JI Cell Cycle
PD MAR 1
PY 2010
VL 9
IS 5
BP 980
EP 994
DI 10.4161/cc.9.5.10934
PG 15
WC Cell Biology
WE Science Citation Index Expanded (SCI-EXPANDED)
SC Cell Biology
GA 578QB
UT WOS:000276307700033
PM 20160478
OA Green Accepted, Green Published, Bronze
DA 2022-04-10
ER

PT J
AU Halasa, M
   Adamczuk, K
   Adamczuk, G
   Afshan, S
   Stepulak, A
   Cybulski, M
   Wawruszak, A
AF Halasa, Marta
   Adamczuk, Kamila
   Adamczuk, Grzegorz
   Afshan, Syeda
   Stepulak, Andrzej
   Cybulski, Marek
   Wawruszak, Anna
TI Deacetylation of transcription factor in Carcinogenesis
SO INTERNATIONAL JOURNAL OF MOLECULAR SCIENCES
LA English
DT Review
DE HDAC; histone deacetylase inhibitor (HDIs); transcription factor
ID nf-kappa b; tumor-suppressor gene; breast cancer; CELL-GROWTH; SIRT1
   DEACETYLASE; COLON-CANCER; C-MYC; P53; ACETYLATION; INHIBITOR
AB Reversible N epsilon-lysine acetylation/deacetylation is one of the most common post-translational modification of histones and non-histone proteins that is regulated by histone acetyltransferases (HATs) and histone deacetylases (HDACs). This epigenetic process is highly involved in carcinogenesis, affecting histone and non-histone proteins' properties and their biological functions. Some of the transcription factor, including tumor suppressors and oncoproteins, undergo this modification altering different cell signaling pathway. HDACs deacetylate their target, which leads to either the upregulation or downregulation of proteins involved in the regulation of cell cycle and apoptosis, ultimately influencing tumor growth, invasion, and drug resistance. Therefore, epigenetic modifications are of great clinical importance and may constitute a new therapeutic target in cancer treatment. This review is aimed to present the significance of HDACs in carcinogenesis through their influence on functions of transcription factor, and therefore regulation of different signaling pathway, cancer progression, and metastasis.
C1 [Halasa, Marta; Adamczuk, Kamila; Stepulak, Andrzej; Cybulski, Marek; Wawruszak, Anna] Med Univ Lublin, Chair & Dept Biochem & Mol Biol, Witolda Chodzki 1 St, PL-20093 Lublin, Poland.
   [Adamczuk, Grzegorz] Med Univ Lublin, Independent Med Biol Unit, Kazimierza Jaczewskiego 8b St, PL-20090 Lublin, Poland.
   [Afshan, Syeda] Univ Turku, Inst Biomed, Turku 20520, Finland.
   [Afshan, Syeda] Univ Turku, FICAN West Canc Ctr, Turku 20520, Finland.
   [Afshan, Syeda] Turku Univ Hosp, Turku 20520, Finland.
RP Wawruszak, A (corresponding author), Med Univ Lublin, Chair & Dept Biochem & Mol Biol, Witolda Chodzki 1 St, PL-20093 Lublin, Poland.
EM martahalasa@umlub.pl; kamilaadamczuk@umlub.pl;
   grzegorzadamczuk@umlub.pl; syeda.afshan@utu.fi;
   andrzejstepulak@umlub.pl; marekcybulski@umlub.pl;
   anna.wawruszak@umlub.pl
RI ; Cybulski, Marek/V-1107-2018
OI Afshan, Syeda/0000-0002-2939-8847; Adamczuk,
   Grzegorz/0000-0003-1677-7247; Adamczuk, Kamila/0000-0001-8892-1290;
   Cybulski, Marek/0000-0003-0540-1199
FU Medical University of Lublin [DS440/2020, DS440/2021-2022]; Iwanowska
   Programme, The Polish National Agency for Academic ExchangePolish
   National Agency for Academic Exchange (NAWA) [PPN/IWA/2018/1/00005,
   PPN/IWA/2019/1/00160]
FX This research was funded by Medical University of Lublin, grant number
   DS440/2020 and DS440/2021-2022; The Iwanowska Programme, The Polish
   National Agency for Academic Ex-change, grant numbers
   PPN/IWA/2018/1/00005 and PPN/IWA/2019/1/00160.
CR Abdolvahabi Z, 2019, J CELL BIOCHEM, V120, P9356, DOI 10.1002/jcb.28211
   Adcock IM, 2009, ASTHMA AND COPD: BASIC mechanism AND CLINICAL MANAGEMENT, 2ND EDITION, P373, DOI 10.1016/B978-0-12-374001-4.00031-6
   Afaloniati H, 2020, ONCOtarget THER, V13, P5575, DOI 10.2147/OTT.S250233
   Ahmad FB, 2021, JAMA-J AM MED ASSOC, V325, P1829, DOI 10.1001/jama.2021.5469
   Al Emam A, 2018, NEOPLASMA, V65, P708, DOI 10.4149/neo_2018_171020N673
   Alzoubi S, 2016, ONCOTARGET, V7, P44505, DOI 10.18632/oncotarget.9887
   Amengual JE, 2013, BLOOD, V122, P2104, DOI 10.1182/blood-2013-02-485441
   Bernhart E, 2017, ONCOTARGET, V8, P77254, DOI 10.18632/oncotarget.20460
   Bondarev AD, 2021, BRIT J CLIN PHARMACO, V87, P4577, DOI 10.1111/bcp.14889
   Chen CY, 2020, FRONT ONCOL, V10, DOI 10.3389/fonc.2020.00216
   Chen H, 2018, SIGNAL TRANSDUCT TAR, V3, DOI 10.1038/s41392-018-0008-7
   Chen YB, 2019, EXP CELL RES, V382, DOI 10.1016/j.yexcr.2019.06.011
   Choi HK, 2013, MOL PHARMACEUT, V10, P2517, DOI 10.1021/mp400287p
   Choi M, 2020, BIOCHEM BIOPH RES CO, V521, P37, DOI 10.1016/j.bbrc.2019.10.049
   Choi YH, 2014, BIOCHEM BIOPH RES CO, V450, P1120, DOI 10.1016/j.bbrc.2014.06.117
   Dai JM, 2007, J CELL PHYSIOL, V210, P161, DOI 10.1002/jcp.20831
   Debeb BG, 2012, STEM CELLS, V30, P2366, DOI 10.1002/stem.1219
   Dell'Omo G, 2019, BRIT J CANCER, V120, P537, DOI 10.1038/s41416-018-0372-7
   Ding XY, 2019, CELL DEATH DIFFER, V26, P1970, DOI 10.1038/s41418-018-0268-3
   Edwards CM, 2021, CURR OSTEOPOROS REP, V19, P230, DOI 10.1007/s11914-021-00670-2
   Fang CY, 2017, CANCER LETT, V410, P50, DOI 10.1016/j.canlet.2017.09.012
   Fang QN, 2021, J LEUKOCYTE BIOL, V109, P449, DOI 10.1002/JLB.6MR0320-086R
   Funato K, 2018, EMBO REP, V19, DOI 10.15252/embr.201745587
   Ghalkhani E, 2021, CELL J, V23, P397, DOI 10.22074/cellj.2021.7251
   Grossi V, 2019, CANCERS, V11, DOI 10.3390/cancers11030414
   Guanizo AC, 2018, GROWTH FACTORS, V36, P1, DOI 10.1080/08977194.2018.1473393
   Halasa M, 2019, CELLS-BASEL, V8, DOI 10.3390/cells8050485
   Hou XB, 2016, SCI REP-UK, V6, DOI 10.1038/srep38186
   Huo LW, 2017, BIOMED PHARMACOTHER, V92, P347, DOI 10.1016/j.biopha.2017.05.074
   Hussain S., 2021, SEMIN CANCER BIOL
   Ilisso CP, 2018, CANCER CELL INT, V18, DOI 10.1186/s12935-018-0697-6
   Ishikawa C, 2020, EUR J HAEMATOL, V105, P763, DOI 10.1111/ejh.13508
   Jaganathan A, 2014, MOL ENDOCRINOL, V28, P872, DOI 10.1210/me.2014-1055
   Jeung YJ, 2016, BBA-MOL CELL RES, V1863, P2584, DOI 10.1016/j.bbamcr.2016.07.005
   Jin J, 2019, FRONT ONCOL, V9, DOI 10.3389/fonc.2019.00263
   Jing H, 2016, CANCER CELL, V29, P297, DOI 10.1016/j.ccell.2016.02.007
   Jost CA, 1997, NATURE, V389, P191, DOI 10.1038/38298
   Kaghad M, 1997, CELL, V90, P809, DOI 10.1016/S0092-8674(00)80540-1
   Kanapathipillai M, 2018, CANCERS, V10, DOI 10.3390/cancers10060154
   Kim HB, 2015, INT J BIOL SCI, V11, P923, DOI 10.7150/ijbs.10896
   Koh CM, 2015, J CLIN INVEST, V125, P2109, DOI 10.1172/JCI79134
   Kontomanolis EN, 2020, ANTICANCER RES, V40, P6009, DOI 10.21873/anticanres.14622
   Kumar A, 2016, PLOS ONE, V11, DOI 10.1371/journal.pone.0160783
   Lahusen TJ, 2018, ONCOGENE, V37, P2343, DOI 10.1038/s41388-018-0127-1
   Lee BB, 2019, J CELL MOL MED, V23, P2872, DOI 10.1111/jcmm.14194
   Lee YT, 2018, EUR J PHARMACOL, V834, P188, DOI 10.1016/j.ejphar.2018.07.034
   Li G., 2020, FRONT CELL DEV BIOL, V8, P1004
   Li YN, 2013, BIOCHEM BIOPH RES CO, V441, P661, DOI 10.1016/j.bbrc.2013.10.077
   Li Z, 2017, ONCOGENE, V36, P1887, DOI 10.1038/onc.2016.359
   Limagne E, 2017, CELL REP, V19, P746, DOI 10.1016/j.celrep.2017.04.004
   Liu HX, 2019, AGING-US, V11, P9643, DOI 10.18632/aging.102410
   Liu JY, 2018, NAT COMMUN, V9, DOI 10.1038/s41467-018-07258-y
   Liu XN, 2016, AM J CANCER RES, V6, P1441
   Liu YC, 2021, FUTURE ONCOL, DOI 10.2217/fon-2020-1270
   Liu YH, 2015, BIOESSAYS, V37, P1277, DOI 10.1002/bies.201500093
   Lo Cascio C, 2021, JCI INSIGHT, V6, DOI 10.1172/jci.insight.149232
   Lu B., 2021, ONCOL LETT, V21, P1, DOI [10.3892/ol.2020.12301, DOI 10.3892/OL.2020.12301]
   Lu JJ, 2014, INT J CLIN EXP MED, V7, P5050
   Luo SM, 2021, ONCOtarget THER, V14, P1843, DOI 10.2147/OTT.S286837
   Lv CC, 2016, ONCOTARGET, V7, P60366, DOI 10.18632/oncotarget.11332
   Ma JH, 2020, CELL COMMUN SIGNAL, V18, DOI 10.1186/s12964-020-0527-z
   Mao BB, 2011, INT J BIOCHEM CELL B, V43, P1573, DOI 10.1016/j.biocel.2011.07.006
   Mao SQ, 2019, ONCOL LETT, V17, P937, DOI 10.3892/ol.2018.9698
   Mayr B, 2001, NAT REV MOL CELL BIO, V2, P599, DOI 10.1038/35085068
   Menssen A., 2012, P NATL ACAD SCI US, V109, P187, DOI [10.1073/pnas.1105304109, DOI 10.1073/PNAS.1105304109]
   Mirza AN, 2017, JCI INSIGHT, V2, DOI 10.1172/jci.insight.97071
   Mitchell S, 2016, WIRES SYST BIOL MED, V8, P227, DOI 10.1002/wsbm.1331
   Mrakovcic M, 2019, INT J MOL SCI, V20, DOI 10.3390/ijms20102415
   Okabe S, 2021, EXP HEMATOL ONCOL, V10, DOI 10.1186/s40164-021-00213-6
   Okada N, 2014, GENE DEV, V28, P438, DOI 10.1101/gad.233585.113
   Olmos Y, 2011, DRUG RESIST UPDATE, V14, P35, DOI 10.1016/j.drup.2010.12.001
   Pan JH, 2019, J CELL PHYSIOL, V234, P4385, DOI 10.1002/jcp.27228
   Ceballos MP, 2018, TOXICOL LETT, V289, P63, DOI 10.1016/j.toxlet.2018.03.011
   Peltonen K, 2005, PIGM CELL RES, V18, P196, DOI 10.1111/j.1600-0749.2005.00225.x
   Ramaiah MJ, 2021, LIFE SCI, V277, DOI 10.1016/j.lfs.2021.119504
   Ray S, 2005, GASTROENTEROLOGY, V129, P1616, DOI 10.1053/j.gastro.2005.07.055
   Rosato RR, 2003, CANCER BIOL THER, V2, P30
   Sanaei Massumeh, 2021, Asian Pac J Cancer Prev, V22, P89, DOI 10.31557/APJCP.2021.22.S1.89
   Schipper H, 2014, ONCOTARGET, V5, P5893, DOI 10.18632/oncotarget.1839
   Scuto A, 2013, CELL DEATH DIS, V4, DOI 10.1038/cddis.2013.159
   Seo J, 2019, J CELL PHYSIOL, V234, P6428, DOI 10.1002/jcp.27378
   Seok HJ, 2021, MOL THER-NUCL ACIDS, V25, P127, DOI 10.1016/j.omtn.2021.05.004
   Sharma S, 2010, CARCINOGENESIS, V31, P27, DOI 10.1093/carcin/bgp220
   Shiota M, 2010, CANCER SCI, V101, P1177, DOI 10.1111/j.1349-7006.2010.01503.x
   Shu Y, 2017, ONCOTARGET, V8, P97313, DOI 10.18632/oncotarget.21960
   Sonnemann J, 2014, BRIT J CANCER, V110, P656, DOI 10.1038/bjc.2013.742
   Stojanovic N, 2017, ONCOGENE, V36, P1804, DOI 10.1038/onc.2016.344
   Sun D, 2019, FEBS OPEN BIO, V9, P478, DOI 10.1002/2211-5463.12585
   Sundaresan NR, 2011, SCI SIGNAL, V4, DOI 10.1126/scisignal.2001465
   Sung HH, 2022, CLIN EXP HYPERTENS, V44, P146, DOI 10.1080/10641963.2021.2007943
   Suraweera A, 2018, FRONT ONCOL, V8, DOI 10.3389/fonc.2018.00092
   Thiagarajan D, 2016, BBA-MOL BASIS DIS, V1862, P2221, DOI 10.1016/j.bbadis.2016.08.011
   Thul PJ, 2017, SCIENCE, V356, DOI 10.1126/science.aal3321
   (US) NI of H, 2007, STUD BSC UND CANC
   Wang GH, 2017, CELL DEATH DIS, V8, DOI 10.1038/cddis.2017.1
   Wang W, 2015, CURR MED CHEM, V22, P264
   Wang YL, 2018, ARCH GYNECOL OBSTET, V298, P961, DOI 10.1007/s00404-018-4893-3
   Wawruszak A, 2021, CANCERS, V13, DOI 10.3390/cancers13143409
   Wawruszak A, 2019, CANCERS, V11, DOI 10.3390/cancers11020148
   Wood M, 2018, ARCH BIOCHEM BIOPHYS, V638, P8, DOI 10.1016/j.abb.2017.12.009
   Wu H Helena, 2021, Aging (Albany NY), V13, P20858, DOI 10.18632/aging.203537
   Xiong YL, 2018, J CANCER RES CLIN, V144, P189, DOI 10.1007/s00432-017-2537-9
   Xu R, 2019, J ONCOL, V2019, DOI 10.1155/2019/5810465
   Yamakuchi M, 2008, P NATL ACAD SCI USA, V105, P13421, DOI 10.1073/pnas.0801613105
   Yang CJ, 2015, ONCOTARGET, V6, P30263, DOI 10.18632/oncotarget.4749
   Yang MH, 2012, P NATL ACAD SCI USA, V109, P10843, DOI 10.1073/pnas.1201487109
   Yoon Somy, 2016, Chonnam Med J, V52, P1, DOI 10.4068/cmj.2016.52.1.1
   Yousafzai NA, 2019, CELL DEATH DIS, V10, DOI 10.1038/s41419-019-1592-3
   Yu XX, 2020, J INVEST DERMATOL, V140, P2009, DOI 10.1016/j.jid.2019.12.041
   Yuan J, 2009, J CELL BIOL, V185, P203, DOI 10.1083/jcb.200809167
   Yuan ZL, 2005, SCIENCE, V307, P269, DOI 10.1126/science.1105166
   Zannini L, 2012, J MOL CELL BIOL, V4, P294, DOI 10.1093/jmcb/mjs035
   Zhang L, 2017, J CLIN INVEST, V127, P2159, DOI 10.1172/JCI90077
   Zhang S, 2019, J CELL PHYSIOL, V234, P15395, DOI 10.1002/jcp.28186
   Zhang Y, 2003, EMBO J, V22, P1168, DOI 10.1093/emboj/cdg115
   Zhang YJ, 2019, THERANOSTICS, V9, P2380, DOI 10.7150/thno.29724
   Zhang YY, 2012, BIOCHEM BIOPH RES CO, V423, P26, DOI 10.1016/j.bbrc.2012.05.053
   Zhao J, 2019, J EXP CLIN CANC RES, V38, DOI 10.1186/s13046-019-1246-4
   Zhao K, 2015, J HEMATOL ONCOL, V8, DOI 10.1186/s13045-015-0137-1
   Zhu X., 2021, J INVEST DERMATOL, DOI [10.1016/j.jid.2021.05.026, DOI 10.1016/J.JID.2021.05.026]
NR 120
TC 0
Z9 0
U1 3
U2 3
PU MDPI
PI BASEL
PA ST ALBAN-ANLAGE 66, CH-4052 BASEL, SWITZERLAND
EI 1422-0067
J9 INT J MOL SCI
JI Int. J. Mol. Sci.
PD NOV
PY 2021
VL 22
IS 21
AR 11810
DI 10.3390/ijms222111810
PG 20
WC Biochemistry & Molecular Biology; Chemistry, Multidisciplinary
WE Science Citation Index Expanded (SCI-EXPANDED)
SC Biochemistry & Molecular Biology; Chemistry
GA ZB8HU
UT WOS:000757077500007
PM 34769241
OA Green Published, gold
DA 2022-04-10
ER

PT J
AU Mistry, P
   Kaplan, MJ
AF Mistry, Pragnesh
   Kaplan, Mariana J.
TI Cell death in the pathogenesis of systemic lupus erythematosus and lupus
   nephritis
SO CLINICAL IMMUNOLOGY
LA English
DT Article
DE Lupus; Cell death; Autoimmunity
ID NEUTROPHIL EXTRACELLULAR TRAPS; C-REACTIVE PROTEIN; PEPTIDYLARGININE
   DEIMINASE INHIBITION; HISTONE DEACETYLASE inhibitor; NLRP3 INFLAMMASOME
   ACTIVATION; TUMOR-SUPPRESSOR GENE; ANTI-DNA ANTIBODIES; REGULATORY
   T-CELLS; P COMPONENT BINDS; APOPTOTIC CELLS
AB Nephritis is one of the most severe complications of systemic lupus erythematosus (SLE). One key characteristic of lupus nephritis (LN) is the deposition of immune complexes containing nucleic acids and/or proteins binding to nucleic acids and autoantibodies recognizing these molecules. A variety of cell death processes are implicated in the generation and externalization of modified nuclear autoantigens and in the development of LN. Among these processes, apoptosis, primary and secondary necrosis, NETosis, necroptosis, pyroptosis, and autophagy have been proposed to play roles in tissue damage and immune dysregulation. Cell death occurs in healthy individuals during conditions of homeostasis yet autoimmunity does not develop, at least in part, because of rapid clearance of dying cells. In SLE, accelerated cell death combined with a clearance deficiency may lead to the accumulation and externalization of nuclear autoantigens and to autoantibody production. In addition, specific types of cell death may modify autoantigens and alter their immunogenicity. These modified molecules may then become novel target of the immune system and promote autoimmune responses in predisposed hosts. In this review, we examine various cell death pathway and discuss how enhanced cell death, impaired clearance, and post-translational modification of proteins could contribute to the development of lupus nephritis. Published by Elsevier Inc.
C1 [Mistry, Pragnesh; Kaplan, Mariana J.] NIAMSD, Syst Autoimmun Branch, NIH, Bethesda, MD 20892 USA.
RP Kaplan, MJ (corresponding author), NIAMS, Syst Autoimmun Branch, NIH, 10 Ctr Dr,6D47C, Bethesda, MD 20892 USA.
EM mariana.kaplan@nih.gov
FU Intramural NIH HHSUnited States Department of Health & Human
   ServicesNational Institutes of Health (NIH) - USA [ZIA AR041199-02]
   Funding Source: Medline; NATIONAL INSTITUTE OF ARTHRITIS AND
   MUSCULOSKELETAL AND SKIN DISEASESUnited States Department of Health &
   Human ServicesNational Institutes of Health (NIH) - USANIH National
   Institute of Arthritis & Musculoskeletal & Skin Diseases (NIAMS)
   [ZIAAR041199] Funding Source: NIH RePORTER
CR Ajiro K, 2000, J BIOL CHEM, V275, P439, DOI 10.1074/jbc.275.1.439
   Al-Mayouf SM, 2011, NAT GENET, V43, P1186, DOI 10.1038/ng.975
   Alessandri C, 2012, FASEB J, V26, P4722, DOI 10.1096/fj.12-206060
   Appel GB, 2007, BRENNER RECTORS KIDN, P1067
   Augusto JF, 2009, RHEUMATOLOGY, V48, P442, DOI 10.1093/rheumatology/ken507
   Barbati C, 2015, J AUTOIMMUN, V58, P78, DOI 10.1016/j.jaut.2015.01.005
   Barkla DH, 1999, PATHOLOGY, V31, P230, DOI 10.1080/003130299105043
   Baumann I, 2002, ARTHRITIS RHEUM-US, V46, P191, DOI 10.1002/1529-0131(200201)46:1<191::AID-ART10027>3.0.CO;2-K
   Bejarano Eloy, 2010, Proc Am Thorac Soc, V7, P29, DOI 10.1513/pats.200909-102JS
   BELL DA, 1991, CLIN IMMUNOL IMMUNOP, V60, P13, DOI 10.1016/0090-1229(91)90108-M
   Bell SA, 1998, CLIN EXP IMMUNOL, V113, P327
   Bengtsson AA, 2004, CLIN EXP IMMUNOL, V135, P535, DOI 10.1111/j.1365-2249.2003.02386.x
   Bennett L, 2003, J EXP MED, V197, P711, DOI 10.1084/jem.20021553
   Benoit ME, 2012, J IMMUNOL, V188, P5682, DOI 10.4049/jimmunol.1103760
   Bharadwaj D, 2001, J IMMUNOL, V166, P6735, DOI 10.4049/jimmunol.166.11.6735
   Bickerstaff MCM, 1999, NAT MED, V5, P694, DOI 10.1038/9544
   Bodano A, 2006, RHEUMATOLOGY, V45, P819, DOI 10.1093/rheumatology/kel019
   Boix-Chornet M, 2006, J BIOL CHEM, V281, P13540, DOI 10.1074/jbc.M601136200
   Bondanza A, 2004, ARTHRITIS RHEUM-US, V50, P1549, DOI 10.1002/art.20187
   Botto M, 1998, NAT GENET, V19, P56, DOI 10.1038/ng0598-56
   BREATHNACH SM, 1989, J EXP MED, V170, P1433, DOI 10.1084/jem.170.4.1433
   Brinkmann V, 2004, SCIENCE, V303, P1532, DOI 10.1126/science.1092385
   Brouckaert G, 2004, MOL BIOL CELL, V15, P1089, DOI 10.1091/mbc.E03-09-0668
   Ca J., 1999, IMMUNE SYSTEM HLTH D, P433
   Ca J., 1999, IMMUNE SYSTEM HLTH D, P339
   Cande C, 2002, BIOCHIMIE, V84, P215, DOI 10.1016/S0300-9084(02)01374-3
   Casiano CA, 1998, CELL DEATH DIFFER, V5, P183, DOI 10.1038/sj.cdd.4400336
   Caudrillier A, 2012, J CLIN INVEST, V122, P2661, DOI 10.1172/JCI61303
   Cavassani KA, 2008, J EXP MED, V205, P2609, DOI 10.1084/jem.20081370
   Chautan M, 1999, CURR BIOL, V9, P967, DOI 10.1016/S0960-9822(99)80425-4
   Chen DY, 2009, J RHEUMATOL, V36, P2284, DOI 10.3899/jrheum.090316
   Chen HF, 2012, NUCLEIC ACIDS RES, V40, P6534, DOI 10.1093/nar/gks345
   Chen KH, 2013, INT J BIOCHEM CELL B, V45, P932, DOI 10.1016/j.biocel.2013.02.009
   Cheng MF, 2009, HISTOL HISTOPATHOL, V24, P1105, DOI 10.14670/HH-24.1105
   Cheung WL, 2003, CELL, V113, P507, DOI 10.1016/S0092-8674(03)00355-6
   Clarke AJ, 2015, ANN RHEUM DIS, V74, P912, DOI 10.1136/annrheumdis-2013-204343
   Cline AM, 2004, CLIN IMMUNOL, V112, P175, DOI 10.1016/j.clim.2004.02.017
   Cojocaru Manole, 2011, Maedica (Bucur), V6, P330
   Colasanti T, 2014, CELL DEATH DIS, V5, DOI 10.1038/cddis.2014.211
   Courtney PA, 1999, ANN RHEUM DIS, V58, P309, DOI 10.1136/ard.58.5.309
   Cui JH, 2012, J NEPHROL, V25, P255, DOI 10.5301/JN.2011.8451
   Danza A, 2013, LUPUS, V22, P1286, DOI 10.1177/0961203313493032
   Das C, 2009, NATURE, V459, P113, DOI 10.1038/nature07861
   Das G, 2012, COLD SPRING HARB PER, V4
   Davidson A, 2006, CURR OPIN RHEUMATOL, V18, P468
   Davis JC, 1999, LUPUS, V8, P68, DOI 10.1191/096120399678847380
   de Narvajas AAM, 2013, MOL CELL BIOL, V33, P3983, DOI 10.1128/MCB.00813-13
   Decker P, 2000, J BIOL CHEM, V275, P9043, DOI 10.1074/jbc.275.12.9043
   Decker P, 2003, EUR J IMMUNOL, V33, P1978, DOI 10.1002/eji.200323703
   Degenhardt K, 2006, CANCER CELL, V10, P51, DOI 10.1016/j.ccr.2006.06.001
   Degterev A, 2008, NAT CHEM BIOL, V4, P313, DOI 10.1038/nchembio.83
   Denny MF, 2006, J IMMUNOL, V176, P2095, DOI 10.4049/jimmunol.176.4.2095
   Dieker J, 2016, ARTHRITIS RHEUMATOL, V68, P462, DOI 10.1002/art.39417
   Dieker J, 2015, ARTHRITIS RES THER, V17, DOI 10.1186/s13075-015-0617-2
   Dieker JW, 2007, ARTHRITIS RHEUM-US, V56, P1921, DOI 10.1002/art.22646
   Dieker JWC, 2004, NEPHROL DIAL TRANSPL, V19, P282, DOI 10.1093/ndt/gfg485
   Dooley MA, 2013, LUPUS, V22, P63, DOI 10.1177/0961203312465781
   Douda DN, 2015, P NATL ACAD SCI USA, V112, P2817, DOI 10.1073/pnas.1414055112
   Duewell P, 2010, NATURE, V464, P1357, DOI 10.1038/nature08938
   Dwivedi N, 2014, FASEB J, V28, P2840, DOI 10.1096/fj.13-247254
   Elgendy M, 2011, MOL CELL, V42, P23, DOI 10.1016/j.molcel.2011.02.009
   EMLEN W, 1984, J CLIN INVEST, V74, P185, DOI 10.1172/JCI111400
   Farrera C, 2013, J IMMUNOL, V191, P2647, DOI 10.4049/jimmunol.1300436
   Fathi NA, 2006, CLIN EXP IMMUNOL, V146, P339, DOI 10.1111/j.1365-2249.2006.03219.x
   Faurschou M, 2009, LUPUS, V18, P994, DOI 10.1177/0961203309106175
   Feldmann J, 2002, AM J HUM GENET, V71, P198, DOI 10.1086/341357
   Feng SS, 2007, CELL SIGNAL, V19, P2056, DOI 10.1016/j.cellsig.2007.05.016
   Fenton K, 2015, CLIN EXP IMMUNOL, V179, P11, DOI 10.1111/cei.12417
   Ferrari D, 2006, J IMMUNOL, V176, P3877, DOI 10.4049/jimmunol.176.7.3877
   Figgett WA, 2015, J AUTOIMMUN, V61, P9, DOI 10.1016/j.jaut.2015.04.007
   Figueredo MA, 2006, J RHEUMATOL, V33, P1980
   Firestein GS, 1997, P NATL ACAD SCI USA, V94, P10895, DOI 10.1073/pnas.94.20.10895
   FISHER GH, 1995, CELL, V81, P935, DOI 10.1016/0092-8674(95)90013-6
   Franklin BS, 2014, NAT IMMUNOL, V15, P727, DOI 10.1038/ni.2913
   Fuchs TA, 2007, J CELL BIOL, V176, P231, DOI 10.1083/jcb.200606027
   Fullgrabe J, 2010, CELL DEATH DIFFER, V17, P1238, DOI 10.1038/cdd.2010.58
   Fullgrabe J, 2014, AUTOPHAGY, V10, P556, DOI 10.4161/auto.27280
   Fullgrabe J, 2013, NATURE, V500, P468, DOI 10.1038/nature12313
   Gaipl US, 2001, CELL DEATH DIFFER, V8, P327, DOI 10.1038/sj.cdd.4400826
   Gao X, 2015, J SURG RES, V195, P211, DOI 10.1016/j.jss.2014.12.019
   Garcia-Romo GS, 2011, SCI TRANSL MED, V3, DOI 10.1126/scitranslmed.3001201
   Garlanda C, 2005, ANNU REV IMMUNOL, V23, P337, DOI 10.1146/annurev.immunol.23.021704.115756
   Gateva V, 2009, NAT GENET, V41, P1228, DOI 10.1038/ng.468
   Gillmore JD, 2004, IMMUNOLOGY, V112, P255, DOI 10.1111/j.1365-2567.2004.01860.x
   Golstein P, 2005, CELL DEATH DIFFER, V12, P1490, DOI 10.1038/sj.cdd.4401607
   Gros F, 2012, AUTOPHAGY, V8, P1113, DOI 10.4161/auto.20275
   Gupta AK, 2005, HUM IMMUNOL, V66, P1146, DOI 10.1016/j.humimm.2005.11.003
   Gupta AK, 2010, FEBS LETT, V584, P3193, DOI 10.1016/j.febslet.2010.06.006
   Gupta S., 2016, NAT REV NEPHROL
   HACBARTH E, 1986, ARTHRITIS RHEUM-US, V29, P1334, DOI 10.1002/art.1780291105
   Hack CE, 1997, IMMUNOL TODAY, V18, P111, DOI 10.1016/S0167-5699(97)01002-5
   Hakkim A, 2010, P NATL ACAD SCI USA, V107, P9813, DOI 10.1073/pnas.0909927107
   Halle A, 2008, NAT IMMUNOL, V9, P857, DOI 10.1038/ni.1636
   Hara T, 2008, J RHEUMATOL, V35, P451
   Harley JB, 2008, NAT GENET, V40, P204, DOI 10.1038/ng.81
   Heneka MT, 2013, NATURE, V493, P674, DOI 10.1038/nature11729
   Herkel J, 2001, J AUTOIMMUN, V17, P63, DOI 10.1006/jaut.2001.0518
   Herrmann M, 1998, ARTHRITIS RHEUM-US, V41, P1241, DOI 10.1002/1529-0131(199807)41:7<1241::AID-ART15>3.0.CO;2-H
   Hirt UA, 2003, CELL DEATH DIFFER, V10, P1156, DOI 10.1038/sj.cdd.4401286
   Hoffman HM, 2001, NAT GENET, V29, P301, DOI 10.1038/ng756
   Hutcheson J, 2007, IMMUNOBIOLOGY, V212, P629, DOI 10.1016/j.imbio.2007.05.003
   Jakab L, 2007, CLIN IMMUNOL, V125, P230, DOI 10.1016/j.clim.2007.08.020
   Jin QH, 2011, EMBO J, V30, P249, DOI 10.1038/emboj.2010.318
   Kahlenberg JM, 2014, ARTHRITIS RHEUMATOL, V66, P152, DOI 10.1002/art.38225
   Kahlenberg JM, 2013, J IMMUNOL, V190, P1217, DOI 10.4049/jimmunol.1202388
   Kahlenberg JM, 2011, J IMMUNOL, V187, P6143, DOI 10.4049/jimmunol.1101284
   Kalaaji M, 2007, KIDNEY INT, V71, P664, DOI 10.1038/sj.ki.5002133
   Kalaaji M, 2006, AM J PATHOL, V168, P1779, DOI 10.2353/ajpath.2006.051329
   Kalia LV, 2013, ANN NEUROL, V73, P155, DOI 10.1002/ana.23746
   KANAI Y, 1977, NATURE, V265, P175, DOI 10.1038/265175a0
   Kanta H, 2009, GENES IMMUN, V10, P390, DOI 10.1038/gene.2009.6
   KAPLAN LJ, 1984, J BIOL CHEM, V259, P8777
   Kaplan MJ, 2002, J IMMUNOL, V169, P6020, DOI 10.4049/jimmunol.169.10.6020
   KAUFMANN SH, 1993, CANCER RES, V53, P3976
   Kawashima H, 2013, J IMMUNOL, V191, P3614, DOI 10.4049/jimmunol.1300509
   Khandpur R, 2013, SCI TRANSL MED, V5, DOI 10.1126/scitranslmed.3005580
   Kilsgard O, 2012, AM J RESP CELL MOL, V46, P240, DOI 10.1165/rcmb.2010-0500OC
   KIRSCHFINK M, 1993, CLIN EXP IMMUNOL, V94, P267
   Knight JS, 2015, ANN RHEUM DIS, V74, P2199, DOI 10.1136/annrheumdis-2014-205365
   Knight JS, 2013, J CLIN INVEST, V123, P2981, DOI 10.1172/JCI67390
   Knight JS, 2012, FRONT IMMUNOL, V3, DOI 10.3389/fimmu.2012.00380
   Krysko DV, 2006, CELL DEATH DIFFER, V13, P2011, DOI 10.1038/sj.cdd.4401900
   Krysko DV, 2003, J MORPHOL, V258, P336, DOI 10.1002/jmor.10161
   Krysko O, 2004, APOPTOSIS, V9, P495, DOI 10.1023/B:APPT.0000031452.75162.75
   Lamkanfi M, 2014, CELL, V157, P1013, DOI 10.1016/j.cell.2014.04.007
   Lande R, 2011, SCI TRANSL MED, V3, DOI 10.1126/scitranslmed.3001180
   LARRICK JW, 1995, INFECT IMMUN, V63, P1291, DOI 10.1128/IAI.63.4.1291-1297.1995
   Lech M, 2013, J AM SOC NEPHROL, V24, P1357, DOI 10.1681/ASN.2013010026
   Lech M, 2011, PLOS ONE, V6, DOI 10.1371/journal.pone.0020118
   Lee E, 1999, IUBMB LIFE, V48, P79, DOI 10.1080/152165499307459
   Lee IH, 2009, J BIOL CHEM, V284, P6322, DOI 10.1074/jbc.M807135200
   Lee JK, 2004, P NATL ACAD SCI USA, V101, P8815, DOI 10.1073/pnas.0402800101
   Leech M, 2008, CLIN EXP IMMUNOL, V152, P345, DOI 10.1111/j.1365-2249.2008.03629.x
   Leffler J, 2012, J IMMUNOL, V188, P3522, DOI 10.4049/jimmunol.1102404
   Lemke G, 2010, ANN NY ACAD SCI, V1209, P23, DOI 10.1111/j.1749-6632.2010.05744.x
   Leung YT, 2015, epigenetic-US, V10, P191, DOI 10.1080/15592294.2015.1009764
   Li PX, 2010, J EXP MED, V207, P1853, DOI 10.1084/jem.20100239
   Lin AM, 2011, J IMMUNOL, V187, P490, DOI 10.4049/jimmunol.1100123
   Lin YJ, 2007, GENES IMMUN, V8, P302, DOI 10.1038/sj.gene.6364387
   Liu Y, 2015, CELL DEATH DIFFER, V22, P367, DOI 10.1038/cdd.2014.143
   Lood C, 2016, NAT MED, V22, P146, DOI 10.1038/nm.4027
   Lu QX, 2001, SCIENCE, V293, P306, DOI 10.1126/science.1061663
   LYNCH DH, 1994, IMMUNITY, V1, P131, DOI 10.1016/1074-7613(94)90106-6
   Mackay F, 1999, J EXP MED, V190, P1697, DOI 10.1084/jem.190.11.1697
   Mackay F, 2004, CURR OPIN PHARMACOL, V4, P347, DOI 10.1016/j.coph.2004.02.009
   Magna M, 2015, SCAND J IMMUNOL, V82, P218, DOI 10.1111/sji.12335
   Mak A, 2007, LUPUS, V16, P28, DOI 10.1177/0961203306074469
   MAKINO H, 1994, INTERNAL MED, V33, P461, DOI 10.2169/internalmedicine.33.461
   Makino H, 2003, VIRCHOWS ARCH, V443, P67, DOI 10.1007/s00428-003-0827-x
   MANOME Y, 1993, BIOCHEM PHARMACOL, V45, P1677, DOI 10.1016/0006-2952(93)90309-K
   Marneros AG, 2013, CELL REP, V4, P945, DOI 10.1016/j.celrep.2013.08.002
   Martinez J, 2016, NATURE, V533, P115, DOI 10.1038/nature17950
   Martinez J, 2011, P NATL ACAD SCI USA, V108, P17396, DOI 10.1073/pnas.1113421108
   Martinon F, 2006, NATURE, V440, P237, DOI 10.1038/nature04516
   MARUSHIGE Y, 1995, ANTICANCER RES, V15, P267
   Masters SL, 2010, NAT IMMUNOL, V11, P897, DOI 10.1038/ni.1935
   Mayes MD, 2014, AM J HUM GENET, V94, P47, DOI 10.1016/j.ajhg.2013.12.002
   McBain JA, 1997, BIOCHEM PHARMACOL, V53, P1357, DOI 10.1016/S0006-2952(96)00904-5
   Medina V, 1997, CANCER RES, V57, P3697
   Megens RTA, 2012, THROMB HAEMOSTASIS, V107, P597, DOI 10.1160/TH11-09-0650
   Metzler KD, 2014, CELL REP, V8, P883, DOI 10.1016/j.celrep.2014.06.044
   Mevorach D, 1998, J EXP MED, V188, P387, DOI 10.1084/jem.188.2.387
   Migliorini P, 2010, EUR CYTOKINE NETW, V21, P264, DOI 10.1684/ecn.2010.0210
   Mijaljica D, 2011, AUTOPHAGY, V7, P673, DOI 10.4161/auto.7.7.14733
   Mishra N, 2003, J CLIN INVEST, V111, P539, DOI 10.1172/JC1200316153
   Mitroulis I, 2011, PLOS ONE, V6, DOI 10.1371/journal.pone.0029318
   Monteith AJ, 2016, P NATL ACAD SCI USA, V113, pE2142, DOI 10.1073/pnas.1513943113
   Munoz LE, 2005, RHEUMATOLOGY, V44, P1101, DOI 10.1093/rheumatology/keh693
   Munoz LE, 2010, NAT REV RHEUMATOL, V6, P280, DOI 10.1038/nrrheum.2010.46
   Nakashima K, 2002, J BIOL CHEM, V277, P49562, DOI 10.1074/jbc.M208795200
   Napirei M, 2000, NAT GENET, V25, P177, DOI 10.1038/76032
   Nauta AJ, 2004, J IMMUNOL, V173, P3044, DOI 10.4049/jimmunol.173.5.3044
   Novick D, 2010, J AUTOIMMUN, V34, P121, DOI 10.1016/j.jaut.2009.08.002
   Ogden CA, 2001, J EXP MED, V194, P781, DOI 10.1084/jem.194.6.781
   OKOLIE EE, 1979, CLIN EXP IMMUNOL, V36, P151
   Okuda Y, 2003, J NEUROIMMUNOL, V135, P29, DOI 10.1016/S0165-5728(02)00428-9
   Ozcakar ZB, 2013, ARTHRITIS RHEUM-US, V65, P2183, DOI 10.1002/art.38010
   Palmer LJ, 2012, CLIN EXP IMMUNOL, V167, P261, DOI 10.1111/j.1365-2249.2011.04518.x
   Panda AK, 2013, HUM IMMUNOL, V74, P114, DOI 10.1016/j.humimm.2012.09.003
   Papayannopoulos V, 2010, J CELL BIOL, V191, P677, DOI 10.1083/jcb.201006052
   PEREIRADASILVA JA, 1980, ARTHRITIS RHEUM, V23, P770, DOI 10.1002/art.1780230609
   Pickering M C, 2000, Adv Immunol, V76, P227
   Pieterse E, 2015, CLIN EXP IMMUNOL, V179, P68, DOI 10.1111/cei.12359
   Pieterse E, 2014, FRONT IMMUNOL, V5, DOI 10.3389/fimmu.2014.00164
   Pisetsky DS, 2016, NAT REV RHEUMATOL, V12, P102, DOI 10.1038/nrrheum.2015.151
   Pisitkun P, 2012, IMMUNITY, V37, P1104, DOI 10.1016/j.immuni.2012.08.014
   PLAUE S, 1989, J EXP MED, V169, P1607, DOI 10.1084/jem.169.5.1607
   Pradhan Vandana, 2010, J Assoc Physicians India, V58, P688
   PUCCETTI A, 1995, J EXP MED, V181, P1797, DOI 10.1084/jem.181.5.1797
   Pyo JO, 2005, J BIOL CHEM, V280, P20722, DOI 10.1074/jbc.M413934200
   Radic M, 2004, J IMMUNOL, V172, P6692, DOI 10.4049/jimmunol.172.11.6692
   Reilly CM, 2008, J AUTOIMMUN, V31, P123, DOI 10.1016/j.jaut.2008.04.020
   Reilly CM, 2004, J IMMUNOL, V173, P4171, DOI 10.4049/jimmunol.173.6.4171
   Ren Y, 2003, ARTHRITIS RHEUM, V48, P2888, DOI 10.1002/art.11237
   RIEUXLAUCAT F, 1995, SCIENCE, V268, P1347, DOI 10.1126/science.7539157
   Roach HI, 2000, J BONE JOINT SURG BR, V82B, P601, DOI 10.1302/0301-620X.82B4.9846
   Roberts TL, 2009, SCIENCE, V323, P1057, DOI 10.1126/science.1169841
   Rodriguez W, 2006, ARTHRITIS RHEUM-US, V54, P325, DOI 10.1002/art.21556
   Rodriguez-Manzanet R, 2010, P NATL ACAD SCI USA, V107, P8706, DOI 10.1073/pnas.0910359107
   Rosen A, 1999, CELL DEATH DIFFER, V6, P6, DOI 10.1038/sj.cdd.4400460
   Rovere P, 2000, BLOOD, V96, P4300
   Russell AI, 2004, HUM MOL GENET, V13, P137, DOI 10.1093/hmg/ddh021
   Saffarzadeh M, 2013, CURR OPIN HEMATOL, V20, P3, DOI 10.1097/MOH.0b013e32835a0025
   SAIKI O, 1987, ARTHRITIS RHEUM, V30, P1289, DOI 10.1002/art.1780301112
   Sanchez E, 2009, HUM MOL GENET, V18, P3739, DOI 10.1093/hmg/ddp301
   Sandrin-Garcia P, 2011, HUM IMMUNOL, V72, P516, DOI 10.1016/j.humimm.2011.03.007
   Sanjuan MA, 2008, AUTOPHAGY, V4, P607, DOI 10.4161/auto.6397
   Saraste A, 2000, CARDIOVASC RES, V45, P528, DOI 10.1016/S0008-6363(99)00384-3
   Saxena R, 2011, ARTHRITIS RES THER, V13, DOI 10.1186/ar3378
   Schett G, 2002, LUPUS, V11, P704, DOI 10.1191/0961203302lu247oa
   SCHRAUFSTATTER IU, 1986, P NATL ACAD SCI USA, V83, P4908, DOI 10.1073/pnas.83.13.4908
   Seredkina N, 2009, AM J PATHOL, V175, P97, DOI 10.2353/ajpath.2009.080943
   Sharma K, 2014, INT J MOL SCI, V15, P10034, DOI 10.3390/ijms150610034
   Shimizu S, 2004, NAT CELL BIOL, V6, P1221, DOI 10.1038/ncb1192
   Shin HD, 2004, HUM MOL GENET, V13, P2343, DOI 10.1093/hmg/ddh275
   Shrestha S, 2015, NAT IMMUNOL, V16, P178, DOI 10.1038/ni.3076
   SIEGERT C, 1991, J RHEUMATOL, V18, P230
   Sierra J, 2006, GENE DEV, V20, P586, DOI 10.1101/gad.1385806
   Simelyte E, 2005, ARTHRITIS RHEUM-US, V52, P1876, DOI 10.1002/ART.21099
   Sisirak V, 2016, CELL, V166, P88, DOI 10.1016/j.cell.2016.05.034
   Sjowall C, 2004, ARTHRITIS RES THER, V6, pR87, DOI 10.1186/ar1032
   Skiljevic D, 2013, CLIN CHEM LAB MED, V51, P1083, DOI 10.1515/cclm-2012-0521
   Soto H, 1997, NEPHROL DIAL TRANSPL, V12, P273, DOI 10.1093/ndt/12.2.273
   Soto HM, 1997, CLIN NEPHROL, V47, P6
   Souliotis VL, 2015, LUPUS, V24, P804, DOI 10.1177/0961203314565413
   Sterner RM, 2014, J CLIN CELL IMMUNOL, V5, P2, DOI DOI 10.4172/2155-9899.1000205
   STOCKL F, 1994, CLIN NEPHROL, V41, P10
   STRASSER A, 1991, P NATL ACAD SCI USA, V88, P8661, DOI 10.1073/pnas.88.19.8661
   Stuart LM, 2005, J IMMUNOL, V174, P3220, DOI 10.4049/jimmunol.174.6.3220
   Sturfelt G, 1997, BRIT J RHEUMATOL, V36, P1283
   SZABOLCS MJ, 1994, J AM SOC NEPHROL, V5, P844
   Szalai AJ, 2003, ARTHRITIS RHEUM-US, V48, P1602, DOI 10.1002/art.11026
   TAKAHASHI T, 1994, CELL, V76, P969, DOI 10.1016/0092-8674(94)90375-1
   TAKEMURA T, 1995, KIDNEY INT, V48, P1886, DOI 10.1038/ki.1995.487
   Tanha N, 2014, LUPUS, V23, P1105, DOI 10.1177/0961203314536478
   Tanimoto Y, 1997, J BIOCHEM-TOKYO, V121, P542
   TANIZAWA A, 1989, EXP CELL RES, V185, P237, DOI 10.1016/0014-4827(89)90052-9
   Tarallo V, 2012, CELL, V149, P847, DOI 10.1016/j.cell.2012.03.036
   Tas SW, 2006, ANN RHEUM DIS, V65, P216, DOI 10.1136/ard.2005.037143
   Th'ng JPH, 2001, BIOCHEM CELL BIOL, V79, P305, DOI 10.1139/bcb-79-3-305
   Tian J, 2007, NAT IMMUNOL, V8, P487, DOI 10.1038/ni1457
   Trendelenburg M, 2006, NEPHROL DIAL TRANSPL, V21, P3115, DOI 10.1093/ndt/gfl436
   Tsujimoto Y, 2005, CELL DEATH DIFFER, V12, P1528, DOI 10.1038/sj.cdd.4401777
   Urbonaviciute V, 2008, J EXP MED, V205, P3007, DOI 10.1084/jem.20081165
   van Bavel CC, 2011, ANN RHEUM DIS, V70, P201, DOI 10.1136/ard.2010.129320
   van Bavel CC, 2009, MOL IMMUNOL, V47, P511, DOI 10.1016/j.molimm.2009.08.009
   Vandanmagsar B, 2011, NAT MED, V17, P179, DOI 10.1038/nm.2279
   Vanden Berghe T, 2010, CELL DEATH DIFFER, V17, P922, DOI 10.1038/cdd.2009.184
   Vekrellis K, 2011, LANCET NEUROL, V10, P1015, DOI 10.1016/S1474-4422(11)70213-7
   Verdin E, 2015, NAT REV MOL CELL BIO, V16, P258, DOI 10.1038/nrm3931
   Villanueva E, 2011, J IMMUNOL, V187, P538, DOI 10.4049/jimmunol.1100450
   Volanakis JE, 2001, MOL IMMUNOL, V38, P189, DOI 10.1016/S0161-5890(01)00042-6
   Voll RE, 1997, NATURE, V390, P350, DOI 10.1038/37022
   Wahamaa H, 2011, ARTHRITIS RES THER, V13, DOI 10.1186/ar3450
   Wang LL, 2015, INT J MOL SCI, V16, P25154, DOI 10.3390/ijms161025154
   Wang Q, 2013, INT IMMUNOL, V25, P363, DOI 10.1093/intimm/dxs161
   Wang YM, 2009, J CELL BIOL, V184, P205, DOI 10.1083/jcb.200806072
   Warchol T, 2009, RHEUMATOL INT, V30, P187, DOI 10.1007/s00296-009-0934-3
   Waring P, 1997, J BIOL CHEM, V272, P17929, DOI 10.1074/jbc.272.29.17929
   Watanabe M, 2002, MICROSC MICROANAL, V8, P375, DOI 10.1017/S1431927602010346
   WATANABEFUKUNAGA R, 1992, NATURE, V356, P314, DOI 10.1038/356314a0
   Watson PR, 2000, INFECT IMMUN, V68, P3744, DOI 10.1128/IAI.68.6.3744-3747.2000
   Wend P, 2013, EMBO J, V32, P1977, DOI 10.1038/emboj.2013.127
   Wermeling F, 2007, J EXP MED, V204, P2259, DOI 10.1084/jem.20070600
   Wong SL, 2015, NAT MED, V21, P815, DOI 10.1038/nm.3887
   Wu JG, 1996, J CLIN INVEST, V98, P1107, DOI 10.1172/JCI118892
   Xu J, 2014, CELL DEATH DIFFER, V21, P1229, DOI 10.1038/cdd.2014.40
   Xu J, 2009, NAT MED, V15, P1318, DOI 10.1038/nm.2053
   Yang K, 2009, J IMMUNOL, V182, P3782, DOI 10.4049/jimmunol.0803126
   Yasutomo K, 2001, NAT GENET, V28, P313, DOI 10.1038/91070
   Yeh TM, 2003, J BIOMED SCI, V10, P544, DOI 10.1159/000072382
   Yu L, 2004, CELL CYCLE, V3, P1124
   Yu L, 2008, AUTOPHAGY, V4, P567, DOI 10.4161/auto.5902
   Yuan Y, 2015, INT J CLIN EXP MED, V8, P17730
   Zandman-Goddard G, 2005, ANN RHEUM DIS, V64, P1698, DOI 10.1136/ard.2005.035832
   Zhang WJ, 2011, PLOS ONE, V6, DOI 10.1371/journal.pone.0022659
   Zhao JJ, 2013, ARTHRITIS RHEUM-US, V65, P3176, DOI 10.1002/art.38174
   Zhao LD, 2010, LUPUS, V19, P1534, DOI 10.1177/0961203310375268
   Zheng SJ, 2005, DIABETES, V54, P1423, DOI 10.2337/diabetes.54.5.1423
   Zhou XJ, 2011, ANN RHEUM DIS, V70, P1330, DOI 10.1136/ard.2010.140111
   Zochling J, 2014, ARTHRITIS RES THER, V16, DOI 10.1186/s13075-014-0438-8
   ZYCHLINSKY A, 1992, NATURE, V358, P167, DOI 10.1038/358167a0
NR 282
TC 82
Z9 85
U1 0
U2 23
PU ACADEMIC PRESS INC ELSEVIER SCIENCE
PI SAN DIEGO
PA 525 B ST, STE 1900, SAN DIEGO, CA 92101-4495 USA
SN 1521-6616
EI 1521-7035
J9 CLIN IMMUNOL
JI Clin. Immunol.
PD DEC
PY 2017
VL 185
SI SI
BP 59
EP 73
DI 10.1016/j.clim.2016.08.010
PG 15
WC Immunology
WE Science Citation Index Expanded (SCI-EXPANDED)
SC Immunology
GA FN8SX
UT WOS:000416296900008
PM 27519955
OA Green Accepted
DA 2022-04-10
ER

PT J
AU Kumar, R
AF Kumar, Rakesh
TI Reflecting Back to Bring Nitric Oxide Research to the Laboratory
SO CURRENT MEDICINAL CHEMISTRY
LA English
DT Review
DE Reflections; nitric oxide; kinase signaling; PAK1; microtubules; cancer;
   GW university professor
ID TUBULIN COFACTOR-B; P21-ACTIVATED KINASES; MICROTUBULE DYNAMICS;
   RELAXING FACTOR; CANCER; CELLS
AB Professor Ferid Murad has been a remarkable colleague and a mentor. During our very first meeting, he not only shared unresolved puzzles in Nitric Oxide (NO) research but also listened to my questions pointing to protein nitration and nitrosylation. This was start of a new avenue in my laboratory involving protein nitration, inducible nitric oxide synthase and nitrite production in the context of signaling and gene expression in cancer cells. Dynamic changes in the cytoskeleton remodeling in response to the cell membrane generated signals are regulated by p21-activated kinase 1 (PAK1) which also feed into microtubules (MT) dynamic via phosphorylating Tubulin Cofactor B (CoB) on serine 65 and serine 128. While While searching for the mechanism through which MT biogenesis might be counteracted for the purpose of maintaining the balance in MT dynamic, we explored the possibility of nitration of tyrosine residues in TCoB. We found that TCoB is nitrated on tyrosine 64 and tyrosine 98 and that nitrated TCoB inhibits TCoB phosphorylation and that intact PAK1 phosphorylation sites are also essential for the ability of TCoB to undergo nitration. We suggested a model wherein TCoB nitration acts as a feedback mechanism to counteract PAK1-signaling dependent microtubule dynamics, and thus, revealed an inherent regulatory coordination of growth factor and nitric oxide signaling in microtubule dynamics. In addition, cytoskeleton remodeling and NO production and resulting post-translational modification in signaling modules serve as important modifiers of cellular processes. Here, I will discuss the cascade of events leading to my first meeting with Professor Murad, the development of scientific interactions, the recognition of our overlapping scientific interests in NO Signaling in cancer cells, and how these interactions have allowed us to connect NO - Cytoskeleton Signaling in cancer cells.
C1 [Kumar, Rakesh] George Washington Univ, Sch Med & Hlth Sci, Dept Biochem & Mol Med, Ross Hall 530,2300 Eye St, Washington, DC 20037 USA.
   [Kumar, Rakesh] Rajiv Gandhi Ctr Biotechnol, Thiruvananthapuram 695014, Kerala, India.
RP Kumar, R (corresponding author), George Washington Univ, Sch Med & Hlth Sci, Dept Biochem & Mol Med, Ross Hall 530,2300 Eye St, Washington, DC 20037 USA.
EM bcmrxk@gwu.edu
FU NIHUnited States Department of Health & Human ServicesNational
   Institutes of Health (NIH) - USA [CA090970]
FX The author thanks his trainees and mentees for their contribution to
   cancer cell signaling studies. Over the years, cancer cell signaling
   studies in the author's laboratory were supported by NIH Grant CA090970.
CR ARNOLD WP, 1977, P NATL ACAD SCI USA, V74, P3203, DOI 10.1073/pnas.74.8.3203
   BERRIDGE MJ, 1985, SCI AM, V253, P142, DOI 10.1038/scientificamerican1085-142
   Bian K, 2014, NITRIC OXIDE-BIOL CH, V43, P3, DOI 10.1016/j.niox.2014.08.006
   Hobbs A.J., 2010, NITRIC OXIDE-BIOL CH, VSecond ed., P301
   IGNARRO LJ, 1988, J PHARMACOL EXP THER, V246, P218
   IGNARRO LJ, 1987, P NATL ACAD SCI USA, V84, P9265, DOI 10.1073/pnas.84.24.9265
   Kumar R, 2016, ADV CANCER RES, V130, P137, DOI 10.1016/bs.acr.2016.01.002
   Kumar R, 2002, J CELL PHYSIOL, V193, P133, DOI 10.1002/jcp.10167
   Kumar R, 2009, METASTASIS CNAC REV, P1
   Kumar R, 2008, NR COREGULATORS HUMA, P602
   Kumar R., 1984, THESIS
   Kumar R, 2006, CANCER BIOL THER, V5, P554, DOI 10.4161/cbt.5.5.2846
   Kumar R, 2006, NAT REV CANCER, V6, P459, DOI 10.1038/nrc1892
   Kumar R, 2014, CANCER METAST REV, V33, P835, DOI 10.1007/s10555-014-9509-1
   Maxmen A., 2010, HLTH MED         SPR, P10
   Molli PR, 2009, ONCOGENE, V28, P2545, DOI 10.1038/onc.2009.119
   MURAD F, 1990, ADV SEC MESS PHOSPH, V24, P441
   MURAD F, 1993, ADV SEC MESS PHOSPH, V28, P101
   Murad F., 2012, MAGICAL NITRIC OXIDE
   Qin ZH, 2013, FUTURE MED CHEM, V5, P1451, DOI 10.4155/fmc.13.111
   Rayala SK, 2007, P NATL ACAD SCI USA, V104, P19470, DOI 10.1073/pnas.0705149104
   Sotolongo A, 2016, FASEB  J
   Vadlamudi RK, 2005, MOL CELL BIOL, V25, P3726, DOI 10.1128/MCB.25.9.3726-3736.2005
NR 23
TC 2
Z9 2
U1 1
U2 7
PU BENTHAM SCIENCE PUBL LTD
PI SHARJAH
PA EXECUTIVE STE Y-2, PO BOX 7917, SAIF ZONE, 1200 BR SHARJAH, U ARAB
   EMIRATES
SN 0929-8673
EI 1875-533X
J9 CURR MED CHEM
JI Curr. Med. Chem.
PY 2016
VL 23
IS 24
BP 2637
EP 2642
DI 10.2174/0929867323666160812150737
PG 6
WC Biochemistry & Molecular Biology; Chemistry, Medicinal; Pharmacology &
   Pharmacy
WE Science Citation Index Expanded (SCI-EXPANDED)
SC Biochemistry & Molecular Biology; Pharmacology & Pharmacy
GA DU5QC
UT WOS:000382265400006
PM 27776471
DA 2022-04-10
ER

PT J
AU Rada, M
   Althubiti, M
   Ekpenyong-Akiba, AE
   Lee, KG
   Lam, KP
   Fedorova, O
   Barlev, NA
   Macip, S
AF Rada, Miran
   Althubiti, Mohammad
   Ekpenyong-Akiba, Akang E.
   Lee, Koon-Guan
   Lam, Kong Peng
   Fedorova, Olga
   Barlev, Nickolai A.
   Macip, Salvador
TI BTK blocks the inhibitory effects of MDM2 on p53 activity
SO ONCOTARGET
LA English
DT Article
DE BTK; p53; MDM2; phosphorylation; ubiquitination
ID BRUTONS TYROSINE KINASE; PRE-B CELLS; TUMOR-SUPPRESSOR; dna damage;
   DEPENDENT PHOSPHORYLATION; GENOTOXIC STRESS; LIGASE ACTIVITY; NUCLEAR
   EXPORT; ACTIVATES P53; MECHANISM
AB p53 is a tumour suppressor that is activated in response to various types of stress. It is regulated by a complex pattern of over 50 different post-translational modification, including ubiquitination by the E3 ligase MDM2, which leads to its proteasomal degradation. We have previously reported that expression of Bruton's Tyrosine Kinase (BTK) induces phosphorylation of p53 at the N-terminus, including Serine 15, and increases its protein levels and activity. The mechanism involved in this process are not completely understood. Here, we show that BTK also increases MDM2 and is necessary for MDM2 upregulation after DNA damage, consistent with what we have shown for other p53 target genes. Moreover, we found that BTK binds to MDM2 on its PH domain and induces its phosphorylation. This suggested a negative regulation of MDM2 functions by BTK, supported by the fact BTK expression rescued the inhibitory effects of MDM2 on p53 transcriptional activity. Indeed, we observed that BTK mediated the loss of the ubiquitination activity of MDM2, a process that was dependent on the phosphorylation functions of BTK. Our data together shows that the kinase activity of BTK plays an important role in disrupting the MDM2-p53 negative feedback loop by acting at different levels, including binding to and inactivation of MDM2. This study provides a potential mechanism to explain how BTK modulates p53 functions.
C1 [Rada, Miran; Althubiti, Mohammad; Ekpenyong-Akiba, Akang E.; Macip, Salvador] Univ Leicester, Mech Canc & Aging Lab, Dept Mol & Cell Biol, Leicester, Leics, England.
   [Althubiti, Mohammad] Umm Al Qura Univ, Dept Biochem, Fac Med, Mecca, Saudi Arabia.
   [Lee, Koon-Guan; Lam, Kong Peng] ASTAR, Bioproc Technol Inst, Singapore, Singapore.
   [Fedorova, Olga; Barlev, Nickolai A.] RAS, Inst Cytol, St Petersburg, Russia.
RP Macip, S (corresponding author), Univ Leicester, Mech Canc & Aging Lab, Dept Mol & Cell Biol, Leicester, Leics, England.; Barlev, NA (corresponding author), RAS, Inst Cytol, St Petersburg, Russia.
EM nick.a.barlev@gmail.com; sm460@leicester.ac.uk
RI Rada, Miran/AAO-8034-2021; Fedorova, Olga/ABI-4862-2020; Macip,
   Salvador/P-4233-2019; Barlev, Nikolai A/K-5268-2017; Macip,
   Salvador/S-6358-2019
OI Macip, Salvador/0000-0003-1963-8840; Barlev, Nikolai
   A/0000-0001-7111-2446; Ekpenyong-Akiba, Akang/0000-0002-2039-4049;
   Althubiti, Mohammad/0000-0002-9738-3188; Fedorova,
   Olga/0000-0003-1382-4204; Rada, Miran/0000-0002-8220-7982
FU MRC New Blood Fellowship; University of Leicester; M.C. Andreu Memorial
   Fund; Kurdistan Regional Government (Iraq); Saudi Government Doctoral
   Scholarship; RSCFRussian Science Foundation (RSF) [14-15-00816]; Russian
   Science FoundationRussian Science Foundation (RSF) [17-15-00091] Funding
   Source: Russian Science Foundation
FX Work in SM's lab was supported by an MRC New Blood Fellowship and an
   Innovation Fellowship from the University of Leicester and the M.C.
   Andreu Memorial Fund. MR was supported by a Doctoral Studentship from
   the Kurdistan Regional Government (Iraq). MA was supported by a Saudi
   Government Doctoral Scholarship. NB and OF acknowledges funding from
   RSCF (grant 14-15-00816).
CR Althubiti M, 2014, CELL DEATH DIS, V5, DOI 10.1038/cddis.2014.489
   Althubiti M, 2016, CANCER RES, V76, P5405, DOI 10.1158/0008-5472.CAN-16-0690
   Bai L, 2006, J CANC MOL, V2, P141
   Barlev NA, 2010, CELL DEATH DIFFER, V17, P373, DOI 10.1038/cdd.2009.73
   Barlev NA, 2001, MOL CELL, V8, P1243, DOI 10.1016/S1097-2765(01)00414-2
   Brown JR, 2015, BLOOD, V125, P2915, DOI 10.1182/blood-2014-09-585869
   Carrera S, 2014, PLOS ONE, V9, DOI 10.1371/journal.pone.0097938
   Cheng Q, 2011, MOL CELL BIOL, V31, P4951, DOI 10.1128/MCB.05553-11
   Cheng Q, 2010, CELL CYCLE, V9, P472, DOI 10.4161/cc.9.3.10556
   Cheng Q, 2009, EMBO J, V28, P3857, DOI 10.1038/emboj.2009.294
   Dai C, 2010, TRENDS MOL MED, V16, P528, DOI 10.1016/j.molmed.2010.09.002
   Durocher D, 2001, CURR OPIN CELL BIOL, V13, P225, DOI 10.1016/S0955-0674(00)00201-5
   Feng JH, 2004, J BIOL CHEM, V279, P35510, DOI 10.1074/jbc.M404936200
   Grigoreva TA, 2015, ONCOTARGET, V6, P24733, DOI 10.18632/oncotarget.4619
   Gu B, 2012, INT J BIOL SCI, V8, P672, DOI 10.7150/ijbs.4283
   Hendriks RW, 2014, NAT REV CANCER, V14, P219, DOI 10.1038/nrc3702
   Islam TC, 2000, J GENE MED, V2, P204
   Jenkins LMM, 2012, CARCINOGENESIS, V33, P1441, DOI 10.1093/carcin/bgs145
   Kawakami Y, 1997, P NATL ACAD SCI USA, V94, P3938, DOI 10.1073/pnas.94.8.3938
   Kersseboom R, 2003, J EXP MED, V198, P91, DOI 10.1084/jem.20030615
   Kruse JP, 2009, CELL, V137, P609, DOI 10.1016/j.cell.2009.04.050
   Laine A, 2007, ONCOGENE, V26, P1477, DOI 10.1038/sj.onc.1209924
   Lee JT, 2010, CELL DEATH DIFFER, V17, P86, DOI 10.1038/cdd.2009.77
   Lee KG, 2015, CELL REP, V10, P1055, DOI 10.1016/j.celrep.2015.01.039
   Lezina L, 2014, CELL DEATH DIFFER, V21, P1889, DOI 10.1038/cdd.2014.108
   Lezina L, 2015, ONCOTARGET, V6, P25843, DOI 10.18632/oncotarget.4584
   Li MY, 2003, SCIENCE, V302, P1972, DOI 10.1126/science.1091362
   Macip S, 2003, MOL CELL BIOL, V23, P8576, DOI 10.1128/MCB.23.23.8576-8585.2003
   Marouco D, 2013, ONCOTARGET, V4, P1556, DOI 10.18632/oncotarget.1436
   Masgras I, 2012, J BIOL CHEM, V287, P9845, DOI 10.1074/jbc.M111.250357
   Maya R, 2001, GENE DEV, V15, P1067, DOI 10.1101/gad.886901
   Meek D., 2013, Biodiscovery, V8, pE8946, DOI DOI 10.7750/BIODISCOVERY.2013.8.1
   Middendorp S, 2005, BLOOD, V105, P259, DOI 10.1182/blood-2004-07-2708
   Mohamed AJ, 2009, IMMUNOL REV, V228, P58, DOI 10.1111/j.1600-065X.2008.00741.x
   Muller PAJ, 2013, NAT CELL BIOL, V15, P2, DOI 10.1038/ncb2641
   Olsson A, 2007, CELL DEATH DIFFER, V14, P1561, DOI 10.1038/sj.cdd.4402196
   Pan ZY, 2007, CHEMMEDCHEM, V2, P58, DOI 10.1002/cmdc.200600221
   Rada M, 2017, ONCOGENE, V36, P922, DOI 10.1038/onc.2016.258
   Ranaweera RS, 2013, J BIOL CHEM, V288, P18939, DOI 10.1074/jbc.M113.454470
   Fernandez-Fernandez MR, 2011, PROTEIN ENG DES SEL, V24, P41, DOI 10.1093/protein/gzq074
   Sakaguchi K, 2000, J BIOL CHEM, V275, P9278, DOI 10.1074/jbc.275.13.9278
   Scoumanne A, 2008, HISTOL HISTOPATHOL, V23, P1143, DOI 10.14670/HH-23.1143
   Shinozaki T, 2003, ONCOGENE, V22, P8870, DOI 10.1038/sj.onc.1207176
   Sionov R. V., 2000, MADAME CURIE BIOSCIE
   Sionov RV, 2001, MOL CELL BIOL, V21, P5869
   Smeenk L, 2011, PLOS ONE, V6, DOI 10.1371/journal.pone.0017574
   Stiewe T, 2007, NAT REV CANCER, V7, P165, DOI 10.1038/nrc2072
   Ta VBT, 2010, BLOOD, V115, P1385, DOI 10.1182/blood-2009-05-222166
   Vousden KH, 2009, NAT REV CANCER, V9, P691, DOI 10.1038/nrc2715
   Warnock LJ, 2008, ONCOGENE, V27, P1639, DOI 10.1038/sj.onc.1210787
   Weinberg RL, 2004, J MOL BIOL, V341, P1145, DOI 10.1016/j.jmb.2004.06.071
   Xu HB, 2009, BIOCHEMISTRY-US, V48, P12159, DOI 10.1021/bi901188s
   Yang EJ, 2004, J BIOL CHEM, V279, P1827, DOI 10.1074/jbc.M308722200
NR 53
TC 16
Z9 16
U1 0
U2 2
PU IMPACT JOURNALS LLC
PI ORCHARD PARK
PA 6666 E QUAKER ST, STE 1, ORCHARD PARK, NY 14127 USA
EI 1949-2553
J9 ONCOTARGET
JI Oncotarget
PD DEC 5
PY 2017
VL 8
IS 63
BP 106639
EP 106647
DI 10.18632/oncotarget.22543
PG 9
WC Oncology; Cell Biology
WE Science Citation Index Expanded (SCI-EXPANDED)
SC Oncology; Cell Biology
GA FS1KO
UT WOS:000419534900055
PM 29290977
OA Green Submitted, Green Published, gold
DA 2022-04-10
ER

PT J
AU Tang, NN
   Li, ZX
   Yang, LM
   Wang, QQ
AF Tang, Nannan
   Li, Zhaoxin
   Yang, Limin
   Wang, Qiuquan
TI ICPMS-Based Specific Quantification of Phosphotyrosine: A Gallium
   Tagging and Tyrosine-Phosphatase Mediated Strategy
SO ANALYTICAL CHEMISTRY
LA English
DT Article
ID PLASMA-MASS SPECTROMETRY; INSULIN-RECEPTOR SUBSTRATE-1; ABSOLUTE
   QUANTIFICATION; PHOSPHORYLATION DYNAMICS; QUANTITATIVE PROTEOMICS;
   PROTEIN-PHOSPHORYLATION; DIMETAL COMPLEXES; HUMAN GENOME; MS; MULTIPLEX
AB Low-abundance tyrosine phosphorylation is crucial to not only normal but also aberrant life processes. We designed and synthesized a photodeavable magnetic nanoparticle-based gallium tag for tagging and enrichment as well as UV-release of the phosphate-bearing molecules/ions in cells. HPLC/Ga-71 species-unspecific isotope dilution (Ga-71-SUID) ICPMS was subsequently developed for specific and absolute quantification of phosphotyrosine (pY) under the assistance of a protein tyrosine phosphatase-1B (PTP-1B). pY quantification was thus achieved via determination of Ga in the Ga-phosphate complexes that come exclusively from the Ga-tagged pY. In this way, the method detection limit of pY reached down to 30 amol with the RSD lower than 5.70% (n = 5 at pmol level). Feasibility of this proposed method was validated using VIVQIGTLSEpYIK, VNQIGTLpSEpYIK, and extracellular regulated protein kinase 1 peptide (-pTEpY-) standards with the recovery of more than 96% (n = 5). It was applied to the absolute quantification of pY in human breast cancer MCF-7 cells, indicating that pY increased by 1.60 nmol (61.1%) in 3.0 X 10(6) MCF-7 cells after 100 nM insulin stimulation. We believe that, not limited to pY quantification, this element-tagging and protease-specific reaction mediated ICPMS methodology will pave a simple path for ever more applications of ICPMS to the studies of quantitative protein post-translational modification (PTMs) when suitable element-tags are designed and specific proteases are available toward targeted PTMs.
C1 [Tang, Nannan; Li, Zhaoxin; Yang, Limin; Wang, Qiuquan] Xiamen Univ, Dept Chem, Xiamen 361005, Fujian, Peoples R China.
   [Tang, Nannan; Li, Zhaoxin; Yang, Limin; Wang, Qiuquan] Xiamen Univ, MOE Key Lab Spectrochem Anal & Instrumentat, Coll Chem & Chem Engn, Xiamen 361005, Fujian, Peoples R China.
   [Wang, Qiuquan] Xiamen Univ, State Key Lab Marine Environm Sci, Xiamen 361005, Fujian, Peoples R China.
RP Wang, QQ (corresponding author), Xiamen Univ, Dept Chem, Xiamen 361005, Fujian, Peoples R China.; Wang, QQ (corresponding author), Xiamen Univ, MOE Key Lab Spectrochem Anal & Instrumentat, Coll Chem & Chem Engn, Xiamen 361005, Fujian, Peoples R China.; Wang, QQ (corresponding author), Xiamen Univ, State Key Lab Marine Environm Sci, Xiamen 361005, Fujian, Peoples R China.
EM qqwang@xmu.edu.cn
RI Wang, QQ/G-3413-2010
FU National Natural Science Foundation of ChinaNational Natural Science
   Foundation of China (NSFC) [21535007, 21475108, 21275120]; National
   Basic Research 973 ProjectNational Basic Research Program of China
   [2014CB932004]; Foundation for Innovative Research Groups of the
   National Natural Science Foundation of ChinaNational Natural Science
   Foundation of China (NSFC) [21521004]; Program for Changjiang Scholars
   and Innovative Research Team in University (PCSIRT)Program for
   Changjiang Scholars & Innovative Research Team in University (PCSIRT)
   [IRT13036]
FX This study was financially supported by the National Natural Science
   Foundation of China (21535007, 21475108, and 21275120) and the National
   Basic Research 973 Project (2014CB932004) as well as the Foundation for
   Innovative Research Groups of the National Natural Science Foundation of
   China (21521004) and Program for Changjiang Scholars and Innovative
   Research Team in University (PCSIRT, IRT13036). We thank Dr. Xin Jiang
   and Prof. Haifeng Chen of School of Pharmaceutical Science, Xiamen
   University, for helping with cell culture and preparation of the cell
   lysates.
CR Akiba H, 2015, ANAL CHEM, V87, P3834, DOI 10.1021/ac5045466
   Alonso A, 2004, CELL, V117, P699, DOI 10.1016/j.cell.2004.05.018
   Bandura DR, 2002, ANAL CHEM, V74, P1497, DOI 10.1021/ac011031v
   Baranov VI, 2002, ANAL CHEM, V74, P1629, DOI 10.1021/ac0110350
   Bettmer J, 2010, ANAL BIOANAL CHEM, V397, P3495, DOI 10.1007/s00216-010-3861-y
   Bettmer J, 2009, J PROTEOMICS, V72, P989, DOI 10.1016/j.jprot.2009.05.003
   Blume-Jensen P, 2001, NATURE, V411, P355, DOI 10.1038/35077225
   Boersema PJ, 2010, MOL CELL PROTEOMICS, V9, P84, DOI 10.1074/mcp.M900291-MCP200
   Ciccimaro E, 2009, ANAL CHEM, V81, P3304, DOI 10.1021/ac900204f
   de Bang TC, 2015, TRAC-TREND ANAL CHEM, V72, P45, DOI 10.1016/j.trac.2015.03.021
   Del Rosario AM, 2010, CURR OPIN GENET DEV, V20, P23, DOI 10.1016/j.gde.2009.12.005
   Fernandez SD, 2012, ANAL CHEM, V84, P5851, DOI 10.1021/ac3009516
   Ding SJ, 2007, EXPERT REV PROTEOMIC, V4, P13, DOI 10.1586/14789450.4.1.13
   Goldstein BJ, 2000, J BIOL CHEM, V275, P4283, DOI 10.1074/jbc.275.6.4283
   Hahn B, 2013, J PROTEOME RES, V12, P637, DOI 10.1021/pr3007232
   HOUK RS, 1986, ANAL CHEM, V58, pA97, DOI 10.1021/ac00292a003
   Hsu IH, 2011, J CHROMATOGR A, V1218, P1795, DOI 10.1016/j.chroma.2011.02.005
   Hunter Tony, 2002, Keio Journal of Medicine, V51, P61
   Il'ichev YV, 2004, J AM CHEM SOC, V126, P4581, DOI 10.1021/ja039071z
   KASUGA M, 1982, SCIENCE, V215, P185, DOI 10.1126/science.7031900
   Liang Y, 2016, APPL SPECTROSC REV, V51, P117, DOI 10.1080/05704928.2015.1105244
   Liang Y, 2014, ANAL CHEM, V86, P3688, DOI 10.1021/ac500123z
   Liu R, 2016, ACCOUNTS CHEM RES, V49, P775, DOI 10.1021/acs.accounts.5b00509
   Liu R, 2014, MASS SPECTROM REV, V33, P373, DOI 10.1002/mas.21391
   Luo YC, 2013, ANAL CHEM, V85, P9428, DOI 10.1021/ac402446a
   Manning G, 2002, SCIENCE, V298, P1912, DOI 10.1126/science.1075762
   Mayya V, 2006, MOL CELL PROTEOMICS, V5, P1146, DOI 10.1074/mcp.T500029-MCP200
   Navaza AP, 2007, ANGEW CHEM INT EDIT, V46, P569, DOI 10.1002/anie.200602517
   Olsen JV, 2006, CELL, V127, P635, DOI 10.1016/j.cell.2006.09.026
   Paz K, 1999, J BIOL CHEM, V274, P28816, DOI 10.1074/jbc.274.40.28816
   Posewitz MC, 1999, ANAL CHEM, V71, P2883, DOI 10.1021/ac981409y
   Sanz-Medel A, 2012, TRAC-TREND ANAL CHEM, V40, P52, DOI 10.1016/j.trac.2012.07.020
   Schwarz G, 2014, J ANAL ATOM SPECTROM, V29, P221, DOI 10.1039/c3ja50277e
   Svane S, 2015, ANAL CHEM, V87, P8732, DOI 10.1021/acs.analchem.5b01536
   Svane S, 2015, ANAL CHEM, V87, P7060, DOI 10.1021/acs.analchem.5b00257
   Svane S, 2012, ANGEW CHEM INT EDIT, V51, P3216, DOI 10.1002/anie.201108481
   Tanner SD, 2007, SPECTROCHIM ACTA B, V62, P188, DOI 10.1016/j.sab.2007.01.008
   Tzouros M, 2013, MOL CELL PROTEOMICS, V12, P3339, DOI 10.1074/mcp.O113.027342
   Wind M, 2001, ANAL CHEM, V73, P3006, DOI 10.1021/ac010066s
   Xu M, 2010, ANAL CHEM, V82, P1616, DOI 10.1021/ac902902y
   Yan XW, 2014, CHEM COMMUN, V50, P6578, DOI 10.1039/c3cc48460b
   Yan XW, 2013, ANAL BIOANAL CHEM, V405, P5663, DOI 10.1007/s00216-013-6886-1
   Yan XW, 2012, ANGEW CHEM INT EDIT, V51, P3358, DOI 10.1002/anie.201108277
   Yan XW, 2011, ANGEW CHEM INT EDIT, V50, P5130, DOI 10.1002/anie.201101087
   Yan XW, 2010, ANAL CHEM, V82, P1261, DOI 10.1021/ac902163x
   Zhang C, 2001, J ANAL ATOM SPECTROM, V16, P1393, DOI 10.1039/b106387c
   Zhang C, 2002, ANAL CHEM, V74, P96, DOI 10.1021/ac0103468
   Zhang Y, 2005, MOL CELL PROTEOMICS, V4, P1240, DOI 10.1074/mcp.M500089-MCP200
   Zhang Y, 2014, ANAL CHEM, V86, P8082, DOI 10.1021/ac500964s
   Zhang ZB, 2012, ANAL CHEM, V84, P8946, DOI 10.1021/ac302029w
   Zolnierowicz Stanislaw, 2000, EMBO (European Molecular Biology Organization) Journal, V19, P483, DOI 10.1093/emboj/19.4.483
NR 51
TC 9
Z9 10
U1 3
U2 75
PU AMER CHEMICAL SOC
PI WASHINGTON
PA 1155 16TH ST, NW, WASHINGTON, DC 20036 USA
SN 0003-2700
EI 1520-6882
J9 ANAL CHEM
JI Anal. Chem.
PD OCT 18
PY 2016
VL 88
IS 20
BP 9890
EP 9896
DI 10.1021/acs.analchem.6b02979
PG 7
WC Chemistry, Analytical
WE Science Citation Index Expanded (SCI-EXPANDED)
SC Chemistry
GA DZ5MY
UT WOS:000385907400004
PM 27700037
DA 2022-04-10
ER

PT J
AU Goetz, CJ
   Sprague, DJ
   Smith, BC
AF Goetz, Christopher J.
   Sprague, Daniel J.
   Smith, Brian C.
TI Development of activity-based probes for the protein deacylase Sirt1
SO BIOORGANIC CHEMISTRY
LA English
DT Article
DE Activity-based probe; Acylation; Click chemistry; Deacylase; Enzyme
   catalysis; peptide; Photoaffinity labeling; Sirtuin; S-nitrosation
ID THIOACETYL-LYSINE; CLICK CHEMISTRY; CELL-SURVIVAL; P53; NITROSYLATION;
   OPTIMIZATION; INHIBITION; BIOLOGY
AB Sirtuins are NAD+-dependent protein deacylases that remove acyl modifications from acyl-lysine residues, re-sulting in essential cellular signaling. Recognized for their role in lifespan extension, humans encode seven sirtuin isoforms (Sirt1-7), and loss of sirtuin deacylase activity is implicated in many aging-related diseases. Despite being intriguing therapeutic target, cellular studies of sirtuins are hampered by the lack of chemical probes to measure sirtuin activity independent of sirtuin protein levels. Here, we use a modular, peptide-based approach to develop activity-based probes (ABPs) that directly measure Sirt1 activity in vitro and in cell lysates. ABPs were synthesized containing four elements: (1) thioacetyl-lysine for mechanism-based affinity towards only active sirtuins, (2) either histone H3 lysine-14 (H3K14) or p53 sequences for Sirt1 specificity, (3) a diazirine for covalent labeling upon UV irradiation, and (4) an alkyne for bioorthogonal conjugation to a fluorophore for gel-based detection of active Sirt1. Compared to the H3K14 ABP, the p53 ABP showed increased sensitivity and selective labeling of active Sirt1. Acyl-lysine peptide competition, pharmacological inhibition, and inhibitory post-translational modification of Sirt1 resulted in the loss of p53 ABP labeling both in vitro and in HEK293T cell lysates, consistent with the ABP measuring decreased Sirt1 activity. Furthermore, the p53 ABP measured sub cellular Sirt1 activity in MCF7 breast cancer cells. The development of a Sirt1-selective ABP that detects Sirt1 activity with an order of magnitude increased sensitivity compared to previous approaches demonstrates the utility of a modular, peptide-based approach for selective-targeting of the sirtuin protein family and provides a framework for further development of sirtuin-selective chemical probes.
C1 [Goetz, Christopher J.; Sprague, Daniel J.; Smith, Brian C.] Med Coll Wisconsin, Dept Biochem, Program Chem Biol, Milwaukee, WI 53226 USA.
RP Smith, BC (corresponding author), 8701 Watertown Plank Rd, Milwaukee, WI 53226 USA.
EM brismith@mcw.edu
RI Smith, Brian C/D-9949-2013
OI Smith, Brian C/0000-0001-6330-2768; Sprague, Daniel/0000-0002-0709-3284
FU National Institutes of HealthUnited States Department of Health & Human
   ServicesNational Institutes of Health (NIH) - USA [R35 GM128840];
   American Heart AssociationAmerican Heart Association [15SDG25830057];
   Michael Keelan, Jr., MD, Research Foundation; Advancing a Healthier
   Wisconsin endowment
FX We thank Kelsey Kalous for assistance in recombinant protein production
   and valuable discussion. We thank Trudy Holyst in the Protein Chemistry
   Core Lab at the Versiti Blood Center of Wisconsin for assistance with
   peptide synthesis. This work was supported by the National Institutes of
   Health [grant number R35 GM128840]; the American Heart Association
   [grant number 15SDG25830057], the Michael Keelan, Jr., MD, Research
   Foundation, and the SAdvancing a Healthier Wisconsin endowment.
CR Baek M, 2020, CHEM-EUR J, V26, P3862, DOI 10.1002/chem.201905338
   Bonkowski MS, 2016, NAT REV MOL CELL BIO, V17, P679, DOI 10.1038/nrm.2016.93
   BRADFORD MM, 1976, ANAL BIOCHEM, V72, P248, DOI 10.1016/0003-2697(76)90527-3
   Chalkiadaki A, 2015, NAT REV CANCER, V15, DOI 10.1038/nrc3985
   Cohen HY, 2004, SCIENCE, V305, P390, DOI 10.1126/science.1099196
   Dai H, 2018, PHARMACOL THERAPEUT, V188, P140, DOI 10.1016/j.pharmthera.2018.03.004
   Donmez G, 2013, EMBO MOL MED, V5, P344, DOI 10.1002/emmm.201302451
   Dubinsky L, 2012, BIOORGAN MED CHEM, V20, P554, DOI 10.1016/j.bmc.2011.06.066
   Farooqi AS, 2019, J MED CHEM, V62, P4131, DOI 10.1021/acs.jmedchem.9b00191
   Fatkins DG, 2006, BIOORG MED CHEM LETT, V16, P3651, DOI 10.1016/j.bmcl.2006.04.075
   Feldman JL, 2012, J BIOL CHEM, V287, P42419, DOI 10.1074/jbc.R112.378877
   Graham E, 2018, ACS CHEM BIOL, V13, P782, DOI 10.1021/acschembio.7b00754
   Guarente L, 2007, COLD SH Q B, V72, P483, DOI 10.1101/sqb.2007.72.024
   Hong V, 2009, ANGEW CHEM INT EDIT, V48, P9879, DOI 10.1002/anie.200905087
   Jackson AD, 2002, J BIOL CHEM, V277, P18535, DOI 10.1074/jbc.M200671200
   Jing H, 2016, CANCER CELL, V29, P297, DOI 10.1016/j.ccell.2016.02.007
   KAISER E, 1970, ANAL BIOCHEM, V34, P595, DOI 10.1016/0003-2697(70)90146-6
   Kalous KS, 2016, J BIOL CHEM, V291, P25398, DOI 10.1074/jbc.M116.754655
   Kitada M, 2013, DIABETES METAB J, V37, P315, DOI 10.4093/dmj.2013.37.5.315
   Kitade M, 2019, FRONT ENDOCRINOL, V10, DOI 10.3389/fendo.2019.00187
   Kornberg MD, 2010, NAT CELL BIOL, V12, P1094, DOI 10.1038/ncb2114
   Luo JY, 2001, CELL, V107, P137, DOI 10.1016/S0092-8674(01)00524-4
   Michishita E, 2005, MOL BIOL CELL, V16, P4623, DOI 10.1091/mbc.E05-01-0033
   Napper AD, 2005, J MED CHEM, V48, P8045, DOI 10.1021/jm050522v
   Olp MD, 2020, BMC BIOINFORMATICS, V21, DOI 10.1186/s12859-020-3513-y
   Otzen D, 2011, BBA-PROTEINS PROTEOM, V1814, P562, DOI 10.1016/j.bbapap.2011.03.003
   Pacholec M, 2010, J BIOL CHEM, V285, P8340, DOI 10.1074/jbc.M109.088682
   Rajabi N, 2017, ANGEW CHEM INT EDIT, V56, P14836, DOI 10.1002/anie.201709050
   Rumpf T, 2015, NAT COMMUN, V6, DOI 10.1038/ncomms7263
   Salisbury CM, 2008, J AM CHEM SOC, V130, P2184, DOI 10.1021/ja074138u
   Salisbury CM, 2007, P NATL ACAD SCI USA, V104, P1171, DOI 10.1073/pnas.0608659104
   Sasaki T, 2008, PLOS ONE, V3, DOI 10.1371/journal.pone.0004020
   Sebastian C, 2012, J BIOL CHEM, V287, P42444, DOI 10.1074/jbc.R112.402768
   Shinozaki S, 2014, SCI SIGNAL, V7, DOI 10.1126/scisignal.2005375
   Smith BC, 2008, CHEM BIOL, V15, P1002, DOI 10.1016/j.chembiol.2008.09.009
   Smith BC, 2007, J BIOL CHEM, V282, P37256, DOI 10.1074/jbc.M707878200
   Smith BC, 2007, BIOCHEMISTRY-US, V46, P14478, DOI 10.1021/bi7013294
   Smith BC, 2009, ANAL BIOCHEM, V394, P101, DOI 10.1016/j.ab.2009.07.019
   Suzuki Keiko, 2010, BMC Res Notes, V3, P294, DOI 10.1186/1756-0500-3-294
   Tanno M, 2007, J BIOL CHEM, V282, P6823, DOI 10.1074/jbc.M609554200
   Thirumurugan P, 2013, CHEM REV, V113, P4905, DOI 10.1021/cr200409f
   Vaquero A, 2004, MOL CELL, V16, P93, DOI 10.1016/j.molcel.2004.08.031
   Vaziri H, 2001, CELL, V107, P149, DOI 10.1016/S0092-8674(01)00527-X
   White P.D., 2004, FMOC SOLID PHASE PEP, DOI [10.1021/ol300592w., DOI 10.1021/OL300592W]
   Winnik S, 2015, EUR HEART J, V36, P3404, DOI 10.1093/eurheartj/ehv290
   Yang TP, 2015, CHEM SCI, V6, P1011, DOI 10.1039/c4sc02328e
   Yang YL, 2013, MOLECULES, V18, P12599, DOI 10.3390/molecules181012599
   Zee RS, 2010, ANTIOXID REDOX SIGN, V13, P1023, DOI 10.1089/ars.2010.3251
NR 48
TC 2
Z9 2
U1 9
U2 13
PU ACADEMIC PRESS INC ELSEVIER SCIENCE
PI SAN DIEGO
PA 525 B ST, STE 1900, SAN DIEGO, CA 92101-4495 USA
SN 0045-2068
EI 1090-2120
J9 BIOORG CHEM
JI Bioorganic Chem.
PD NOV
PY 2020
VL 104
AR 104232
DI 10.1016/j.bioorg.2020.104232
PG 8
WC Biochemistry & Molecular Biology; Chemistry, Organic
WE Science Citation Index Expanded (SCI-EXPANDED)
SC Biochemistry & Molecular Biology; Chemistry
GA OV9PG
UT WOS:000592532000007
PM 32911193
OA Green Accepted
DA 2022-04-10
ER

PT J
AU Boo, YC
AF Boo, Yong Chool
TI Natural Nrf2 Modulators for Skin Protection
SO ANTIOXIDANTS
LA English
DT Review
DE nuclear factor erythroid 2-related factor 2 (Nrf2); antioxidant
   responsive elements (ARE); kelch-like ECH-associated protein 1 (Keap1);
   &#946; -transducin repeat-containing protein (&#946; -TrCP);
   phosphorylation; acetylation; natural products; terrestrial and marine
   plants; inflammation; aging; cancer
ID ANTIOXIDANT RESPONSE ELEMENT; TRANSCRIPTION FACTOR NRF2; INDUCED
   OXIDATIVE STRESS; YA-SUBUNIT GENE; CONTROLLING INDUCIBLE EXPRESSION;
   KERATINOCYTE HACAT CELLS; CUL3-BASED E3 LIGASE; UP-REGULATION;
   FUNCTIONAL-CHARACTERIZATION; HEME OXYGENASE-1
AB Since the discovery of antioxidant responsive elements (ARE), which are commonly found in the promoter of the Phase II metabolism/antioxidant enzymes, and nuclear factor erythroid 2-related factor 2 (Nrf2), the transcription factor that binds to ARE, the study conducted in this field has expanded remarkably over the decades, and the Nrf2-mediated pathway is now recognized to occupy a central position in cell defense mechanism. Induction of the Phase II metabolism/antioxidant enzymes through direct activation of Nrf2 can be a promising strategy for preventing degenerative diseases in general, but a dark side of this strategy should be considered, as Nrf2 activation can enhance the survival of cancer cells. In this review, we discuss the historical discovery of Nrf2 and the regulatory mechanism of the Nrf2-mediated pathway, focusing on the interacting proteins and post-translational modification. In addition, we discuss the latest studies that examined various natural Nrf2 modulators for the protective roles in the skin, in consideration of their dermatological and cosmetic applications. Studies are reviewed in the order of time of research as much as possible, to help understand how and why such studies were conducted under the circumstances of that time. We hope that this review can serve as a steppingstone in conducting more advanced research by providing a scientific basis for researchers newly entering this field.
C1 [Boo, Yong Chool] Kyungpook Natl Univ, Cell & Matrix Res Inst, BK21 Plus KNU Biomed Convergence Program, Sch Med,Dept Mol Med, Daegu 41944, South Korea.
RP Boo, YC (corresponding author), Kyungpook Natl Univ, Cell & Matrix Res Inst, BK21 Plus KNU Biomed Convergence Program, Sch Med,Dept Mol Med, Daegu 41944, South Korea.
EM ycboo@knu.ac.kr
OI Boo, Yong Chool/0000-0001-9895-2066
FU Korea Health Technology R&D Project through the Korea Health Industry
   Development Institute (KHIDI) - Ministry of Health & Welfare, Republic
   of Korea [HP20C0004]
FX This research was supported by a grant of the Korea Health Technology
   R&D Project through the Korea Health Industry Development Institute
   (KHIDI), funded by the Ministry of Health & Welfare, Republic of Korea
   (grant number: HP20C0004).
CR Ahn YH, 2010, P NATL ACAD SCI USA, V107, P9590, DOI 10.1073/pnas.1004104107
   Apopa PL, 2008, J BIOCHEM MOL TOXIC, V22, P63, DOI 10.1002/jbt.20212
   Ashrafizadeh M, 2020, LIFE SCI, V244, DOI 10.1016/j.lfs.2020.117329
   Baek B, 2016, KOREAN J PHYSIOL PHA, V20, P269, DOI 10.4196/kjpp.2016.20.3.269
   Boo YC, 2020, ANTIOXIDANTS-BASEL, V9, DOI 10.3390/antiox9070637
   Boo YC, 2019, ANTIOXIDANTS-BASEL, V8, DOI 10.3390/antiox8090379
   Boo YC, 2019, ANTIOXIDANTS-BASEL, V8, DOI 10.3390/antiox8090332
   Brand RM, 2018, FRONT PHARMACOL, V9, DOI 10.3389/fphar.2018.00920
   Chambers ES, 2020, IMMUNOLOGY, V160, P116, DOI 10.1111/imm.13152
   CHAN JY, 1993, P NATL ACAD SCI USA, V90, P11371, DOI 10.1073/pnas.90.23.11371
   Chan JY, 1998, EMBO J, V17, P1779, DOI 10.1093/emboj/17.6.1779
   Chan KM, 1996, P NATL ACAD SCI USA, V93, P13943, DOI 10.1073/pnas.93.24.13943
   Chawalitpong S, 2019, J AGR FOOD CHEM, V67, P9782, DOI 10.1021/acs.jafc.9b02725
   Chowdhry S, 2013, ONCOGENE, V32, P3765, DOI 10.1038/onc.2012.388
   Cuadrado A, 2019, NAT REV DRUG DISCOV, V18, P295, DOI 10.1038/s41573-018-0008-x
   Cuadrado A, 2018, PHARMACOL REV, V70, P348, DOI 10.1124/pr.117.014753
   Cuadrado A, 2015, FREE RADICAL BIO MED, V88, P147, DOI 10.1016/j.freeradbiomed.2015.04.029
   Cuenda A, 2007, BBA-MOL CELL RES, V1773, P1358, DOI 10.1016/j.bbamcr.2007.03.010
   Cullen JK, 2020, ADV DRUG DELIVER REV, V153, P54, DOI 10.1016/j.addr.2019.11.002
   Cullinan SB, 2003, MOL CELL BIOL, V23, P7198, DOI 10.1128/MCB.23.20.7198-7209.2003
   Cullinan SB, 2004, MOL CELL BIOL, V24, P8477, DOI 10.1128/MCB.24.19.8477-8486.2004
   DANIEL V, 1989, DNA-J MOLEC CELL BIO, V8, P399, DOI 10.1089/dna.1.1989.8.399
   de Figueiredo SM, 2015, RECENT PATENTS ENDOC, V9, P24, DOI 10.2174/1872214809666150505164138
   de la Vega MR, 2018, FRONT PHARMACOL, V9, DOI 10.3389/fphar.2018.00287
   Derjuga A, 2004, MOL CELL BIOL, V24, P3286, DOI 10.1128/MCB.24.8.3286-3294.2004
   Dhakshinamoorthy S, 2005, J BIOL CHEM, V280, P16891, DOI 10.1074/jbc.M500166200
   Ding M, 2010, INT J ONCOL, V36, P59, DOI 10.3892/ijo_00000475
   Dinkova-Kostova AT, 2006, CANCER LETT, V240, P243, DOI 10.1016/j.canlet.2005.09.012
   Dinkova-Kostova AT, 2002, P NATL ACAD SCI USA, V99, P11908, DOI 10.1073/pnas.172398899
   Eades G, 2011, J BIOL CHEM, V286, P40725, DOI 10.1074/jbc.M111.275495
   Fernando IPS, 2020, INT J BIOL MACROMOL, V163, P26, DOI 10.1016/j.ijbiomac.2020.06.232
   Fernando IPS, 2020, ANTIOXIDANTS-BASEL, V9, DOI 10.3390/antiox9040340
   FRILING RS, 1990, P NATL ACAD SCI USA, V87, P6258, DOI 10.1073/pnas.87.16.6258
   FRILING RS, 1992, P NATL ACAD SCI USA, V89, P668, DOI 10.1073/pnas.89.2.668
   Furukawa M, 2005, MOL CELL BIOL, V25, P162, DOI 10.1128/MCB.25.1.162-171.2005
   Gacesa R, 2018, BIOCHIMIE, V154, P35, DOI 10.1016/j.biochi.2018.07.020
   Ganner A, 2020, BIOCHEM BIOPH RES CO, V524, P895, DOI 10.1016/j.bbrc.2020.02.006
   Garg C, 2020, AGEING RES REV, V62, DOI 10.1016/j.arr.2020.101127
   Gegotek A, 2017, OXID MED CELL LONGEV, V2017, DOI 10.1155/2017/4721352
   Gegotek A, 2015, ARCH DERMATOL RES, V307, P385, DOI 10.1007/s00403-015-1554-2
   Guo Y, 2015, FREE RADICAL BIO MED, V88, P337, DOI 10.1016/j.freeradbiomed.2015.06.013
   Hewage SRKM, 2017, BIOMOL THER, V25, P427, DOI 10.4062/biomolther.2016.112
   Houghton CA, 2019, OXID MED CELL LONGEV, V2019, DOI 10.1155/2019/2716870
   Hseu YC, 2019, OXID MED CELL LONGEV, V2019, DOI 10.1155/2019/4098674
   Hseu YC, 2018, J DERMATOL SCI, V90, P123, DOI 10.1016/j.jdermsci.2018.01.004
   Hseu YC, 2012, FOOD CHEM TOXICOL, V50, P1245, DOI 10.1016/j.fct.2012.02.020
   Huang HC, 2002, J BIOL CHEM, V277, P42769, DOI 10.1074/jbc.M206911200
   Huo SX, 2014, PHYTOTHER RES, V28, P1533, DOI 10.1002/ptr.5161
   IGARASHI K, 1994, NATURE, V367, P568, DOI 10.1038/367568a0
   Itoh K, 1999, GENE DEV, V13, P76, DOI 10.1101/gad.13.1.76
   Itoh K, 2003, GENES CELLS, V8, P379, DOI 10.1046/j.1365-2443.2003.00640.x
   Itoh K, 1997, BIOCHEM BIOPH RES CO, V236, P313, DOI 10.1006/bbrc.1997.6943
   ITOH K, 1995, MOL CELL BIOL, V15, P4184, DOI 10.1128/mcb.15.8.4184
   Jain AK, 2007, J BIOL CHEM, V282, P16502, DOI 10.1074/jbc.M611336200
   Jain AK, 2006, J BIOL CHEM, V281, P12132, DOI 10.1074/jbc.M511198200
   Jastrzab A, 2019, CELLS-BASEL, V8, DOI 10.3390/cells8080827
   Jeong J, 2018, MOLECULES, V23, DOI 10.3390/molecules23040768
   Joo MS, 2016, MOL CELL BIOL, V36, P1931, DOI 10.1128/MCB.00118-16
   Karuppagounder V, 2015, EXP DERMATOL, V24, P418, DOI 10.1111/exd.12685
   Katoh Y, 2005, ARCH BIOCHEM BIOPHYS, V433, P342, DOI 10.1016/j.abb.2004.10.012
   Katoh Y, 2001, GENES CELLS, V6, P857, DOI 10.1046/j.1365-2443.2001.00469.x
   Kawai Y, 2011, J BIOL CHEM, V286, P7629, DOI 10.1074/jbc.M110.208173
   Kerns M, 2010, MOL BIOL CELL, V21, P4068, DOI 10.1091/mbc.E10-02-0153
   Kerns ML, 2007, P NATL ACAD SCI USA, V104, P14460, DOI 10.1073/pnas.0706486104
   Keum YS, 2006, CANCER RES, V66, P8804, DOI 10.1158/0008-5472.CAN-05-3513
   Keum YS, 2012, BIOMOL THER, V20, P144, DOI 10.4062/biomolther.2012.20.2.144
   Kim D, 2020, J PHOTOCH PHOTOBIO B, V202, DOI 10.1016/j.jphotobiol.2019.111704
   Kim H, 2016, J NUTR BIOCHEM, V33, P54, DOI 10.1016/j.jnutbio.2015.09.014
   Kim J, 2019, J FOOD SCI, V84, P1600, DOI 10.1111/1750-3841.14643
   Kim KC, 2017, MAR DRUGS, V15, DOI 10.3390/md15090291
   Kim KM, 2017, BIOL PHARM BULL, V40, P765, DOI 10.1248/bpb.b16-00691
   Kim M, 2015, J AGR FOOD CHEM, V63, P5428, DOI 10.1021/acs.jafc.5b00467
   Kiuru P, 2014, PLANTA MED, V80, P1234, DOI 10.1055/s-0034-1383001
   Knatko EV, 2015, CANCER PREV RES, V8, P475, DOI 10.1158/1940-6207.CAPR-14-0362
   Kobayashi A, 1999, J BIOL CHEM, V274, P6443, DOI 10.1074/jbc.274.10.6443
   Kobayashi A, 2004, MOL CELL BIOL, V24, P7130, DOI 10.1128/MCB.24.16.7130-7139.2004
   Kobayashi M, 2002, GENES CELLS, V7, P807, DOI 10.1046/j.1365-2443.2002.00561.x
   Kong YH, 2020, INT J MOL MED, V46, P67, DOI 10.3892/ijmm.2020.4589
   Kuhnl J, 2015, EXP DERMATOL, V24, P42, DOI 10.1111/exd.12588
   Kumar KJS, 2013, FOOD CHEM TOXICOL, V59, P55, DOI 10.1016/j.fct.2013.04.055
   Kwak MK, 2002, MOL CELL BIOL, V22, P2883, DOI 10.1128/MCB.22.9.2883-2892.2002
   Lee J, 2020, J INVEST DERMATOL, V140, P1223, DOI 10.1016/j.jid.2019.12.008
   Li J., 2016, CATAL SCI TECHNOL, V6, P2
   Li SY, 2019, CHEM-BIOL INTERACT, V309, DOI 10.1016/j.cbi.2019.06.014
   Li W, 2012, J BIOL CHEM, V287, P20922, DOI 10.1074/jbc.M112.352336
   Liang Jie, 2019, Advances in Biological Regulation, V71, P79, DOI 10.1016/j.jbior.2018.11.006
   Liu PF, 2019, J BIOL CHEM, V294, P18131, DOI 10.1074/jbc.RA119.009591
   Liu XY, 2019, PHOTOCHEM PHOTOBIOL, V95, P1412, DOI 10.1111/php.13116
   Liu XY, 2018, PHOTOCHEM PHOTOBIOL, V94, P1040, DOI 10.1111/php.12940
   Liu Y, 2011, EUR J PHARMACOL, V650, P130, DOI 10.1016/j.ejphar.2010.10.009
   Lu YS, 2020, FRONT PHARMACOL, V11, DOI 10.3389/fphar.2020.00736
   Ma JJ, 2018, FREE RADICAL BIO MED, V129, P492, DOI 10.1016/j.freeradbiomed.2018.10.421
   Marrot L, 2018, CURR MED CHEM, V25, P5469, DOI 10.2174/0929867324666170918123907
   Matusheski NV, 2001, J AGR FOOD CHEM, V49, P5743, DOI 10.1021/jf010809a
   MOI P, 1994, P NATL ACAD SCI USA, V91, P9926, DOI 10.1073/pnas.91.21.9926
   Nahhas AF, 2019, PHOTODERMATOL PHOTO, V35, P420, DOI 10.1111/phpp.12423
   Nguyen T, 2005, J BIOL CHEM, V280, P32485, DOI 10.1074/jbc.M503074200
   Nguyen T, 2003, J BIOL CHEM, V278, P4536, DOI 10.1074/jbc.M207293200
   Nioi P, 2005, MOL CELL BIOL, V25, P10895, DOI 10.1128/MCB.25.24.10895-10906.2005
   Numazawa S, 2003, AM J PHYSIOL-CELL PH, V285, pC334, DOI 10.1152/ajpcell.00043.2003
   Ohtsuji M, 2008, J BIOL CHEM, V283, P33554, DOI 10.1074/jbc.M804597200
   ORKIN SH, 1990, CELL, V63, P665, DOI 10.1016/0092-8674(90)90133-Y
   Park C, 2019, MAR DRUGS, V17, DOI 10.3390/md17040225
   Park SH, 2018, INT J MOL SCI, V19, DOI 10.3390/ijms19092825
   Parzonko A, 2019, PHYTOMEDICINE, V57, P215, DOI 10.1016/j.phymed.2018.12.022
   Pi JB, 2007, FREE RADICAL BIO MED, V42, P1797, DOI 10.1016/j.freeradbiomed.2007.03.001
   Piao MJ, 2021, BIOMOL THER, V29, P90, DOI 10.4062/biomolther.2020.059
   Plauth A, 2016, FREE RADICAL BIO MED, V99, P608, DOI 10.1016/j.freeradbiomed.2016.08.006
   Rada P, 2012, MOL CELL BIOL, V32, P3486, DOI 10.1128/MCB.00180-12
   Raghunath A, 2018, REDOX BIOL, V17, P297, DOI 10.1016/j.redox.2018.05.002
   Rodriguez-Luna A, 2018, MAR DRUGS, V16, DOI 10.3390/md16100378
   Rojo AI, 2012, FREE RADICAL BIO MED, V52, P473, DOI 10.1016/j.freeradbiomed.2011.11.003
   RUSHMORE TH, 1991, J BIOL CHEM, V266, P11632
   RUSHMORE TH, 1990, J BIOL CHEM, V265, P14648
   RUSHMORE TH, 1990, P NATL ACAD SCI USA, V87, P3826, DOI 10.1073/pnas.87.10.3826
   Ryu YS, 2019, MAR DRUGS, V17, DOI 10.3390/md17040234
   Salazar M, 2006, J BIOL CHEM, V281, P14841, DOI 10.1074/jbc.M513737200
   Sangokoya C, 2010, BLOOD, V116, P4338, DOI 10.1182/blood-2009-04-214817
   Saw CL, 2011, MOL CARCINOGEN, V50, P479, DOI 10.1002/mc.20725
   Seo SH, 2015, INT IMMUNOPHARMACOL, V29, P246, DOI 10.1016/j.intimp.2015.11.014
   Seok JK, 2016, PHYTOTHER RES, V30, P374, DOI 10.1002/ptr.5534
   Sgarbossa A, 2012, CHEM-BIOL INTERACT, V199, P87, DOI 10.1016/j.cbi.2012.06.006
   Shan YL, 2016, SCI REP-UK, V6, DOI 10.1038/srep35676
   Shin D, 2018, PHARM BIOL, V56, P176, DOI 10.1080/13880209.2018.1446029
   Singh B, 2013, CARCINOGENESIS, V34, P1165, DOI 10.1093/carcin/bgt026
   Sirerol JA, 2015, FREE RADICAL BIO MED, V85, P1, DOI 10.1016/j.freeradbiomed.2015.03.027
   Sun Z, 2009, PLOS ONE, V4, DOI 10.1371/journal.pone.0006588
   Sun ZW, 2018, PHYTOTHER RES, V32, P1741, DOI 10.1002/ptr.6100
   Takada-Takatori Y, 2019, BIOL PHARM BULL, V42, P1936, DOI 10.1248/bpb.b19-00618
   Tanaka Y, 2020, ANTIOXIDANTS-BASEL, V9, DOI 10.3390/antiox9060507
   Tao SS, 2015, FREE RADICAL BIO MED, V89, P690, DOI 10.1016/j.freeradbiomed.2015.08.028
   TELAKOWSKIHOPKINS CA, 1988, P NATL ACAD SCI USA, V85, P1000, DOI 10.1073/pnas.85.4.1000
   Tong KI, 2006, MOL CELL BIOL, V26, P2887, DOI 10.1128/MCB.26.8.2887-2900.2006
   Tsai JJ, 2013, NAT CELL BIOL, V15, P309, DOI 10.1038/ncb2699
   Uchi H, 2017, J DERMATOL SCI, V85, P36, DOI 10.1016/j.jdermsci.2016.10.003
   Velichkova M, 2005, MOL CELL BIOL, V25, P4501, DOI 10.1128/MCB.25.11.4501-4513.2005
   Wakabayashi N, 2003, NAT GENET, V35, P238, DOI 10.1038/ng1248
   Wang CX, 2019, SCI REP-UK, V9, DOI 10.1038/s41598-019-39244-9
   Werner S, 2018, TOXICOL LETT, V295, pS33, DOI 10.1016/j.toxlet.2018.06.1139
   Wu TD, 2014, GENE DEV, V28, P708, DOI 10.1101/gad.238246.114
   Wu WQ, 2019, MOL MED REP, V20, P1761, DOI 10.3892/mmr.2019.10405
   Wu ZW, 2015, EXP DERMATOL, V24, P703, DOI 10.1111/exd.12758
   Xu CJ, 2006, CANCER RES, V66, P8293, DOI 10.1158/0008-5472.CAN-06-0300
   XUE FY, 1993, CELL, V72, P681, DOI 10.1016/0092-8674(93)90397-9
   Yang G, 2020, INT J MOL SCI, V21, DOI 10.3390/ijms21082867
   Yang HL, 2018, BIOCHEM PHARMACOL, V148, P130, DOI 10.1016/j.bcp.2017.12.014
   Yang L, 2016, SEMIN ONCOL, V43, P146, DOI 10.1053/j.seminoncol.2015.09.013
   Yang LL, 2020, INT J MOL SCI, V21, DOI 10.3390/ijms21103537
   Yang LT, 2017, J INVEST DERMATOL, V137, P2168, DOI 10.1016/j.jid.2017.05.015
   Yang MH, 2011, BREAST CANCER RES TR, V129, P983, DOI 10.1007/s10549-011-1604-1
   Yang XY, 2017, J CLIN INVEST, V127, P1505, DOI 10.1172/JCI88574
   Yang YQ, 2018, AAPS J, V20, DOI 10.1208/s12248-018-0197-6
   Yang YQ, 2019, MOL CARCINOGEN, V58, P1738, DOI 10.1002/mc.23046
   Yehuda H, 2012, INFLAMM RES, V61, P735, DOI 10.1007/s00011-012-0465-3
   Yuan XY, 2017, PHOTOMED LASER SURG, V35, P49, DOI 10.1089/pho.2016.4151
   Yuan XL, 2006, MOL CARCINOGEN, V45, P841, DOI 10.1002/mc.20234
   Zhang DD, 2003, MOL CELL BIOL, V23, P8137, DOI 10.1128/MCB.23.22.8137-8151.2003
   Zhang DD, 2004, MOL CELL BIOL, V24, P10941, DOI 10.1128/MCB.24.24.10941-10953.2004
   Zhang DD, 2020, NAT PROD REP, V37, P797, DOI 10.1039/c9np00061e
   Zhang J, 2007, BIOCHEM J, V404, P459, DOI 10.1042/BJ20061611
   Zhang JW, 2018, INT IMMUNOPHARMACOL, V65, P84, DOI 10.1016/j.intimp.2018.09.048
   Zhang YG, 2014, PLOS ONE, V9, DOI [10.1371/journal.pone.0105725, 10.1371/journal.pone.0109159, 10.1371/journal.pone.0093458, 10.1371/journal.pone.0088491]
   Zhu TT, 2020, INFLAMMATION, V43, P347, DOI 10.1007/s10753-019-01125-8
   Zipper LM, 2002, J BIOL CHEM, V277, P36544, DOI 10.1074/jbc.M206530200
NR 164
TC 16
Z9 16
U1 1
U2 3
PU MDPI
PI BASEL
PA ST ALBAN-ANLAGE 66, CH-4052 BASEL, SWITZERLAND
EI 2076-3921
J9 ANTIOXIDANTS-BASEL
JI Antioxidants
PD SEP
PY 2020
VL 9
IS 9
AR 812
DI 10.3390/antiox9090812
PG 31
WC Biochemistry & Molecular Biology; Chemistry, Medicinal; Food Science &
   Technology
WE Science Citation Index Expanded (SCI-EXPANDED)
SC Biochemistry & Molecular Biology; Pharmacology & Pharmacy; Food Science
   & Technology
GA OF6UD
UT WOS:000581339100001
PM 32882952
OA Green Published, gold
DA 2022-04-10
ER

PT J
AU Pant, K
   Peixoto, E
   Richard, S
   Gradilone, SA
AF Pant, Kishor
   Peixoto, Estanislao
   Richard, Seth
   Gradilone, Sergio A.
TI Role of Histone Deacetylases in Carcinogenesis: Potential Role in
   Cholangiocarcinoma
SO CELLS
LA English
DT Review
DE cholangiocarcinoma; hepatobiliary cancers; HDACs; HDACi
ID cell cycle PROGRESSION; SODIUM-BUTYRATE; PRIMARY CILIUM; CANCER CELLS;
   THERAPEUTIC TARGET; OXIDATIVE STRESS; TEA POLYPHENOLS; EXPRESSION;
   ACETYLATION; INHIBITOR
AB Cholangiocarcinoma (CCA) is a highly invasive and metastatic form of carcinoma with bleak prognosis due to limited therapies, frequent relapse, and chemotherapy resistance. There is an urgent need to identify the molecular regulators of CCA in order to develop novel therapeutics and advance diseases diagnosis. Many cellular proteins including histones may undergo a series of enzyme-mediated post-translational modification including acetylation, methylation, phosphorylation, sumoylation, and crotonylation. Histone deacetylases (HDACs) play an important role in regulating epigenetic maintenance and modifications of their target, which in turn exert critical impacts on chromatin structure, gene expression, and stability of proteins. As such, HDACs constitute a group of potential therapeutic target for CCA. The aim of this review was to summarize the role that HDACs perform in regulating epigenetic changes, tumor development, and their potential as therapeutic target for CCA.
C1 [Pant, Kishor; Peixoto, Estanislao; Richard, Seth; Gradilone, Sergio A.] Univ Minnesota, Hormel Inst, Austin, MN 55912 USA.
   [Gradilone, Sergio A.] Univ Minnesota, Masonic Canc Ctr, Minneapolis, MN 55455 USA.
RP Gradilone, SA (corresponding author), Univ Minnesota, Hormel Inst, Austin, MN 55912 USA.; Gradilone, SA (corresponding author), Univ Minnesota, Masonic Canc Ctr, Minneapolis, MN 55455 USA.
EM kpant@umn.edu; epeixoto@umn.edu; rich1107@umn.edu; sgradilo@umn.edu
RI Gradilone, Sergio/AAJ-7214-2020
OI Gradilone, Sergio/0000-0002-1753-3634; Richard,
   Seth/0000-0002-1143-7334; Pant, Kishor/0000-0002-3505-6616
FU National Institutes of HealthUnited States Department of Health & Human
   ServicesNational Institutes of Health (NIH) - USA [R01CA183764]
FX This work was supported by National Institutes of Health grant
   R01CA183764 (to S.A.G.).
CR Aghdassi A, 2012, GUT, V61, P439, DOI 10.1136/gutjnl-2011-300060
   Amoedo ND, 2011, PLOS ONE, V6, DOI 10.1371/journal.pone.0022264
   Asgar MA, 2016, INT J ONCOL, V48, P409, DOI 10.3892/ijo.2015.3240
   Bassett SA, 2014, NUTRIENTS, V6, P4273, DOI 10.3390/nu6104273
   Blechacz B, 2008, HEPATOLOGY, V48, P308, DOI 10.1002/hep.22310
   Brehm A, 1998, NATURE, V391, P597, DOI 10.1038/35404
   Byles V, 2012, ONCOGENE, V31, P4619, DOI 10.1038/onc.2011.612
   Carafa V, 2012, FRONT PHARMACOL, V3, DOI 10.3389/fphar.2012.00004
   Chen B, 2015, CHEM SOC REV, V44, P5246, DOI 10.1039/c4cs00373j
   Chen D, 2008, HISTOL HISTOPATHOL, V23, P487, DOI 10.14670/HH-23.487
   Chen D, 2011, ADV CLIN CHEM, V53, P155, DOI 10.1016/S0065-2423(11)53007-0
   Chiaradonna F, 2015, ANTIOXID REDOX SIGN, V23, P30, DOI 10.1089/ars.2014.5854
   Chopin V, 2004, ONCOGENE, V23, P21, DOI 10.1038/sj.onc.1207020
   Dai C, 2010, TRENDS MOL MED, V16, P528, DOI 10.1016/j.molmed.2010.09.002
   De Matteis S, 2017, DIGEST DIS SCI, V62, P1872, DOI 10.1007/s10620-017-4615-x
   Delage B, 2008, ANNU REV NUTR, V28, P347, DOI 10.1146/annurev.nutr.28.061807.155354
   Donohoe DR, 2014, CANCER DISCOV, V4, P1387, DOI 10.1158/2159-8290.CD-14-0501
   Donohoe DR, 2012, MOL CELL, V48, P612, DOI 10.1016/j.molcel.2012.08.033
   Eckschlager T, 2017, INT J MOL SCI, V18, DOI 10.3390/ijms18071414
   Farrow B, 2003, J GASTROINTEST SURG, V7, P864, DOI 10.1016/S1091-255X(03)00142-2
   Feng LF, 2013, J MOL MED, V91, P49, DOI 10.1007/s00109-012-0932-x
   Gradilone SA, 2017, CURR DRUG target, V18, P958, DOI 10.2174/1389450116666150223162737
   Gradilone SA, 2014, AM J PATHOL, V184, P600, DOI 10.1016/j.ajpath.2013.11.027
   Gradilone SA, 2013, CANCER RES, V73, P2259, DOI 10.1158/0008-5472.CAN-12-2938
   Hait NC, 2009, SCIENCE, V325, P1254, DOI 10.1126/science.1176709
   Higgins M, 2019, ONCOL LETT, V17, P3041, DOI 10.3892/ol.2019.9942
   Hu Q, 2015, MED ONCOL, V32, DOI 10.1007/s12032-014-0390-0
   Huang HB, 2012, PLOS ONE, V7, DOI 10.1371/journal.pone.0049062
   Hubbert C, 2002, NATURE, V417, P455, DOI 10.1038/417455a
   JOENSUU T, 1994, BIOSCIENCE REP, V14, P291, DOI 10.1007/BF01199053
   Jung DE, 2017, SCI REP-UK, V7, DOI 10.1038/s41598-017-11094-3
   Jung KH, 2012, J CELL BIOCHEM, V113, P2167, DOI 10.1002/jcb.24090
   Kang ZH, 2014, PLOS ONE, V9, DOI 10.1371/journal.pone.0098894
   Khan MA, 2015, ONCOL REP, V33, P1976, DOI 10.3892/or.2015.3802
   Khan NA, 2016, ONCOTARGET, V7, P9975, DOI 10.18632/oncotarget.7198
   Kida Y, 2016, CAN J CARDIOL, V32, P634, DOI 10.1016/j.cjca.2015.11.022
   Kim B, 2017, BIOORGAN MED CHEM, V25, P3077, DOI 10.1016/j.bmc.2017.03.071
   Kim JK, 2013, MOL CANCER RES, V11, P62, DOI 10.1158/1541-7786.MCR-12-0332
   Kitamura T, 2012, J HEPATOL, V57, P84, DOI 10.1016/j.jhep.2012.01.018
   Kobayashi T, 2017, EMBO REP, V18, P334, DOI 10.15252/embr.201541922
   Koeneke E, 2015, CELLS-BASEL, V4, P135, DOI 10.3390/cells4020135
   Lam HC, 2013, J CLIN INVEST, V123, P5212, DOI 10.1172/JCI69636
   Latham T, 2012, NUCLEIC ACIDS RES, V40, P4794, DOI 10.1093/nar/gks066
   Lee James T, 2013, Genes Cancer, V4, P112, DOI 10.1177/1947601913484496
   Li Y, 2019, CURR TOP MED CHEM, V19, P223, DOI 10.2174/1568026619666190122144949
   Li YX, 2015, MOL CELL BIOL, V35, P3547, DOI 10.1128/MCB.00400-15
   Li Y, 2006, GENE DEV, V20, P2566, DOI 10.1101/gad.1455006
   Liu HQ, 2018, NAT REV CANCER, V18, P511, DOI 10.1038/s41568-018-0023-6
   Luchenko VL, 2014, MOL ONCOL, V8, P1379, DOI 10.1016/j.molonc.2014.05.001
   Mansini AP, 2019, HEPATOLOGY, V69, P1582, DOI 10.1002/hep.30308
   Mansini AP, 2018, BBA-MOL BASIS DIS, V1864, P1245, DOI 10.1016/j.bbadis.2017.06.006
   Mansini AP, 2018, HEPATOLOGY, V68, P561, DOI 10.1002/hep.29832
   Masyuk TV, 2017, CURR DRUG target, V18, P950, DOI 10.2174/1389450116666150427161743
   McBrian MA, 2013, MOL CELL, V49, P310, DOI 10.1016/j.molcel.2012.10.025
   Moresi V, 2012, P NATL ACAD SCI USA, V109, P1649, DOI 10.1073/pnas.1121159109
   Morrison DJ, 2016, GUT MICROBES, V7, P189, DOI 10.1080/19490976.2015.1134082
   Mrakovcic M, 2017, INT J MOL SCI, V18, DOI 10.3390/ijms18091883
   Natoni F, 2005, BBA-MOL CELL RES, V1745, P318, DOI 10.1016/j.bbamcr.2005.07.003
   Nihal M, 2005, INT J CANCER, V114, P513, DOI 10.1002/ijc.20785
   Nishimura Y, 2019, ADV SCI, V6, DOI 10.1002/advs.201801138
   Pant K, 2019, MOL CARCINOGEN, V58, P524, DOI 10.1002/mc.22946
   Pant K, 2017, CHEM-BIOL INTERACT, V273, P99, DOI 10.1016/j.cbi.2017.06.001
   Pant K, 2017, REDOX BIOL, V12, P340, DOI 10.1016/j.redox.2017.03.006
   Peixoto P, 2012, CELL DEATH DIFFER, V19, P1239, DOI 10.1038/cdd.2012.3
   Peng Lirong, 2011, Handb Exp Pharmacol, V206, P39, DOI 10.1007/978-3-642-21631-2_3
   Pisarello ML, 2018, AM J PATHOL, V188, P981, DOI 10.1016/j.ajpath.2017.12.016
   Ran J, 2015, SCI REP-UK, V5, DOI 10.1038/srep12917
   Rizvi S, 2018, NAT REV CLIN ONCOL, V15, P95, DOI 10.1038/nrclinonc.2017.157
   Rizvi S, 2014, SEMIN LIVER DIS, V34, P456, DOI 10.1055/s-0034-1394144
   Ropero S, 2007, MOL ONCOL, V1, P19, DOI 10.1016/j.molonc.2007.01.001
   Saenglee S, 2018, BIOMED PHARMACOTHER, V98, P233, DOI 10.1016/j.biopha.2017.12.054
   Sanaei M, 2019, ADV BIOMED RES-INDIA, V8, DOI 10.4103/abr.abr_142_19
   Schipper H, 2014, ONCOTARGET, V5, P5893, DOI 10.18632/oncotarget.1839
   Seto E, 2014, CSH PERSPECT BIOL, V6, DOI 10.1101/cshperspect.a018713
   Shahbazian MD, 2007, ANNU REV BIOCHEM, V76, P75, DOI 10.1146/annurev.biochem.76.052705.162114
   Shankar S, 2008, ADV EXP MED BIOL, V615, P261, DOI 10.1007/978-1-4020-6554-5_13
   Shimazu T, 2013, SCIENCE, V339, P211, DOI 10.1126/science.1227166
   Singh AK, 2018, NUTRIENTS, V10, DOI 10.3390/nu10060731
   Sriraksa R, 2013, ASIAN PAC J CANCER P, V14, P2503, DOI 10.7314/APJCP.2013.14.4.2503
   Sun LD, 2015, EMBO REP, V16, P689, DOI 10.15252/embr.201439792
   Telles Elphine, 2012, Front Biosci (Schol Ed), V4, P831
   Thangaraju M, 2009, BIOCHEM J, V417, P379, DOI 10.1042/BJ20081132
   Tong ZT, 2012, ONCOGENE, V31, P583, DOI 10.1038/onc.2011.254
   Vaquero J, 2017, J HEPATOL, V66, P424, DOI 10.1016/j.jhep.2016.09.010
   Vogelauer M, 2012, J BIOL CHEM, V287, P32006, DOI 10.1074/jbc.M112.362467
   von Burstin J, 2009, GASTROENTEROLOGY, V137, P361, DOI 10.1053/j.gastro.2009.04.004
   Wang HG, 2013, INT J MOL MED, V31, P967, DOI 10.3892/ijmm.2013.1285
   Wang YJ, 2019, EUR J MED CHEM, V161, P48, DOI 10.1016/j.ejmech.2018.10.028
   Xu L, 2019, NEOPLASIA, V21, P429, DOI 10.1016/j.neo.2019.03.002
   Yamaguchi J, 2010, CANCER SCI, V101, P355, DOI 10.1111/j.1349-7006.2009.01387.x
   Yin YY, 2017, CELL DEATH DIS, V8, DOI 10.1038/cddis.2016.457
   Zhang P, 2015, PLOS ONE, V10, DOI 10.1371/journal.pone.0136193
   Zhao S, 2018, CURR OPIN STRUC BIOL, V53, P169, DOI 10.1016/j.sbi.2018.10.001
NR 93
TC 15
Z9 15
U1 1
U2 7
PU MDPI
PI BASEL
PA ST ALBAN-ANLAGE 66, CH-4052 BASEL, SWITZERLAND
EI 2073-4409
J9 CELLS-BASEL
JI Cells
PD MAR
PY 2020
VL 9
IS 3
AR 780
DI 10.3390/cells9030780
PG 14
WC Cell Biology
WE Science Citation Index Expanded (SCI-EXPANDED)
SC Cell Biology
GA LI2TV
UT WOS:000529337400257
PM 32210140
OA Green Published, gold
DA 2022-04-10
ER

PT J
AU Chakouri, N
   Farah, C
   Matecki, S
   Amedro, P
   Vincenti, M
   Saumet, L
   Vergely, L
   Sirvent, N
   Lacampagne, A
   Cazorla, O
AF Chakouri, Nourdine
   Farah, Charlotte
   Matecki, Stefan
   Amedro, Pascal
   Vincenti, Marie
   Saumet, Laure
   Vergely, Laurence
   Sirvent, Nicolas
   Lacampagne, Alain
   Cazorla, Olivier
TI Screening for in-vivo regional contractile defaults to predict the
   delayed Doxorubicin Cardiotoxicity in Juvenile Rat
SO THERANOSTICS
LA English
DT Article
DE Anthracyclines; cardiotoxicity; regional speckle tracking
   echocardiography; heart failure; myofilament
ID SPECKLE TRACKING ECHOCARDIOGRAPHY; ACUTE LYMPHOBLASTIC-LEUKEMIA;
   ANTHRACYCLINE CARDIOTOXICITY; CHILDHOOD-CANCER; LONGITUDINAL STRAIN;
   THERAPY; HEART; SURVIVORS; RECOMMENDATIONS; CHEMOTHERAPY
AB Anthracyclines are key chemotherapeutic agents used in various adult and pediatric cancers, however, their clinical use is limited due to possible congestive heart failure (HF) caused by acute and irreversible cardiotoxicity. Currently, there is no method to predict the future development of the HF in these patients. In order to identify early biomarkerss to predict anthracycline cardiotoxicity in long-term survivors of childhood cancer, this longitudinal study aimed to analyze early and late in-vivo regional myocardial anthracycline-induced cardiotoxicity, related to in-vitro cardiac myocytes dysfunction, in a juvenile rat model.
   Methods: Young male Wistar rats (4 weeks-old) were treated with different cumulative doses of doxorubicin (7.5, 10 or 12.5 mg/kg) or NaCl (0.9%) once a week for 6 weeks by intravenous injection. Cardiac function was evaluated in-vivo by conventional (left ventricular ejection fraction, LVEF) and regional two-dimensional (2D) speckle tracking echocardiography over the 4 months after the last injection. The animals were assigned to preserved (pEF) or reduced EF (rEF) groups at the end of the protocol and were compared to controls.
   Results: We observed a preferential contractile dysfunction of the base of the heart, further altered in the posterior segment, even in pEF group. The first regional alterations appeared 1 month after chemotherapy. Functional investigation of cardiomyocytes isolated from the LV base 1 month after doxorubicin treatment showed that early in-vivo contractile alterations were associated with both decreased myofilament Ca2+ sensitivity and length-dependent activation. Changes in post-translational modification (phosphorylation; S-glutathionylation) and protein degradation of the cardiac myosin binding protein-C may contribute to these alterations.
   Conclusion: Our data suggest that screening of the contractile defaults of the base of the heart by regional 2D strain echocardiography is useful to detect subclinical myocardial dysfunction prior to the development of delayed anthracycline-induced cardiomyopathy in pediatric onco-cardiology.
C1 [Chakouri, Nourdine; Farah, Charlotte; Matecki, Stefan; Amedro, Pascal; Vincenti, Marie; Lacampagne, Alain; Cazorla, Olivier] Univ Montpellier, CHRU Montpellier, CNRS, INSERM,PHYMEDEXP, Montpellier, France.
   [Farah, Charlotte] Catholic Univ Louvain, FATH IREC, Brussels, Belgium.
   [Amedro, Pascal; Vincenti, Marie; Sirvent, Nicolas] Univ Hosp, Reg Reference CHD Ctr M3C, Pediat & Congenital Cardiol Dept, Montpellier, France.
   [Saumet, Laure] CHRU Montpellier, Serv Oncohematol Pediat, Montpellier, France.
   [Vergely, Laurence] CHRU Montpellier, Unite Pharm Clin Oncol, Montpellier, France.
RP Cazorla, O (corresponding author), Univ Montpellier, Physiol & Med Expt Coeur & Muscles PHYMEDEXP, Inserm U1046, CNRS UMR 9214, F-34295 Montpellier 05, France.; Cazorla, O (corresponding author), CHU Arnaud Villeneuve, F-34295 Montpellier 05, France.
EM olivier.cazorla@inserm.fr
RI cazorla, olivier/D-8376-2016
OI cazorla, olivier/0000-0003-0775-203X; Chakouri,
   Nourdine/0000-0002-8809-8684
FU La ligue contre le cancerLigue nationale contre le cancer; Cancerople
   Grand Sud-Ouest and Groupe de Reflexion sur la Recherche
   Cardiovasculaire
FX This work was supported by grants from La ligue contre le cancer and the
   Cancerople Grand Sud-Ouest and Groupe de Reflexion sur la Recherche
   Cardiovasculaire (PhD grant to N.C).
CR Amedro P, 2019, J AM SOC ECHOCARDIOG, V32, P412, DOI 10.1016/j.echo.2018.10.017
   Aminkeng F, 2016, BRIT J CLIN PHARMACO, V82, P683, DOI 10.1111/bcp.13008
   Andre L, 2013, ANTIOXID REDOX SIGN, V18, P1009, DOI 10.1089/ars.2012.4534
   Armenian SH, 2015, LANCET ONCOL, V16, pE123, DOI 10.1016/S1470-2045(14)70409-7
   Aryal B, 2014, P NATL ACAD SCI USA, V111, P2011, DOI 10.1073/pnas.1321783111
   Avner BS, 2010, AM J PHYSIOL-HEART C, V299, pH723, DOI 10.1152/ajpheart.00050.2010
   Brennan JP, 2006, MOL CELL PROTEOMICS, V5, P215, DOI 10.1074/mcp.M500212-MCP200
   Calle MCA, 2018, BMC CANCER, V18, DOI 10.1186/s12885-018-4935-z
   Cardinale D, 2015, CIRCULATION, V131, P1981, DOI 10.1161/CIRCULATIONAHA.114.013777
   Cazorla O, 2004, FASEB J, V18, P88, DOI 10.1096/fj.04-2066fje
   Cazorla O, 2006, CARDIOVASC RES, V69, P370, DOI 10.1016/j.cardiores.2005.11.009
   Cetin S, 2018, ECHOCARDIOGR-J CARD, V35, P234, DOI 10.1111/echo.13743
   Chakouri N, 2018, INT J CARDIOL, V258, P207, DOI 10.1016/j.ijcard.2017.12.004
   Chang HM, 2017, J AM COLL CARDIOL, V70, P2536, DOI 10.1016/j.jacc.2017.09.1096
   Chen XB, 2019, THERANOSTICS, V9, P6080, DOI 10.7150/thno.36514
   Cheng TJ, 2016, THERANOSTICS, V6, P1277, DOI 10.7150/thno.15133
   Cheung YF, 2011, ECHOCARDIOGR-J CARD, V28, P738, DOI 10.1111/j.1540-8175.2011.01429.x
   Cheung YF, 2010, HEART, V96, P1137, DOI 10.1136/hrt.2010.194118
   Choi ER, 2010, J CARDIOVASC MAGN R, V12, DOI 10.1186/1532-429X-12-31
   Chow EJ, 2019, CARDIOVASC RES, V115, P922, DOI 10.1093/cvr/cvz031
   Aznar EGC, 2018, INT J CARDIOVAS IMAG, V34, P1373, DOI 10.1007/s10554-018-1346-9
   Delemasure S, 2007, J CARDIOVASC PHARM, V50, P647, DOI 10.1097/FJC.0b013e31815571f7
   Eschenhagen T, 2011, EUR J HEART FAIL, V13, P1, DOI 10.1093/eurjhf/hfq213
   Ewer MS, 2008, J CLIN ONCOL, V26, P1201, DOI 10.1200/JCO.2007.14.8742
   Ganamc J, 2007, J AM SOC ECHOCARDIOG, V20, P1351, DOI 10.1016/j.echo.2007.04.007
   Guerra F, 2016, SUPPORT CARE CANCER, V24, P3139, DOI 10.1007/s00520-016-3137-y
   Henriksen PA, 2018, HEART, V104, P971, DOI 10.1136/heartjnl-2017-312103
   Hsu WT, 2018, THERANOSTICS, V8, P3176, DOI 10.7150/thno.23207
   Johnston AS, 2015, FRONT PHARMACOL, V6, DOI 10.3389/fphar.2015.00166
   Kang Y, 2014, EUR J HEART FAIL, V16, P300, DOI 10.1002/ejhf.8
   Lang RM, 2006, EUR J ECHOCARDIOGR, V7, P79, DOI 10.1016/j.euje.2005.12.014
   Levis BE, 2017, LANCET ONCOL, V18, pE445, DOI 10.1016/S1470-2045(17)30535-1
   LIPSHULTZ SE, 1991, NEW ENGL J MED, V324, P808, DOI 10.1056/NEJM199103213241205
   Lipshultz SE, 2012, PEDIATRICS, V130, P1003, DOI 10.1542/peds.2012-0727
   Modesto K, 2014, PROG CARDIOVASC DIS, V57, P111, DOI 10.1016/j.pcad.2014.03.003
   Monte I, 2013, J CARDIOVASC ECHOGR, V23, P33, DOI 10.4103/2211-4122.117983
   Moulin M, 2015, CIRC-HEART FAIL, V8, P98, DOI 10.1161/CIRCHEARTFAILURE.114.001180
   O'Hanlon R, 2010, J AM COLL CARDIOL, V56, P867, DOI 10.1016/j.jacc.2010.05.010
   Ogunsua AA, 2015, J CARDIOLOGY THERAPY, V2, P345
   Patel BG, 2013, FRONT PHYSIOL, V4, DOI 10.3389/fphys.2013.00336
   Pignatelli RH, 2015, PEDIATR CARDIOL, V36, P1610, DOI 10.1007/s00246-015-1203-8
   Plana JC, 2014, J AM SOC ECHOCARDIOG, V27, P911, DOI [10.1016/j.echo.2014.07.012, 10.1093/ehjci/jeu192]
   Poterucha JT, 2012, J AM SOC ECHOCARDIOG, V25, P733, DOI 10.1016/j.echo.2012.04.007
   Rattanasopa C, 2019, AM J PHYSIOL-HEART C, V316, pH360, DOI 10.1152/ajpheart.00428.2018
   Richard C, 2011, J PHARMACOL EXP THER, V339, P807, DOI 10.1124/jpet.111.185892
   Sengupta PP, 2008, JACC-CARDIOVASC IMAG, V1, P366, DOI 10.1016/j.jcmg.2008.02.006
   Singal PK, 1998, NEW ENGL J MED, V339, P900, DOI 10.1056/NEJM199809243391307
   STEINHERZ LJ, 1991, JAMA-J AM MED ASSOC, V266, P1672, DOI 10.1001/jama.266.12.1672
   Sumandea MP, 2011, J BIOL CHEM, V286, P9921, DOI 10.1074/jbc.R110.175489
   Tang Q, 2017, J CLIN ULTRASOUND, V45, P222, DOI 10.1002/jcu.22434
   Tsai HR, 2011, AM J CARDIOL, V107, P472, DOI 10.1016/j.amjcard.2010.09.048
   Vandecruys E, 2012, J CANCER SURVIV, V6, P95, DOI 10.1007/s11764-011-0186-6
   Vejpongsa P, 2014, J AM COLL CARDIOL, V64, P938, DOI 10.1016/j.jacc.2014.06.1167
   Yao MN, 2019, THERANOSTICS, V9, P747, DOI 10.7150/thno.29989
   Yu AF, 2016, BIOMED RES INT, V2016, DOI 10.1155/2016/9363951
   Yu W, 2013, EUR HEART J-CARD IMG, V14, P175, DOI 10.1093/ehjci/jes143
   Zhang S, 2012, NAT MED, V18, P1639, DOI 10.1038/nm.2919
NR 57
TC 7
Z9 7
U1 0
U2 2
PU IVYSPRING INT PUBL
PI LAKE HAVEN
PA PO BOX 4546, LAKE HAVEN, NSW 2263, AUSTRALIA
SN 1838-7640
J9 THERANOSTICS
JI Theranostics
PY 2020
VL 10
IS 18
BP 8130
EP 8142
DI 10.7150/thno.47407
PG 13
WC Medicine, Research & Experimental
WE Science Citation Index Expanded (SCI-EXPANDED)
SC Research & Experimental Medicine
GA MK1AE
UT WOS:000548517800012
PM 32724462
OA Green Submitted, Green Published, gold
DA 2022-04-10
ER

PT J
AU Mal, A
   Dey, P
   Hayes, RM
   McCarthy, JV
   Ray, A
   De, A
AF Mal, Arijit
   Dey, Pranay
   Hayes, Robert Michael
   McCarthy, Justin, V
   Ray, Arjun
   De, Abhijit
TI In Silico Identification of Potential Phosphorylation in the Cytoplasmic
   Domain of Epithelial Cell Adhesion Molecule
SO ACS OMEGA
LA English
DT Article
ID WEB SERVER; post-translational modification; PROTEIN-STRUCTURE; ANTIGEN;
   EPCAM; PREDICTION; TASSER
AB The epithelial cell adhesion molecule (EpCAM) is a transmembrane cell adhesion glycoprotein, which primarily contributes to sternness, proliferation, and metastasis properties of tumor cells. Regulated intramembrane proteolysis by AD proteases and y-secretase cleaves EpCAM into an similar to 27 kDa soluble extracellular and an similar to 4 kDa cytoplasmic domain (EpICD). After the EpICD fragment is released inside the cell, the formation of a nuclear signaling complex with the FHL2 molecule is critical for exerting its regulatory role. Trop-2, a homologous protein of EpCAM, undergoes phosphorylation in its cytoplasmic domain (Trop-IC). The phosphorylation of Trop-2 is reported to be crucial for its function. This led us to ask the fundamental question if EpCAM does undergo similar post-translational modification(PTM) like its homologous protein to carry out its diverse biological function. Here, we identify a putative phosphorylation site at Tyr297 located in the cytoplasmic domain of EpCAM. Molecular dynamic simulation (MDS) of 90 ns was carried out to understand the biological/functional relevance of the putative phosphorylation. It was observed that this phosphorylation stabilizes the alpha-helical structure of the EpICD. Though Tyr297 does not affect the gamma-secretase mediated cleavage of EpCAM, it affects the binding of EpICD to FHL2. Docking analysis revealed that phosphorylation mediated structural stability of EpICD positively impacts its binding affinity with FHL2, which was further validated using 100 ns MDS. Phosphorylated EpICD forms higher numbers of hydrogen bonds, salt bridges, and other non-bonded interactions with FHL2, leading to enhanced interactions. This in silico study reveals a potential PTM in the EpICD, providing the basis for future research in understanding the mechanism behind the diverse biological function of EpCAM.
C1 [Mal, Arijit; Dey, Pranay; De, Abhijit] ACTREC, Mol Funct Imaging Lab, Navi Mumbai 410210, India.
   [Mal, Arijit; Dey, Pranay; De, Abhijit] Homi Bhaba Natl Inst, Life Sci, Mumbai 400094, Maharashtra, India.
   [Hayes, Robert Michael; McCarthy, Justin, V] Univ Coll Cork, Sch Biochem & Cell Biol, Signal Transduct Lab, Cork T12 K8AF, Ireland.
   [Ray, Arjun] IndraprasthaInst Informat Technol, Computat Biol, Delhi 110020, India.
RP De, A (corresponding author), ACTREC, Mol Funct Imaging Lab, Navi Mumbai 410210, India.; De, A (corresponding author), Homi Bhaba Natl Inst, Life Sci, Mumbai 400094, Maharashtra, India.
EM ade@actrec.gov.in
RI DE, ABHIJIT/AAR-5631-2021
OI DE, ABHIJIT/0000-0002-5818-0206; Ray, Arjun/0000-0002-6020-5863
FU ACTREC
FX We acknowledge various research facilities at ACTREC and University
   College Cork for support. Salary support in form of graduate student
   (PhD) fellowship from ACTREC to A.M. is also acknowledged.
CR Audagnotto M, 2017, COMPUT STRUCT BIOTEC, V15, P307, DOI 10.1016/j.csbj.2017.03.004
   BASU A, 1995, INT J CANCER, V62, P472, DOI 10.1002/ijc.2910620419
   Blom N, 2004, PROTEOMICS, V4, P1633, DOI 10.1002/pmic.200300771
   Carpenter G, 2009, CANCER CELL, V15, P165, DOI 10.1016/j.ccr.2009.02.005
   Chaves-Perez A, 2013, ONCOGENE, V32, P641, DOI 10.1038/onc.2012.75
   Coleman-Vaughan C, 2017, PATHOPHYSIOLOGICAL A, P47
   COLOVOS C, 1993, PROTEIN SCI, V2, P1511, DOI 10.1002/pro.5560020916
   de Vries SJ, 2011, PLOS ONE, V6, DOI 10.1371/journal.pone.0017695
   De Vries SJ, 2010, NAT PROTOC, V5, P883, DOI 10.1038/nprot.2010.32
   Dou YC, 2014, AMINO ACIDS, V46, P1459, DOI 10.1007/s00726-014-1711-5
   HERLYN M, 1979, P NATL ACAD SCI USA, V76, P1438, DOI 10.1073/pnas.76.3.1438
   Hornbeck PV, 2012, NUCLEIC ACIDS RES, V40, pD261, DOI 10.1093/nar/gkr1122
   Kannan R, 2018, DEVELOPMENT, V145, DOI 10.1242/dev.151548
   Laskowski RA, 2005, NUCLEIC ACIDS RES, V33, pD266, DOI 10.1093/nar/gki001
   LITVINOV SV, 1994, J CELL BIOL, V125, P437, DOI 10.1083/jcb.125.2.437
   Maetzel D, 2009, NAT CELL BIOL, V11, P162, DOI 10.1038/ncb1824
   Maghrabi AHA, 2017, NUCLEIC ACIDS RES, V45, pW416, DOI 10.1093/nar/gkx332
   Margreitter C, 2017, J COMPUT CHEM, V38, P714, DOI 10.1002/jcc.24733
   Munz M, 2004, ONCOGENE, V23, P5748, DOI 10.1038/sj.onc.1207610
   Nishi H, 2014, FRONT GENET, V5, DOI 10.3389/fgene.2014.00270
   Park SY, 2016, ONCOL REP, V36, P197, DOI 10.3892/or.2016.4789
   Pavsic M, 2015, SCI REP-UK, V5, DOI 10.1038/srep10324
   Roy A, 2010, NAT PROTOC, V5, P725, DOI 10.1038/nprot.2010.5
   Schnell U, 2013, BBA-BIOMEMBRANES, V1828, P1989, DOI 10.1016/j.bbamem.2013.04.018
   Schymkowitz J, 2005, NUCLEIC ACIDS RES, V33, pW382, DOI 10.1093/nar/gki387
   Smart JL, 1999, BIOPOLYMERS, V49, P225, DOI 10.1002/(SICI)1097-0282(199903)49:3<225::AID-BIP4>3.0.CO;2-B
   Srivastava G, 2014, BMC CANCER, V14, DOI 10.1186/1471-2407-14-726
   Tran MK, 2016, BBA-MOL CELL RES, V1863, P219, DOI 10.1016/j.bbamcr.2015.11.002
   Tsaktanis T, 2015, J BIOL CHEM, V290, P24574, DOI 10.1074/jbc.M115.662700
   van der Gun BTF, 2010, CARCINOGENESIS, V31, P1913, DOI 10.1093/carcin/bgq187
   Wang MH, 2018, CELL DEATH DIS, V9, DOI 10.1038/s41419-017-0013-8
   Wiederstein M, 2007, NUCLEIC ACIDS RES, V35, pW407, DOI 10.1093/nar/gkm290
   Wu ST, 2007, BMC BIOL, V5, DOI 10.1186/1741-7007-5-17
   Yang JY, 2015, NUCLEIC ACIDS RES, V43, pW174, DOI 10.1093/nar/gkv342
   Zhang Y, 2008, BMC BIOINFORMATICS, V9, DOI 10.1186/1471-2105-9-40
NR 35
TC 1
Z9 1
U1 0
U2 1
PU AMER CHEMICAL SOC
PI WASHINGTON
PA 1155 16TH ST, NW, WASHINGTON, DC 20036 USA
SN 2470-1343
J9 ACS OMEGA
JI ACS Omega
PD DEC 8
PY 2020
VL 5
IS 48
BP 30808
EP 30816
DI 10.1021/acsomega.0c02113
PG 9
WC Chemistry, Multidisciplinary
WE Science Citation Index Expanded (SCI-EXPANDED)
SC Chemistry
GA PF8SB
UT WOS:000599316200006
PM 33324790
OA gold, Green Published
DA 2022-04-10
ER

PT J
AU Hussain, SP
   Harris, CC
AF Hussain, S. Perwez
   Harris, Curtis C.
TI Inflammation and cancer: An ancient link with novel potentials
SO INTERNATIONAL JOURNAL OF CANCER
LA English
DT Review
DE inflammation; microRNA; nitric oxide; cancer
ID nf-kappa b; OXIDE SYNTHASE-2 EXPRESSION; MIGRATION INHIBITORY FACTOR;
   TUMOR-SUPPRESSOR GENE; P53 MUTATION LOAD; NITRIC-OXIDE; DNA METHYLATION;
   CROHNS-DISEASE; CYCLOOXYGENASE-2 EXPRESSION; PROMOTER METHYLATION
AB Infection and chronic inflammation contribute to about 1 in 4 of all cancer cases. Mediators of the inflammatory response, e-g., cytokines, free radicals, prostaglandins and growth factors, can induce genetic and epigenetic changes including point mutations in tumor suppressor genes, DNA methylation and post-translational modification, causing alterations in critical pathway responsible for maintaining the normal cellular homeostasis and leading to the development and progression of cancer. Recent discovery of an interaction between microRNAs and innate immunity during inflammation has further strengthened the association between inflammation and cancer. (C) 2007 Wiley-Liss, Inc.
C1 NIH, NCI, Human Carcinogenesis Lab, Bethesda, MD 20892 USA.
RP Harris, CC (corresponding author), NIH, NCI, Human Carcinogenesis Lab, Bldg 37,Room 3068, Bethesda, MD 20892 USA.
EM curtis_harris@nih.gov
OI Hussain, S. Perwez/0000-0002-2294-522X
CR Alderton WK, 2001, BIOCHEM J, V357, P593, DOI 10.1042/0264-6021:3570593
   Ambros V, 2004, NATURE, V431, P350, DOI 10.1038/nature02871
   Ambs S, 1998, NAT MED, V4, P1371, DOI 10.1038/3957
   Ambs S, 1998, P NATL ACAD SCI USA, V95, P8823, DOI 10.1073/pnas.95.15.8823
   Ambs S, 1998, CANCER RES, V58, P334
   Araki Y, 2003, CANCER RES, V63, P728
   Backlund MG, 2005, ONCOLOGY-BASEL, V69, P28, DOI 10.1159/000086629
   Backlund MG, 2006, METHOD ENZYMOL, V407, P401, DOI 10.1016/S0076-6879(05)07033-3
   Balkwill F, 2005, CANCER CELL, V7, P211, DOI 10.1016/j.ccr.2005.02.013
   Balkwill F, 2001, LANCET, V357, P539, DOI 10.1016/S0140-6736(00)04046-0
   Bartel DP, 2004, CELL, V116, P281, DOI 10.1016/S0092-8674(04)00045-5
   Bartsch H, 2006, LANGENBECK ARCH SURG, V391, P499, DOI 10.1007/s00423-006-0073-1
   Baylin Stephen B, 2005, Nat Clin Pract Oncol, V2 Suppl 1, pS4, DOI 10.1038/ncponc0354
   BECKMAN JS, 1990, P NATL ACAD SCI USA, V87, P1620, DOI 10.1073/pnas.87.4.1620
   Bentwich I, 2005, NAT GENET, V37, P766, DOI 10.1038/ng1590
   Berezikov E, 2005, CELL, V120, P21, DOI 10.1016/j.cell.2004.12.031
   Budhu A, 2006, CANCER CELL, V10, P99, DOI 10.1016/j.ccr.2006.06.016
   Burney S, 1999, CHEM RES TOXICOL, V12, P513, DOI 10.1021/tx980254m
   Calandra T, 2003, NAT REV IMMUNOL, V3, P791, DOI 10.1038/nri1200
   Calin GA, 2006, NAT REV CANCER, V6, P857, DOI 10.1038/nrc1997
   Castellone MD, 2005, SCIENCE, V310, P1504, DOI 10.1126/science.1116221
   CERUTTI PA, 1985, SCIENCE, V227, P375, DOI 10.1126/science.2981433
   CERUTTI PA, 1991, CANCER CELL-MON REV, V3, P1
   Chan AOO, 2003, GUT, V52, P502, DOI 10.1136/gut.52.4.502
   Chen CZ, 2004, SCIENCE, V303, P83, DOI 10.1126/science.1091903
   Chien YC, 2006, CELL, V127, P157, DOI 10.1016/j.cell.2006.08.034
   Chulada PC, 2000, CANCER RES, V60, P4705
   Coussens LM, 2002, NATURE, V420, P860, DOI 10.1038/nature01322
   Das PM, 2004, J CLIN ONCOL, V22, P4632, DOI 10.1200/JCO.2004.07.151
   de Visser KE, 2006, NAT REV CANCER, V6, P24, DOI 10.1038/nrc1782
   Dranoff G, 2004, NAT REV CANCER, V4, P11, DOI 10.1038/nrc1252
   Du QA, 2006, CANCER RES, V66, P7024, DOI 10.1158/0008-5472.CAN-05-4110
   Dubois RN, 1998, FASEB J, V12, P1063, DOI 10.1096/fasebj.12.12.1063
   El-Omar EM, 2000, NATURE, V404, P398, DOI 10.1038/35006081
   Enzler T, 2003, J EXP MED, V197, P1213, DOI 10.1084/jem.20021258
   Espey MG, 2000, ANN NY ACAD SCI, V899, P209
   Esquela-Kerscher A, 2006, NAT REV CANCER, V6, P259, DOI 10.1038/nrc1840
   Farh KKH, 2005, SCIENCE, V310, P1817, DOI 10.1126/science.1121158
   FEINBERG AP, 1983, NATURE, V301, P89, DOI 10.1038/301089a0
   Fontana L, 2007, NAT CELL BIOL, V9, P775, DOI 10.1038/ncb1613
   Forrester K, 1996, P NATL ACAD SCI USA, V93, P2442, DOI 10.1073/pnas.93.6.2442
   Furstenberger G, 2006, INT J CANCER, V119, P2247, DOI 10.1002/ijc.22153
   GOELZ SE, 1985, SCIENCE, V228, P187, DOI 10.1126/science.2579435
   GREENBLATT MS, 1994, CANCER RES, V54, P4855
   Greten FR, 2004, CELL, V118, P285, DOI 10.1016/j.cell.2004.07.013
   Gupta RA, 2001, NAT REV CANCER, V1, P11, DOI 10.1038/35094017
   Han JA, 2002, EMBO J, V21, P5635, DOI 10.1093/emboj/cdf591
   HILBERT DM, 1995, J EXP MED, V182, P243, DOI 10.1084/jem.182.1.243
   Hodge DR, 2005, CANCER RES, V65, P4673, DOI 10.1158/0008-5472.CAN-04-3589
   Hofseth LJ, 2005, METHOD ENZYMOL, V396, P326, DOI 10.1016/S0076-6879(05)96027-8
   Hofseth LJ, 2003, FREE RADICAL BIO MED, V34, P955, DOI 10.1016/S0891-5849(02)01363-1
   Hofseth LJ, 2003, P NATL ACAD SCI USA, V100, P143, DOI 10.1073/pnas.0237083100
   Hugot JP, 2001, NATURE, V411, P599, DOI 10.1038/35079107
   Hussain SP, 2000, P NATL ACAD SCI USA, V97, P12770, DOI 10.1073/pnas.220416097
   Hussain SP, 2003, NAT REV CANCER, V3, P276, DOI 10.1038/nrc1046
   Hussain SP, 2004, CANCER RES, V64, P6849, DOI 10.1158/0008-5472.CAN-04-2201
   Hussain SP, 2000, CANCER RES, V60, P3333
   Issa JPJ, 2001, CANCER RES, V61, P3573
   KACINSKI BM, 1995, ANN MED, V27, P79, DOI 10.3109/07853899509031941
   Kaplan DH, 1998, P NATL ACAD SCI USA, V95, P7556, DOI 10.1073/pnas.95.13.7556
   Karin M, 2005, NAT REV IMMUNOL, V5, P749, DOI 10.1038/nri1703
   Karin M, 2006, NATURE, V441, P431, DOI 10.1038/nature04870
   Kim MY, 2006, CHEM RES TOXICOL, V19, P1483, DOI 10.1021/tx0601354
   Kim SF, 2005, SCIENCE, V310, P1966, DOI 10.1126/science.1119407
   KIM YI, 1994, CANCER, V74, P893, DOI 10.1002/1097-0142(19940801)74:3<893::AID-CNCR2820740316>3.0.CO;2-B
   Knight B, 2000, J EXP MED, V192, P1809, DOI 10.1084/jem.192.12.1809
   Lattanzio G, 1997, AM J PATHOL, V151, P689
   LEE WY, 1993, MOL CARCINOGEN, V7, P26, DOI 10.1002/mc.2940070106
   Lewis BP, 2005, CELL, V120, P15, DOI 10.1016/j.cell.2004.12.035
   Lin WW, 2007, J CLIN INVEST, V117, P1175, DOI 10.1172/JCI31537
   Lu HT, 2006, MOL CANCER RES, V4, P221, DOI 10.1158/1541-7786.MCR-05-0261
   Luo JL, 2005, J CLIN INVEST, V115, P2625, DOI 10.1172/JCI26322
   Maeda S, 2005, SCIENCE, V307, P734, DOI 10.1126/science.1103685
   Maekita T, 2006, CLIN CANCER RES, V12, P989, DOI 10.1158/1078-0432.CCR-05-2096
   Mantovani A, 2006, CELL, V127, P42, DOI 10.1016/j.cell.2006.09.019
   MARLETTA MA, 1994, CELL, V78, P927, DOI 10.1016/0092-8674(94)90268-2
   Marnett LJ, 2000, J BIOL CHEM, V275, P13427, DOI 10.1074/jbc.275.18.13427
   Meng FY, 2007, J BIOL CHEM, V282, P8256, DOI 10.1074/jbc.M607712200
   Miranda KC, 2006, CELL, V126, P1203, DOI 10.1016/j.cell.2006.07.031
   Miyamoto Y, 2001, ANTICANCER RES, V21, P2449
   Moore RJ, 1999, NAT MED, V5, P828, DOI 10.1038/10552
   Mukaida N, 1998, CYTOKINE GROWTH F R, V9, P9, DOI 10.1016/S1359-6101(97)00022-1
   Murad F, 2006, NEW ENGL J MED, V355, P2003, DOI 10.1056/NEJMsa063904
   Nair J, 2006, ANTIOXID REDOX SIGN, V8, P1003, DOI 10.1089/ars.2006.8.1003
   Negrini M, 2007, J CELL SCI, V120, P1833, DOI 10.1242/jcs.03450
   Nenci A, 2007, NATURE, V446, P557, DOI 10.1038/nature05698
   O'Connell RM, 2007, P NATL ACAD SCI USA, V104, P1604, DOI 10.1073/pnas.0610731104
   OBERYSZYN TM, 1993, MOL CARCINOGEN, V7, P238, DOI 10.1002/mc.2940070406
   Oshima M, 1996, CELL, V87, P803, DOI 10.1016/S0092-8674(00)81988-1
   Parkes M, 2007, NAT GENET, V39, P830, DOI 10.1038/ng2061
   Pikarsky E, 2004, NATURE, V431, P461, DOI 10.1038/nature02924
   Podolsky DK, 2002, NEW ENGL J MED, V347, P417, DOI 10.1056/NEJMra0804647
   Pold M, 2004, CANCER RES, V64, P1853, DOI 10.1158/0008-5472.CAN-03-3262
   Qin ZH, 2002, J EXP MED, V195, P1479, DOI 10.1084/jem.20011887
   Renner P, 2005, CLIN INFECT DIS, V41, pS513, DOI 10.1086/432009
   Rodriguez A, 2007, SCIENCE, V316, P608, DOI 10.1126/science.1139253
   Schulmann K, 2005, ONCOGENE, V24, P4138, DOI 10.1038/sj.onc.1208598
   Seike M, 2007, JNCI-J NATL CANCER I, V99, P1257, DOI 10.1093/jnci/djm083
   Shames DS, 2007, CURR MOL MED, V7, P85, DOI 10.2174/156652407779940413
   Shaulian E, 2002, NAT CELL BIOL, V4, pE131, DOI 10.1038/ncb0502-e131
   Singh SB, 2006, SCIENCE, V313, P1438, DOI 10.1126/science.1129577
   SMITH DR, 1994, J EXP MED, V179, P1409, DOI 10.1084/jem.179.5.1409
   Smyth MJ, 2004, IMMUNOL REV, V202, P275, DOI 10.1111/j.0105-2896.2004.00199.x
   Staib F, 2005, CANCER RES, V65, P10255, DOI 10.1158/0008-5472.CAN-05-1714
   Street SEA, 2001, BLOOD, V97, P192, DOI 10.1182/blood.V97.1.192
   Subbaramaiah K, 1999, J BIOL CHEM, V274, P10911, DOI 10.1074/jbc.274.16.10911
   Taganov KD, 2007, IMMUNITY, V26, P133, DOI 10.1016/j.immuni.2007.02.005
   Taganov KD, 2006, P NATL ACAD SCI USA, V103, P12481, DOI 10.1073/pnas.0605298103
   Tatemichi M, 2004, INT J CANCER, V111, P819, DOI 10.1002/ijc.20350
   Thai TH, 2007, SCIENCE, V316, P604, DOI 10.1126/science.1141229
   Thomas DD, 2004, P NATL ACAD SCI USA, V101, P8894, DOI 10.1073/pnas.0400453101
   Tomimatsu S, 2001, CANCER, V91, P1272, DOI 10.1002/1097-0142(20010401)91:7<1272::AID-CNCR1128>3.0.CO;2-Z
   Tretyakova NY, 2000, MUTAT RES-FUND MOL M, V447, P287, DOI 10.1016/S0027-5107(99)00221-3
   Tsujii M, 1997, P NATL ACAD SCI USA, V94, P3336, DOI 10.1073/pnas.94.7.3336
   TSUJII M, 1995, CELL, V83, P493, DOI 10.1016/0092-8674(95)90127-2
   Valinluck V, 2007, CANCER RES, V67, P5583, DOI 10.1158/0008-5472.CAN-07-0846
   Vincent T, 2001, J BIOL CHEM, V276, P14728, DOI 10.1074/jbc.M003965200
   Wehbe H, 2006, CANCER RES, V66, P10517, DOI 10.1158/0008-5472.CAN-06-2130
   Williams CS, 1999, ONCOGENE, V18, P7908, DOI 10.1038/sj.onc.1203286
   Wink DA, 1996, CURR TOP CELL REGUL, V34, P159, DOI 10.1016/S0070-2137(96)80006-9
   Wislez M, 2006, CANCER RES, V66, P4198, DOI 10.1158/0008-5472.CAN-05-3842
   Xu WM, 2000, NAT CELL BIOL, V2, P339, DOI 10.1038/35014028
   Yanaihara N, 2006, CANCER CELL, V9, P189, DOI 10.1016/j.ccr.2006.01.025
   Yao PL, 2005, AM J RESP CELL MOL, V32, P540, DOI 10.1165/rcmb.2004-0223OC
   Ying L, 2005, CANCER RES, V65, P9132, DOI 10.1158/0008-5472.CAN-05-1358
   Zhu YM, 2004, BRIT J CANCER, V91, P1970, DOI 10.1038/sj.bjc.6602227
   Zhuang JC, 1998, P NATL ACAD SCI USA, V95, P8286, DOI 10.1073/pnas.95.14.8286
NR 127
TC 708
Z9 767
U1 3
U2 80
PU WILEY
PI HOBOKEN
PA 111 RIVER ST, HOBOKEN 07030-5774, NJ USA
SN 0020-7136
EI 1097-0215
J9 INT J CANCER
JI Int. J. Cancer
PD DEC 1
PY 2007
VL 121
IS 11
BP 2373
EP 2380
DI 10.1002/ijc.23173
PG 8
WC Oncology
WE Science Citation Index Expanded (SCI-EXPANDED)
SC Oncology
GA 226AN
UT WOS:000250559600004
PM 17893866
OA Bronze
DA 2022-04-10
ER

PT J
AU Rueda, F
   Gasser, B
   Sanchez-Chardi, A
   Roldan, M
   Villegas, S
   Puxbaum, V
   Ferrer-Miralles, N
   Unzueta, U
   Vazquez, E
   Garcia-Fruitos, E
   Mattanovich, D
   Villaverde, A
AF Rueda, Fabian
   Gasser, Brigitte
   Sanchez-Chardi, Alejandro
   Roldan, Mnica
   Villegas, Sandra
   Puxbaum, Verena
   Ferrer-Miralles, Neus
   Unzueta, Ugutz
   Vazquez, Esther
   Garcia-Fruitos, Elena
   Mattanovich, Diethard
   Villaverde, Antonio
TI Functional inclusion bodies produced in the yeast Pichia pastoris
SO MICROBIAL CELL FACTORIES
LA English
DT Article
DE Recombinant proteins; Inclusion bodies; Pichia pastoris; Functional
   materials
ID ASSEMBLING PROTEIN NANOPARTICLES; HIGH-LEVEL EXPRESSION;
   TUMOR-NECROSIS-FACTOR; SACCHAROMYCES-CEREVISIAE; ENDOTOXIN REMOVAL;
   MICROBIAL-CELLS; AGGREGATION; BACTERIA; QUALITY; BIOFABRICATION
AB Background: Bacterial inclusion bodies (IBs) are non-toxic protein aggregates commonly produced in recombinant bacteria. They are formed by a mixture of highly stable amyloid-like fibrils and releasable protein species with a significant extent of secondary structure, and are often functional. As nano structured materials, they are gaining biomedical interest because of the combination of submicron size, mechanical stability and biological activity, together with their ability to interact with mammalian cell membranes for subsequent cell penetration in absence of toxicity. Since essentially any protein species can be obtained as IBs, these entities, as well as related protein clusters (e.g., aggresomes), are being explored in biocatalysis and in biomedicine as mechanically stable sources of functional protein. One of the major bottlenecks for uses of IBs in biological interfaces is their potential contamination with endotoxins from producing bacteria.
   Results: To overcome this hurdle, we have explored here the controlled production of functional IBs in the yeast Pichia pastoris (Komagataella spp.), an endotoxin-free host system for recombinant protein production, and determined the main physicochemical and biological traits of these materials. Quantitative and qualitative approaches clearly indicate the formation of IBs inside yeast, similar in morphology, size and biological activity to those produced in E. coli, that once purified, interact with mammalian cell membranes and penetrate cultured mammalian cells in absence of toxicity.
   Conclusions: Structurally and functionally similar from those produced in E. coli, the controlled production of IBs in P. pastoris demonstrates that yeasts can be used as convenient platforms for the biological fabrication of self-organizing protein materials in absence of potential endotoxin contamination and with additional advantages regarding, among others, post-translational modification often required for protein functionality.
C1 [Rueda, Fabian; Ferrer-Miralles, Neus; Unzueta, Ugutz; Vazquez, Esther; Villaverde, Antonio] Univ Autonoma Barcelona, Inst Biotecnol & Biomed, Bellaterra 08193, Cerdanyola Del, Spain.
   [Rueda, Fabian; Ferrer-Miralles, Neus; Unzueta, Ugutz; Vazquez, Esther; Villaverde, Antonio] Univ Autonoma Barcelona, Dept Genet & Microbiol, Bellaterra 08193, Cerdanyola Del, Spain.
   [Rueda, Fabian; Ferrer-Miralles, Neus; Unzueta, Ugutz; Vazquez, Esther; Villaverde, Antonio] CIBER BBN, Bellaterra 08193, Cerdanyola Del, Spain.
   [Gasser, Brigitte; Puxbaum, Verena; Mattanovich, Diethard] Univ Nat Resources & Life Sci Vienna BOKU, Dept Biotechnol, Muthgasse 18, A-1190 Vienna, Austria.
   [Gasser, Brigitte; Puxbaum, Verena; Mattanovich, Diethard] ACIB, Muthgasse 11, A-1190 Vienna, Austria.
   [Sanchez-Chardi, Alejandro; Roldan, Mnica] Univ Autonoma Barcelona, Serv Microscopia, Bellaterra 08193, Cerdanyola Del, Spain.
   [Villegas, Sandra] Univ Autonoma Barcelona, Dept Bioquim & Biol Mol, Bellaterra 08193, Cerdanyola Del, Spain.
   [Garcia-Fruitos, Elena] IRTA, Dept Ruminant Prod, Caldes De Montbui 08140, Spain.
   [Unzueta, Ugutz] Hosp Santa Creu & Sant Pau, Oncogenesis & Antitumor Drug Grp, Biomed Res Inst St Pau IIB St Pau, C St Antoni Maria Claret 167, Barcelona 08025, Spain.
RP Villaverde, A (corresponding author), Univ Autonoma Barcelona, Inst Biotecnol & Biomed, Bellaterra 08193, Cerdanyola Del, Spain.; Villaverde, A (corresponding author), Univ Autonoma Barcelona, Dept Genet & Microbiol, Bellaterra 08193, Cerdanyola Del, Spain.; Villaverde, A (corresponding author), CIBER BBN, Bellaterra 08193, Cerdanyola Del, Spain.; Mattanovich, D (corresponding author), Univ Nat Resources & Life Sci Vienna BOKU, Dept Biotechnol, Muthgasse 18, A-1190 Vienna, Austria.; Mattanovich, D (corresponding author), ACIB, Muthgasse 11, A-1190 Vienna, Austria.
EM diethard.mattanovich@boku.ac.at; antoni.villaverde@uab.cat
RI Gasser, Brigitte/AAD-8172-2020; Ferrer-Miralles, Neus/G-7934-2016;
   Villegas, Sandra/ABF-8206-2021; Unzueta, Ugutz/AAJ-1838-2020;
   Villaverde, Antonio/N-3986-2018; Villegas, Sandra/D-8789-2011; Unzueta,
   Ugutz/C-2521-2017; Garcia-Fruitós, Elena/L-9907-2017
OI Ferrer-Miralles, Neus/0000-0003-2981-3913; Villegas,
   Sandra/0000-0001-8644-4304; Unzueta, Ugutz/0000-0001-5119-2266;
   Villaverde, Antonio/0000-0002-2615-4521; Villegas,
   Sandra/0000-0001-8644-4304; Unzueta, Ugutz/0000-0001-5119-2266;
   Garcia-Fruitós, Elena/0000-0001-7498-4864; Sanchez-Chardi,
   Alejandro/0000-0002-8789-1883; Mattanovich,
   Diethard/0000-0002-0907-4167; Rueda Alfonso, Fabian
   Leonardo/0000-0002-5502-2544; Vazquez, Esther/0000-0003-1052-0424;
   Gasser, Brigitte/0000-0003-2881-6370; Roldan-Molina,
   Monica/0000-0002-9530-6234
FU AGAURAgencia de Gestio D'Ajuts Universitaris de Recerca Agaur (AGAUR)
   [2014SGR-132]; CIBER-BBN; "Francisco Jose de Caldas" Scholarship program
   of COLCIENCIAS (Colombia); Federal Ministry of Science, Research and
   Economy (BMWFW); Federal Ministry of Traffic, Innovation and Technology
   (bmvit); Styrian Business Promotion Agency SFG; Standortagentur Tirol;
   Government of Lower Austria; ZIT - Technology Agency of the City of
   Vienna through the COMET-Funding Program; INIA (DOC-INIA, INIA, MINECO);
   ICREA ACADEMIA awardICREA
FX We are indebted to AGAUR (2014SGR-132) and CIBER-BBN to AV, for funding
   our research. FR acknowledges financial support from "Francisco Jose de
   Caldas" Scholarship program of COLCIENCIAS (Colombia) by a pre-doctoral
   fellowship and study commission CI199 from Colombian Corporation for
   Agricultural Research CORPOICA. BG, VP, and DM were supported by the
   Federal Ministry of Science, Research and Economy (BMWFW), the Federal
   Ministry of Traffic, Innovation and Technology (bmvit), the Styrian
   Business Promotion Agency SFG, the Standortagentur Tirol, the Government
   of Lower Austria and ZIT - Technology Agency of the City of Vienna
   through the COMET-Funding Program managed by the Austrian Research
   Promotion Agency FFG. EGF was supported by a post-doctoral fellowship
   from INIA (DOC-INIA, INIA, MINECO). AV received an ICREA ACADEMIA award.
CR Ahmad M, 2014, APPL MICROBIOL BIOT, V98, P5301, DOI 10.1007/s00253-014-5732-5
   Bekatorou A, 2006, FOOD TECHNOL BIOTECH, V44, P407
   BINDER M, 1991, EUR J CELL BIOL, V54, P305
   Boer E, 2007, APPL MICROBIOL BIOT, V77, P513, DOI 10.1007/s00253-007-1209-0
   Cano-Garrido O, 2016, ACTA BIOMATER, V43, P230, DOI 10.1016/j.actbio.2016.07.038
   Cano-Garrido O, 2014, MICROB CELL FACT, V13, DOI 10.1186/s12934-014-0167-3
   Cano-Garrido O, 2013, ACTA BIOMATER, V9, P6134, DOI 10.1016/j.actbio.2012.11.033
   Carrio M, 2005, J MOL BIOL, V347, P1025, DOI 10.1016/j.jmb.2005.02.030
   CHANG KSS, 1988, EUR J EPIDEMIOL, V4, P426, DOI 10.1007/BF00146393
   CHOI SY, 1993, J BIOTECHNOL, V30, P211, DOI 10.1016/0168-1656(93)90114-3
   COUSENS LS, 1987, GENE, V61, P265, DOI 10.1016/0378-1119(87)90190-9
   Ferrer-Miralles N, 2015, CRIT REV BIOTECHNOL, V35, P209, DOI 10.3109/07388551.2013.833163
   Gao BC, 2004, BIOCHEM BIOPH RES CO, V317, P1149, DOI 10.1016/j.bbrc.2004.03.160
   Gao BC, 2003, J BIOL CHEM, V278, P22523, DOI 10.1074/jbc.M303161200
   Gao BC, 2003, J BIOL CHEM, V278, P174, DOI 10.1074/jbc.M208742200
   Garcia-Fruitos E, 2005, MICROB CELL FACT, V4, DOI 10.1186/1475-2859-4-27
   Garcia-Fruitos E, 2007, J MOL BIOL, V374, P195, DOI 10.1016/j.jmb.2007.09.004
   Garcia-Fruitos E, 2012, TRENDS BIOTECHNOL, V30, P65, DOI 10.1016/j.tibtech.2011.09.003
   Gasser B, 2013, FUTURE MICROBIOL, V8, P191, DOI [10.2217/FMB.12.133, 10.2217/fmb.12.133]
   Gasser B, 2008, MICROB CELL FACT, V7, DOI 10.1186/1475-2859-7-11
   Gonzalez-Montalban N, 2007, NAT BIOTECHNOL, V25, P718, DOI 10.1038/nbt0707-718
   Gurramkonda C, 2013, J CHROMATOGR B, V940, P104, DOI 10.1016/j.jchromb.2013.09.030
   Josse L, 2012, PRION, V6, P201, DOI 10.4161/pri.19214
   Kopito RR, 2000, TRENDS CELL BIOL, V10, P524, DOI 10.1016/S0962-8924(00)01852-3
   Kyle S, 2010, BIOMATERIALS, V31, P9395, DOI 10.1016/j.biomaterials.2010.08.051
   Kyle S, 2009, TRENDS BIOTECHNOL, V27, P423, DOI 10.1016/j.tibtech.2009.04.002
   Lee SY, 2003, LETT APPL MICROBIOL, V36, P121, DOI 10.1046/j.1472-765X.2003.01276.x
   Ling ZM, 2012, J IND MICROBIOL BIOT, V39, P1651, DOI 10.1007/s10295-012-1172-3
   Liu SG, 1997, CLIN BIOCHEM, V30, P455, DOI 10.1016/S0009-9120(97)00049-0
   Lopez-Sagaseta J, 2016, COMPUT STRUCT BIOTEC, V14, P58, DOI 10.1016/j.csbj.2015.11.001
   Lunsdorf H, 2011, MICROB CELL FACT, V10, DOI 10.1186/1475-2859-10-48
   Corchero JL, 2014, NANOMEDICINE-UK, V9, P2817, DOI [10.2217/NNM.14.153, 10.2217/nnm.14.153]
   Magalhaes PO, 2007, J PHARM PHARM SCI, V10, P388
   Mamat U, 2015, MICROB CELL FACT, V14, DOI 10.1186/s12934-015-0241-5
   Mattanovich D, 2004, J BIOTECHNOL, V113, P121, DOI 10.1016/j.jbiotec.2004.04.035
   Mattanovich D, 2014, MICROB CELL FACT, V13, DOI 10.1186/1475-2859-13-34
   Mattanovich D, 2012, METHODS MOL BIOL, V824, P329, DOI 10.1007/978-1-61779-433-9_17
   Morell M, 2008, BBA-MOL CELL RES, V1783, P1815, DOI 10.1016/j.bbamcr.2008.06.007
   Neubauer Peter, 2006, V1, P237, DOI 10.1007/7171_009
   Pesarrodona M, 2016, BIOFABRICATION, V8, DOI 10.1088/1758-5090/8/2/025001
   Petsch D, 2000, J BIOTECHNOL, V76, P97, DOI 10.1016/S0168-1656(99)00185-6
   Porro D, 2009, MICROB CELL FACT, V8, DOI 10.1186/1475-2859-8-51
   Richard JP, 2003, J BIOL CHEM, V278, P585, DOI 10.1074/jbc.M209548200
   Rodriguez-Carmona E, 2015, APPL MICROBIOL BIOT, V99, P7079, DOI 10.1007/s00253-015-6684-0
   Rodriguez-Carmona E, 2010, MICROB CELL FACT, V9, DOI 10.1186/1475-2859-9-71
   Rodriguez-Carmona E, 2010, TRENDS MICROBIOL, V18, P423, DOI 10.1016/j.tim.2010.06.007
   Roessl U, 2010, BIOTECHNOL LETT, V32, P341, DOI 10.1007/s10529-009-0173-4
   Rueda F, 2016, MICROB CELL FACT, V15, DOI 10.1186/s12934-016-0457-z
   Rueda F, 2015, ADV MATER, V27, P7816, DOI 10.1002/adma.201503676
   Rueda F, 2014, APPL MICROBIOL BIOT, V98, P9229, DOI 10.1007/s00253-014-6008-9
   Sanchez-Garcia L, 2016, MICROB CELL FACT, V15, DOI 10.1186/s12934-016-0437-3
   Seras-Franzoso J, 2016, SOFT MATTER, V12, P3451, DOI 10.1039/c5sm02930a
   Seras-Franzoso J, 2015, NANOMEDICINE-UK, V10, P873, DOI [10.2217/nnm.15.5, 10.2217/NNM.15.5]
   Unzueta U, 2015, TRENDS BIOTECHNOL, V33, P253, DOI 10.1016/j.tibtech.2015.02.007
   Vanz AL, 2014, MICROB CELL FACT, V13, DOI 10.1186/1475-2859-13-23
   Vazquez E, 2013, NANOMEDICINE-UK, V8, P1895, DOI 10.2217/nnm.13.164
   Vazquez E, 2012, ADV MATER, V24, P1742, DOI 10.1002/adma.201104330
   Villaverde A, 2003, BIOTECHNOL LETT, V25, P1385, DOI 10.1023/A:1025024104862
   Villaverde A, 2015, NANOMEDICINE-UK, V10, P2881, DOI 10.2217/nnm.15.125
   Weik R, 1998, PLANTA MED, V64, P387, DOI 10.1055/s-2006-957461
   Weinacker D, 2013, BRAZ J MICROBIOL, V44, P1043, DOI 10.1590/S1517-83822013000400004
   Zandomeneghi G, 2004, PROTEIN SCI, V13, P3314, DOI 10.1110/ps.041024904
NR 62
TC 20
Z9 20
U1 2
U2 18
PU BMC
PI LONDON
PA CAMPUS, 4 CRINAN ST, LONDON N1 9XW, ENGLAND
EI 1475-2859
J9 MICROB CELL FACT
JI Microb. Cell. Fact.
PD OCT 1
PY 2016
VL 15
AR 166
DI 10.1186/s12934-016-0565-9
PG 11
WC Biotechnology & Applied Microbiology
WE Science Citation Index Expanded (SCI-EXPANDED)
SC Biotechnology & Applied Microbiology
GA DX6CG
UT WOS:000384469700001
PM 27716225
OA Green Published, gold
DA 2022-04-10
ER

PT J
AU Zhou, P
   Lu, YC
   Xun, Y
   Xu, JZ
   Liu, CQ
   Xia, QD
   Lu, JL
   Wang, SG
   Hu, J
AF Zhou, Peng
   Lu, Yuchao
   Xun, Yang
   Xu, Jinzhou
   Liu, Chenqian
   Xia, Qidong
   Lu, Junlin
   Wang, Shaogang
   Hu, Jia
TI ubiquitinationModification Patterns of Clear Cell Renal Cell Carcinoma and
   the ubiquitinationScore to Aid Immunotherapy and Targeted Therapy
SO FRONTIERS IN CELL AND DEVELOPMENTAL BIOLOGY
LA English
DT Article
DE ubiquitinationcode; unsupervised consensus clustering; clear-cell renal-cell
   carcinoma; immune signature; immune checkpoint blockade; targeted
   therapy
ID EXPRESSION; CANCER; PD-L1; DEGRADATION; PROTEINS; SUMO
AB ubiquitinationmodification is the most common protein post-translational modification process in organisms, and 1332 ubiquitinationregulators have been identified in humans. ubiquitinationregulators, especially E3 ligases and deubiquitinases, are widely involved in immune processes. This study aims to explore the ubiquitinationmodification features of clear cell renal cell carcinoma (ccRCC) and to elucidate the role of such ubiquitinationmodifications in shaping anti-tumor immunity and individual benefits from immune checkpoint blockade (ICB). A comprehensive analysis was performed in the TCGA cohort (n = 530) and GEO cohort (n = 682). RNA sequencing data of 758 differentially expressed regulators, which was validated by the proteomics data, was used for k-means unsupervised consensus clustering and three ubiquitinationpatterns of ccRCC were identified. Then, we focused on the ubiquitinationmodification and tumor progression signatures, immune infiltration characteristics, and prognostic value. The three patterns with different ubiquitinationmodification signatures correspond to "immune desert phenotype," "immune resistance phenotype," and "immune-inflammatory phenotype," respectively. To facilitate clinical application, we constructed a ubiquitinationscore to evaluate individual patients' ubiquitination outcome, and it was demonstrated to be an independent risk factor for overall survival (OS) in multivariate Cox analysis. It was found that the high score group was correlated to higher immune cells infiltrating level and PD-1/PD-L1/CTLA-4 expression. More importantly, we found that the high score group was predicted to be sensitive to anti-PD-1 treatment, while the low-score group showed lower predicted IC50 values in treatment with Pazopanib and Axitinib. In summary, this study elucidated the potential link between ubiquitinationmodification and immune infiltration landscape of ccRCC for the first time and provided a new assessment protocol for the precise selection of treatment strategies for patients with advanced ccRCC.
C1 [Zhou, Peng; Lu, Yuchao; Xun, Yang; Xu, Jinzhou; Liu, Chenqian; Xia, Qidong; Lu, Junlin; Wang, Shaogang; Hu, Jia] Huazhong Univ Sci & Technol, Tongji Med Coll, Tongji Hosp, Dept Urol, Wuhan, Peoples R China.
RP Wang, SG; Hu, J (corresponding author), Huazhong Univ Sci & Technol, Tongji Med Coll, Tongji Hosp, Dept Urol, Wuhan, Peoples R China.
EM sgwangtjm@163.com; Jiahutjm@163.com
RI Wang, Shaogang/AGO-4944-2022
OI Wang, Shaogang/0000-0002-3206-1495; Xia, Qidong/0000-0002-2278-1122
FU National Natural Science Foundation of ChinaNational Natural Science
   Foundation of China (NSFC) [81772729]; Chen Xiao-ping Foundation for The
   Development of Science and Technology of Hubei Province [202094]
FX This presented study was supported by the National Natural Science
   Foundation of China (Grant Number: 81772729) and the Chen Xiao-ping
   Foundation for The Development of Science and Technology of Hubei
   Province (No.202094).
CR Alix E, 2020, CELL HOST MICROBE, V28, P54, DOI 10.1016/j.chom.2020.04.024
   Braun DA, 2020, NAT MED, V26, P909, DOI 10.1038/s41591-020-0839-y
   Bruni D, 2020, NAT REV CANCER, V20, P662, DOI 10.1038/s41568-020-0285-7
   Charoentong P, 2017, CELL REP, V18, P248, DOI 10.1016/j.celrep.2016.12.019
   Clark DJ, 2019, CELL, V179, P964, DOI 10.1016/j.cell.2019.10.007
   Diaz-Montero CM, 2020, NAT REV NEPHROL, V16, P721, DOI 10.1038/s41581-020-0316-3
   Dizman N, 2020, J IMMUNOTHER CANCER, V8, DOI 10.1136/jitc-2020-000953
   Fukasawa H, 2010, INT J CANCER, V127, P1517, DOI 10.1002/ijc.25164
   Gao TS, 2013, NUCLEIC ACIDS RES, V41, pD445, DOI 10.1093/nar/gks1103
   Geeleher P, 2014, GENOME BIOL, V15, DOI 10.1186/gb-2014-15-3-r47
   Giraldo NA, 2015, CLIN CANCER RES, V21, P3031, DOI 10.1158/1078-0432.CCR-14-2926
   Gossage L, 2015, NAT REV CANCER, V15, P55, DOI 10.1038/nrc3844
   Granier C, 2017, CANCER RES, V77, P1075, DOI 10.1158/0008-5472.CAN-16-0274
   Grimm MO, 2020, J CLIN MED, V9, DOI 10.3390/jcm9020565
   Grumati P, 2018, J BIOL CHEM, V293, P5404, DOI 10.1074/jbc.TM117.000117
   Guo F, 2019, INT J BIOL SCI, V15, P647, DOI 10.7150/ijbs.31293
   Guo GW, 2012, NAT GENET, V44, P17, DOI 10.1038/ng.1014
   Hao P, 2019, MOL MED REP, V20, P1212, DOI 10.3892/mmr.2019.10322
   Hendriks IA, 2017, NAT STRUCT MOL BIOL, V24, P325, DOI 10.1038/nsmb.3366
   Hong BA, 2019, CLIN GENITOURIN CANC, V17, P97, DOI 10.1016/j.clgc.2018.11.001
   Hsu JM, 2018, CANCER RES, V78, P6349, DOI 10.1158/0008-5472.CAN-18-1892
   Husnjak K, 2012, ANNU REV BIOCHEM, V81, P291, DOI 10.1146/annurev-biochem-051810-094654
   Jiang P, 2018, NAT MED, V24, P1550, DOI 10.1038/s41591-018-0136-1
   Jin J, 2016, NAT IMMUNOL, V17, P259, DOI 10.1038/ni.3347
   Johnson WE, 2007, BIOSTATISTICS, V8, P118, DOI 10.1093/biostatistics/kxj037
   Kerscher O, 2006, ANNU REV CELL DEV BI, V22, P159, DOI 10.1146/annurev.cellbio.22.010605.093503
   Lawrence MS, 2013, NATURE, V499, P214, DOI 10.1038/nature12213
   Li CW, 2016, NAT COMMUN, V7, DOI 10.1038/ncomms12632
   Lim SO, 2016, CANCER CELL, V30, P925, DOI 10.1016/j.ccell.2016.10.010
   Ljungberg B., 2020, EAU GUIDELINES RENAL
   Lu XF, 2019, NEOPLASIA, V21, P591, DOI 10.1016/j.neo.2019.04.003
   Ma J, 2015, BIOCHEM BIOPH RES CO, V464, P147, DOI 10.1016/j.bbrc.2015.06.104
   Meng XB, 2018, NATURE, V564, P130, DOI 10.1038/s41586-018-0756-0
   Motzer RJ, 2018, NEW ENGL J MED, V378, P1277, DOI 10.1056/NEJMoa1712126
   Nakano O, 2001, CANCER RES, V61, P5132
   Newman AM, 2015, NAT METHODS, V12, P453, DOI [10.1038/NMETH.3337, 10.1038/nmeth.3337]
   Nijman SMB, 2005, CELL, V123, P773, DOI 10.1016/j.cell.2005.11.007
   Qian C, 2018, SEMIN IMMUNOL, V35, P3, DOI 10.1016/j.smim.2017.12.002
   Rape M, 2018, NAT REV MOL CELL BIO, V19, P59, DOI 10.1038/nrm.2017.83
   Reyes-Turcu FE, 2009, ANNU REV BIOCHEM, V78, P363, DOI 10.1146/annurev.biochem.78.082307.091526
   Rini BI, 2019, J IMMUNOTHER CANCER, V7, DOI 10.1186/s40425-019-0813-8
   Roh W, 2017, SCI TRANSL MED, V9, DOI 10.1126/scitranslmed.aah3560
   Schwertman P, 2016, NAT REV MOL CELL BIO, V17, P379, DOI 10.1038/nrm.2016.58
   Seeler JS, 2017, NAT REV CANCER, V17, P184, DOI 10.1038/nrc.2016.143
   Upadhya SC, 2003, TRENDS BIOCHEM SCI, V28, P280, DOI 10.1016/S0968-0004(03)00092-6
   Wagner GP, 2012, THEOR BIOSCI, V131, P281, DOI 10.1007/s12064-012-0162-3
   Wilkerson MD, 2010, BIOINFORMATICS, V26, P1572, DOI 10.1093/bioinformatics/btq170
   Yao H, 2020, ADV EXP MED BIOL, V1248, P295, DOI 10.1007/978-981-15-3266-5_13
   Yoshihara K, 2013, NAT COMMUN, V4, DOI 10.1038/ncomms3612
   Yu SF, 2019, CELL DEATH DIS, V10, DOI 10.1038/s41419-019-1488-2
   Zhang EC, 2020, AM J CANCER RES, V10, P3345
   Zhang JF, 2018, NATURE, V553, P91, DOI 10.1038/nature25015
   Zhang XH, 2020, MOL THER-NUCL ACIDS, V22, P298, DOI 10.1016/j.omtn.2020.08.030
   Zhu B, 2020, FRONT IMMUNOL, V11, DOI 10.3389/fimmu.2020.586613
NR 54
TC 0
Z9 0
U1 5
U2 8
PU FRONTIERS MEDIA SA
PI LAUSANNE
PA AVENUE DU TRIBUNAL FEDERAL 34, LAUSANNE, CH-1015, SWITZERLAND
SN 2296-634X
J9 FRONT CELL DEV BIOL
JI Front. Cell. Dev. Biol.
PD MAY 13
PY 2021
VL 9
AR 659294
DI 10.3389/fcell.2021.659294
PG 14
WC Cell Biology; Developmental Biology
WE Science Citation Index Expanded (SCI-EXPANDED)
SC Cell Biology; Developmental Biology
GA SI9ZM
UT WOS:000655186800001
PM 34055790
OA gold, Green Published
DA 2022-04-10
ER

PT J
AU Itoh, S
   Mizuno, K
   Aikawa, M
   Aikawa, E
AF Itoh, Shinsuke
   Mizuno, Ken
   Aikawa, Masanori
   Aikawa, Elena
TI Dimerization of sortilin regulates its trafficking to extracellular
   vesicles
SO JOURNAL OF BIOLOGICAL CHEMISTRY
LA English
DT Article
ID CARDIOVASCULAR RISK; RECEPTOR SORTILIN; PROTEIN; RETROMER; ADHESION;
   DOMAIN; SORT1; ATHEROSCLEROSIS; CALCIFICATION; ADIPONECTIN
AB Extracellular vesicles (EVs) play a critical role in intercellular communication by transferring microRNAs, lipids, and proteins to neighboring cells. Sortilin, a sorting receptor that directs target proteins to the secretory or endocytic compartments of cells, is found in both EVs and cells. In many human diseases, including cancer and cardiovascular disorders, sortilin expression levels are atypically high. To elucidate the relationship between cardiovascular disease, particularly vascular calcification, and sortilin expression levels, we explored the trafficking of sortilin in both the intracellular and extracellular milieu. We previously demonstrated that sortilin promotes vascular calcification via its trafficking of tissue-nonspecific alkaline phosphatase to EVs. Although recent reports have noted that sortilin is regulated by multiple post-translational modification, the precise mechanism of sortilin trafficking still need to be determined. Here, we show that sortilin forms homodimers with an intermolecular disulfide bond at the cysteine 783 (Cys(783)) residue, and because Cys(783) can be palmitoylated, it could be shared via palmitoylation and an intermolecular disulfide bond. Formation of this intermolecular disulfide bond leads to trafficking of sortilin to EVs by preventing palmitoylation, which further promotes sortilin trafficking to the Golgi apparatus. Moreover, we found that sortilin-derived propeptide decreased sortilin homodimers within EVs. In conclusion, sortilin is transported to EVs via the formation of homodimers with an intermolecular disulfide bond, which is endogenously regulated by its own propeptide. Therefore, we propose that inhibiting dimerization of sortilin acts as a new therapeutic strategy for the treatment of EV-associated diseases, including vascular calcification and cancer.
C1 [Itoh, Shinsuke; Mizuno, Ken; Aikawa, Masanori; Aikawa, Elena] Harvard Med Sch, Brigham & Womens Hosp, Ctr Interdisciplinary Cardiovasc Sci, Boston, MA 02115 USA.
   [Aikawa, Masanori; Aikawa, Elena] Harvard Med Sch, Brigham & Womens Hosp, Cardiovasc Div, Ctr Excellence Vasc Biol, Boston, MA 02115 USA.
   [Itoh, Shinsuke; Mizuno, Ken] Kowa Co Ltd, Tokyo New Drug Res Labs, Tokyo 1890022, Japan.
RP Aikawa, E (corresponding author), Brigham & Womens Hosp, Cardiovasc Med, 3 Blackfan St,CLS 17th Floor, Boston, MA 02115 USA.
EM eaikawa@bwh.harvard.edu
RI Aikawa, Elena/L-6173-2019
OI Aikawa, Elena/0000-0001-7835-2135; Aikawa, Masanori/0000-0002-9275-2079
FU Kowa Company, Ltd., Tokyo, Japan; National Institutes of HealthUnited
   States Department of Health & Human ServicesNational Institutes of
   Health (NIH) - USA [R01HL 114805, R01HL 136431]; NATIONAL HEART, LUNG,
   AND BLOOD INSTITUTEUnited States Department of Health & Human
   ServicesNational Institutes of Health (NIH) - USANIH National Heart Lung
   & Blood Institute (NHLBI) [R01HL114805, R01HL136431] Funding Source: NIH
   RePORTER
FX This work was supported in part by a research grant from Kowa Company,
   Ltd., Tokyo, Japan (to M. A.). S. I. and K. M. are employees of Kowa
   Company, Ltd. The content is solely the responsibility of the authors
   and does not necessarily represent the official views of the National
   Institutes of Health.; Supported by National Institutes of Health Grants
   R01HL 114805 and R01HL 136431.
CR Andersson CH, 2016, J ALZHEIMERS DIS, V53, P1353, DOI 10.3233/JAD-160319
   Beraud-Dufour S, 2016, INT J MOL SCI, V17, DOI 10.3390/ijms17111860
   Buttenschon HN, 2015, TRANSL PSYCHIAT, V5, DOI 10.1038/tp.2015.167
   Canuel M, 2008, BIOCHEM BIOPH RES CO, V366, P724, DOI 10.1016/j.bbrc.2007.12.015
   Carlo AS, 2014, J MOL MED, V92, P905, DOI 10.1007/s00109-014-1152-3
   Carlo AS, 2013, J NEUROSCI, V33, P358, DOI 10.1523/JNEUROSCI.2425-12.2013
   Carrasquillo MM, 2010, AM J HUM GENET, V87, P890, DOI 10.1016/j.ajhg.2010.11.002
   Dumaresq-Doiron K, 2013, BIOCHEM BIOPH RES CO, V433, P90, DOI 10.1016/j.bbrc.2013.02.059
   Eggert S, 2018, CELL MOL LIFE SCI, V75, P301, DOI 10.1007/s00018-017-2625-7
   Goettsch C, 2018, ARTERIOSCL THROM VAS, V38, P19, DOI 10.1161/ATVBAHA.117.310292
   Goettsch C, 2017, ARTERIOSCL THROM VAS, V37, P1005, DOI 10.1161/ATVBAHA.116.308932
   Goettsch C, 2016, J CLIN INVEST, V126, P1323, DOI 10.1172/JCI80851
   Gustafsen C, 2014, CELL METAB, V19, P310, DOI 10.1016/j.cmet.2013.12.006
   Hu FH, 2010, NEURON, V68, P654, DOI 10.1016/j.neuron.2010.09.034
   Hutcheson JD, 2014, J EXTRACELL VESICLES, V3, DOI 10.3402/jev.v3.25129
   Kaddai V, 2009, DIABETOLOGIA, V52, P932, DOI 10.1007/s00125-009-1273-3
   Kienlen-Campard P, 2008, J BIOL CHEM, V283, P7733, DOI 10.1074/jbc.M707142200
   Kitago Y, 2015, NAT STRUCT MOL BIOL, V22, P199, DOI 10.1038/nsmb.2954
   Kjolby M, 2010, CELL METAB, V12, P213, DOI 10.1016/j.cmet.2010.08.006
   Lara-Castro C, 2006, DIABETES, V55, P249, DOI 10.2337/diabetes.55.01.06.db05-1105
   Li JB, 2014, J BIOL CHEM, V289, P22437, DOI 10.1074/jbc.M114.548933
   Li WH, 2017, MOL CANCER, V16, DOI 10.1186/s12943-017-0706-8
   Lopez M, 1998, BLOOD, V92, P4602, DOI 10.1182/blood.V92.12.4602.424k21_4602_4611
   Mari M, 2008, TRAFFIC, V9, P380, DOI 10.1111/j.1600-0854.2007.00686.x
   Massa Fabienne, 2014, Genes Cancer, V5, P240
   Massa F, 2013, INT J BIOCHEM CELL B, V45, P952, DOI 10.1016/j.biocel.2013.01.020
   Maurel D, 2004, ANAL BIOCHEM, V329, P253, DOI 10.1016/j.ab.2004.02.013
   Mazella J, 1998, J BIOL CHEM, V273, P26273, DOI 10.1074/jbc.273.41.26273
   McCormick PJ, 2008, TRAFFIC, V9, P1984, DOI 10.1111/j.1600-0854.2008.00814.x
   Miner JJ, 2011, J BIOL CHEM, V286, P9577, DOI 10.1074/jbc.M110.208777
   Miyahara M, 2000, J BIOL CHEM, V275, P613, DOI 10.1074/jbc.275.1.613
   Mortensen MB, 2014, J CLIN INVEST, V124, P5317, DOI 10.1172/JCI76002
   Musunuru K, 2010, NATURE, V466, P714, DOI 10.1038/nature09266
   Nyborg A. C., 2006, MOL NEURODEGENER, V13
   Ogawa K, 2016, ATHEROSCLEROSIS, V249, P110, DOI 10.1016/j.atherosclerosis.2016.03.041
   Pan X, 2017, MOL BIOL CELL, V28, P1667, DOI 10.1091/mbc.E16-11-0777
   Patel KM, 2015, CIRC RES, V116, P789, DOI 10.1161/CIRCRESAHA.116.305811
   Quistgaard EM, 2009, NAT STRUCT MOL BIOL, V16, P96, DOI 10.1038/nsmb.1543
   Raposo G, 2013, J CELL BIOL, V200, P373, DOI 10.1083/jcb.201211138
   Roselli S, 2015, ONCOTARGET, V6, P10473, DOI 10.18632/oncotarget.3401
   Seaman MNJ, 2007, J CELL SCI, V120, P2378, DOI 10.1242/jcs.009654
   Seaman MNJ, 2004, J CELL BIOL, V165, P111, DOI 10.1083/jcb.200312034
   Simons M, 2009, CURR OPIN CELL BIOL, V21, P575, DOI 10.1016/j.ceb.2009.03.007
   Thery C, 2009, NAT REV IMMUNOL, V9, P581, DOI 10.1038/nri2567
   Waki H, 2003, J BIOL CHEM, V278, P40352, DOI 10.1074/jbc.M300365200
   Ward RJ, 2013, METHOD ENZYMOL, V521, P69, DOI 10.1016/B978-0-12-391862-8.00004-1
   Westergaard UB, 2004, J BIOL CHEM, V279, P50221, DOI 10.1074/jbc.M408873200
   Wilson Cornelia M, 2016, Commun Integr Biol, V9, pe1130192, DOI 10.1080/19420889.2015.1130192
   Wilson CM, 2014, J CELL SCI, V127, P3983, DOI 10.1242/jcs.149336
NR 49
TC 21
Z9 22
U1 1
U2 5
PU AMER SOC BIOCHEMISTRY MOLECULAR BIOLOGY INC
PI BETHESDA
PA 9650 ROCKVILLE PIKE, BETHESDA, MD 20814-3996 USA
EI 1083-351X
J9 J BIOL CHEM
JI J. Biol. Chem.
PD MAR 23
PY 2018
VL 293
IS 12
BP 4532
EP 4544
DI 10.1074/jbc.RA117.000732
PG 13
WC Biochemistry & Molecular Biology
WE Science Citation Index Expanded (SCI-EXPANDED)
SC Biochemistry & Molecular Biology
GA GA3CC
UT WOS:000428204300024
PM 29382723
OA Green Published, hybrid
DA 2022-04-10
ER

PT J
AU Van Den Broeck, A
   Ozenne, P
   Eymin, B
   Gazzeri, S
AF Van Den Broeck, Arnaud
   Ozenne, Peggy
   Eymin, Beatrice
   Gazzeri, Sylvie
TI Lung cancer A modified epigenome
SO CELL ADHESION & MIGRATION
LA English
DT Article
DE epigenetic; lung cancer; DNA methylation; histone modification
ID ABERRANT PROMOTER METHYLATION; GENE O-6-METHYLGUANINE-DNA
   METHYLTRANSFERASE; MODIFICATIONS PREDICT PROGNOSIS; HISTONE DEACETYLASE
   inhibitor; CHROMATIN-REMODELING FACTOR; DNA METHYLATION; REDUCED
   EXPRESSION; POOR-PROGNOSIS; MICRORNA SIGNATURES; THERAPEUTIC TARGET
AB Epigenetic is the study of heritable changes in gene expression that occur without changes in DNA sequence. This process is important for gene expression and genome stability and its disruption is now thought to play a key role in the onset and progression of numerous tumor types. The most studied epigenetic phenomena includes post-translational modification in DNA and histone proteins as well as microRNRNAs expression. As epigenetic aberrations are potentially reversible, their correction has emerged as a potential strategy for the treatment of cancer. This review highlights the roles of chromatin epigenetic modifications and of microRNRNAs expression in lung tumorigenesis and discusses the emerging epigenetic therapies which are being developed for the treatment of lung cancer.
C1 [Gazzeri, Sylvie] Inst Albert Bonniot, Equipe Bases Mol Progress Canc Poumon, Ctr Rech, INSERM,U823, Grenoble, France.
   Univ Grenoble 1, Grenoble, France.
RP Gazzeri, S (corresponding author), Inst Albert Bonniot, Equipe Bases Mol Progress Canc Poumon, Ctr Rech, INSERM,U823, Grenoble, France.
EM Sylvie.Gazzeri@ujf-grenoble.fr
RI eymin, beatrice/U-4670-2019; gazzeri, sylvie/M-1961-2013; gazzeri,
   sylvie/U-4669-2019; Eymin, Beatrice/M-1962-2013
OI eymin, beatrice/0000-0002-7311-3810; gazzeri,
   sylvie/0000-0001-5817-1839; gazzeri, sylvie/0000-0001-5817-1839; Eymin,
   Beatrice/0000-0002-7311-3810
FU Ligue Nationale contre le CancerLigue nationale contre le cancer;
   Conseil Scientifique National d'AGIR a dom.; INCaInstitut National du
   Cancer (INCA) France
FX Supported by the Ligue Nationale contre le Cancer (Equipe labellisee
   Ligue 2007), the Conseil Scientifique National d'AGIR a dom. and INCa
   (Programme National d'Excellence Specialise, 2005-2007).
CR Anisowicz Anthony, 2008, BMC Cancer, V8, P222, DOI 10.1186/1471-2407-8-222
   Barlesi F, 2007, J CLIN ONCOL, V25, P4358, DOI 10.1200/JCO.2007.11.2599
   Belinsky SA, 2002, CANCER RES, V62, P2370
   Belinsky SA, 1998, P NATL ACAD SCI USA, V95, P11891, DOI 10.1073/pnas.95.20.11891
   Brena RM, 2007, PLOS MED, V4, P572, DOI 10.1371/journal.pmed.0040108
   Brock MV, 2008, NEW ENGL J MED, V358, P1118, DOI 10.1056/NEJMoa0706550
   Calin GA, 2006, NAT REV CANCER, V6, P857, DOI 10.1038/nrc1997
   Cang SD, 2009, J HEMATOL ONCOL, V2, DOI 10.1186/1756-8722-2-22
   Chalitchagorn K, 2004, ONCOGENE, V23, P8841, DOI 10.1038/sj.onc.1208137
   Chen X, 2008, CELL RES, V18, P997, DOI 10.1038/cr.2008.282
   Cuneo KC, 2007, ANTI-CANCER DRUG, V18, P793, DOI 10.1097/CAD.0b013e3280b10d57
   Dammann R, 2000, NAT GENET, V25, P315, DOI 10.1038/77083
   de Fraipont F, 2005, LUNG CANCER, V50, P199, DOI 10.1016/j.lungcan.2005.05.019
   Denissenko MF, 1997, P NATL ACAD SCI USA, V94, P3893, DOI 10.1073/pnas.94.8.3893
   Esquela-Kerscher A, 2006, NAT REV CANCER, V6, P259, DOI 10.1038/nrc1840
   Esteller M, 2001, CANCER RES, V61, P4689
   Esteller M, 1999, CANCER RES, V59, P793
   Eymin B, 2001, ONCOGENE, V20, P1678, DOI 10.1038/sj.onc.1204242
   Feinberg AP, 2006, NAT REV GENET, V7, P21, DOI 10.1038/nrg1748
   Fraga MF, 2005, NAT GENET, V37, P391, DOI 10.1038/ng1531
   Fukuoka J, 2004, CLIN CANCER RES, V10, P4314, DOI 10.1158/1078-0432.CCR-03-0489
   Garofalo M, 2008, ONCOGENE, V27, P3845, DOI 10.1038/onc.2008.6
   Girard L, 2000, CANCER RES, V60, P4894
   Glaros S, 2008, CANCER RES, V68, P3689, DOI 10.1158/0008-5472.CAN-07-6652
   Gridelli C, 2008, CRIT REV ONCOL HEMAT, V68, P29, DOI 10.1016/j.critrevonc.2008.03.002
   Hayashita Y, 2005, CANCER RES, V65, P9628, DOI 10.1158/0008-5472.CAN-05-2352
   He L, 2007, NATURE, V447, P1130, DOI 10.1038/nature05939
   Heard E, 1997, ANNU REV GENET, V31, P571, DOI 10.1146/annurev.genet.31.1.571
   Hopkins-Donaldson S, 2003, CELL DEATH DIFFER, V10, P356, DOI 10.1038/sj.cdd.4401157
   Issa JPJ, 2007, CLIN CANCER RES, V13, P1634, DOI 10.1158/1078-0432.CCR-06-2076
   Italiano A, 2006, CANCER GENET CYTOGEN, V167, P122, DOI 10.1016/j.cancergencyto.2006.01.004
   IZZOTTI A, 2009, FASEB J
   Jacinto FV, 2007, MUTAGENESIS, V22, P247, DOI 10.1093/mutage/gem009
   Johnson CD, 2007, CANCER RES, V67, P7713, DOI 10.1158/0008-5472.CAN-07-1083
   Johnson SM, 2005, CELL, V120, P635, DOI 10.1016/j.cell.2005.01.014
   JONES PA, 1992, BIOESSAYS, V14, P33, DOI 10.1002/bies.950140107
   Karube Y, 2005, CANCER SCI, V96, P111, DOI 10.1111/j.1349-7006.2005.00015.x
   Kim HJ, 2006, CANCER, V107, P1042, DOI 10.1002/cncr.22087
   Kishimoto M, 2005, CLIN CANCER RES, V11, P512
   Komatsu N, 2006, ONCOL REP, V15, P187
   Kouzarides T, 2007, CELL, V128, P693, DOI 10.1016/j.cell.2007.02.005
   Krutzfeldt J, 2005, NATURE, V438, P685, DOI 10.1038/nature04303
   Kumar MS, 2007, NAT GENET, V39, P673, DOI 10.1038/ng2003
   Lebanony D, 2009, J CLIN ONCOL, V27, P2030, DOI 10.1200/JCO.2008.19.4134
   Lee SJ, 2005, CARCINOGENESIS, V26, P403, DOI 10.1093/carcin/bgh307
   Lewis BP, 2003, CELL, V115, P787, DOI 10.1016/S0092-8674(03)01018-3
   LI E, 1992, CELL, V69, P915, DOI 10.1016/0092-8674(92)90611-F
   LI E, 1993, NATURE, V366, P362, DOI 10.1038/366362a0
   Liang Y, 2008, BMC MED GENOMICS, V1, DOI 10.1186/1755-8794-1-61
   Lin RK, 2007, LUNG CANCER, V55, P205, DOI 10.1016/j.lungcan.2006.10.022
   Lleonart ME, 2006, ONCOL REP, V16, P603
   Loprevite M, 2005, ONCOL RES, V15, P39
   Lu Y, 2007, DEV BIOL, V310, P442, DOI 10.1016/j.ydbio.2007.08.007
   Lujambio A, 2007, CANCER RES, V67, P1424, DOI 10.1158/0008-5472.CAN-06-4218
   MAGEWU AN, 1994, MOL CELL BIOL, V14, P4225, DOI 10.1128/MCB.14.6.4225
   Markou A, 2008, CLIN CHEM, V54, P1696, DOI 10.1373/clinchem.2007.101741
   Matsubara H, 2007, ONCOGENE, V26, P6099, DOI 10.1038/sj.onc.1210425
   Medina PP, 2008, epigenetic-US, V3, P64, DOI 10.4161/epi.3.2.6153
   Medina PP, 2004, GENE CHROMOSOME CANC, V41, P170, DOI 10.1002/gcc.20068
   Momparler RL, 2000, ADV EXP MED BIOL, V465, P433
   O'Donnell KA, 2005, NATURE, V435, P839, DOI 10.1038/nature03677
   Osada H, 2004, INT J CANCER, V112, P26, DOI 10.1002/ijc.20395
   Osada H, 2002, ONCOGENE, V21, P2418, DOI 10.1038/sj.onc.1205303
   Palmisano WA, 2000, CANCER RES, V60, P5954
   Pfeifer GP, 2009, SEMIN CANCER BIOL, V19, P181, DOI 10.1016/j.semcancer.2009.02.008
   Rabinowits G, 2009, CLIN LUNG CANCER, V10, P42, DOI 10.3816/CLC.2009.n.006
   Rauch TA, 2008, P NATL ACAD SCI USA, V105, P252, DOI 10.1073/pnas.0710735105
   Reisman DN, 2003, CANCER RES, V63, P560
   Sasaki H, 2004, LUNG CANCER, V46, P171, DOI 10.1016/j.lungcan.2004.03.021
   Sato M, 1998, HUM GENET, V103, P96, DOI 10.1007/s004390050790
   Schotta G, 2008, GENE DEV, V22, P2048, DOI 10.1101/gad.476008
   Seligson DB, 2009, AM J PATHOL, V174, P1619, DOI 10.2353/ajpath.2009.080874
   Seligson DB, 2005, NATURE, V435, P1262, DOI 10.1038/nature03672
   Shames DS, 2006, PLOS MED, V3, P2244, DOI 10.1371/journal.pmed.0030486
   Shen HB, 2002, CANCER RES, V62, P4992
   Smith LE, 2000, JNCI-J NATL CANCER I, V92, P803, DOI 10.1093/jnci/92.10.803
   Sudarsanam P, 2000, TRENDS GENET, V16, P345, DOI 10.1016/S0168-9525(00)02060-6
   Suzuki C, 2007, MOL CANCER THER, V6, P542, DOI 10.1158/1535-7163.MCT-06-0659
   Takamizawa J, 2004, CANCER RES, V64, P3753, DOI 10.1158/0008-5472.CAN-04-0637
   Tang XM, 2000, JNCI-J NATL CANCER I, V92, P1511, DOI 10.1093/jnci/92.18.1511
   TORNALETTI S, 1995, ONCOGENE, V10, P1493
   Van Den Broeck A, 2008, CLIN CANCER RES, V14, P7237, DOI 10.1158/1078-0432.CCR-08-0869
   Vaquero A, 2007, ONCOGENE, V26, P5505, DOI 10.1038/sj.onc.1210617
   Volinia S, 2006, P NATL ACAD SCI USA, V103, P2257, DOI 10.1073/pnas.0510565103
   Weber M, 2007, NAT GENET, V39, P457, DOI 10.1038/ng1990
   Weidhaas JB, 2007, CANCER RES, V67, P11111, DOI 10.1158/0008-5472.CAN-07-2858
   Weiss GJ, 2008, ANN ONCOL, V19, P1053, DOI 10.1093/annonc/mdn006
   Woodson K, 2001, CANCER EPIDEM BIOMAR, V10, P69
   Wu JY, 2008, ANN SURG ONCOL, V15, P3272, DOI 10.1245/s10434-008-0078-9
   Xie Y, 2010, LUNG CANCER, V67, P170, DOI 10.1016/j.lungcan.2009.04.004
   Yanaihara N, 2006, CANCER CELL, V9, P189, DOI 10.1016/j.ccr.2006.01.025
   Yoon JH, 2001, CANCER RES, V61, P7110
   Yu SL, 2008, CANCER CELL, V13, P48, DOI 10.1016/j.ccr.2007.12.008
   Zhong S, 2007, ONCOGENE, V26, P2621, DOI 10.1038/sj.onc.1210041
   Zochbauer-Muller S, 2001, CANCER RES, V61, P249
   Zochbauer-Muller S, 2003, INT J CANCER, V107, P612, DOI 10.1002/ijc.11458
NR 96
TC 12
Z9 12
U1 0
U2 3
PU TAYLOR & FRANCIS INC
PI PHILADELPHIA
PA 530 WALNUT STREET, STE 850, PHILADELPHIA, PA 19106 USA
SN 1933-6918
EI 1933-6926
J9 CELL ADHES MIGR
JI Celll Adhes. Migr.
PD JAN-MAR
PY 2010
VL 4
IS 1
BP 107
EP 113
DI 10.4161/cam.4.1.10885
PG 7
WC Cell Biology
WE Science Citation Index Expanded (SCI-EXPANDED)
SC Cell Biology
GA V21VG
UT WOS:000208234500018
PM 20139698
OA Green Published, gold
DA 2022-04-10
ER

PT J
AU Pietrocola, F
   Izzo, V
   Niso-Santano, M
   Vacchelli, E
   Galluzzi, L
   Maiuri, MC
   Kroemer, G
AF Pietrocola, Federico
   Izzo, Valentina
   Niso-Santano, Mireia
   Vacchelli, Erika
   Galluzzi, Lorenzo
   Maiuri, Maria Chiara
   Kroemer, Guido
TI Regulation of autophagy by stress-responsive transcription factor
SO SEMINARS IN CANCER BIOLOGY
LA English
DT Review
DE AMPK; Beclin 1; Cancer; Mitophagy; mTOR; PKR
ID nf-kappa b; DEATH GENE BNIP3; MITOCHONDRIAL-MEMBRANE PERMEABILIZATION;
   GROWTH-FACTOR-I; CELL-DEATH; SERINE PHOSPHORYLATION; TARGET GENE;
   BINDING-SITES; UP-REGULATION; BECLIN 1
AB Autophagy is an evolutionarily conserved process that promotes the lysosomal degradation of intracellular components including organelles and portions of the cytoplasm. Besides operating as a quality control mechanism in steady-state conditions, autophagy is upregulated in response to a variety of homeostatic perturbations. In this setting, autophagy mediates prominent cytoprotective effects as it sustains energetic homeostasis and contributes to the removal of cytotoxic stimuli, thus orchestrating a cell-wide, multipronged adaptive response to stress. In line with the critical role of autophagy in health and disease, defects in the autophagic machinery as well as in autophagy-regulatory signaling pathway have been associated with multiple human pathologies, including neurodegenerative disorders, autoimmune conditions and cancer. Accumulating evidence indicates that the autophagic response to stress may proceed in two phases. Thus, a rapid increase in the autophagic flux, which occurs within minutes or hours of exposure to stressful conditions and is entirely mediated by post-translational protein modifications, is generally followed by a delayed and protracted autophagic response that relies on the activation of specific transcriptional programs. Stress-responsive transcription factor including p53, NF-kappa B and STAT3 have recently been shown to play a major role in the regulation of both these phases of the autophagic response. Here, we will discuss the molecular mechanism whereby autophagy is orchestrated by stress-responsive transcription factor. (C) 2013 Elsevier Ltd. All rights reserved.
C1 [Pietrocola, Federico; Izzo, Valentina; Niso-Santano, Mireia; Vacchelli, Erika; Maiuri, Maria Chiara; Kroemer, Guido] INSERM, U848, F-94805 Villejuif, France.
   [Pietrocola, Federico; Izzo, Valentina; Niso-Santano, Mireia; Vacchelli, Erika; Galluzzi, Lorenzo; Maiuri, Maria Chiara] Inst Gustave Roussy, F-94805 Villejuif, France.
   [Pietrocola, Federico; Izzo, Valentina; Niso-Santano, Mireia; Vacchelli, Erika; Galluzzi, Lorenzo; Maiuri, Maria Chiara; Kroemer, Guido] Ctr Rech Cordeliers, Equipe 11 Labellisee Ligue Natl Canc, F-75006 Paris, France.
   [Izzo, Valentina; Maiuri, Maria Chiara] Univ Naples Federico II, I-80138 Naples, Italy.
   [Galluzzi, Lorenzo; Kroemer, Guido] Univ Paris Descartes Paris V, F-75006 Paris, France.
   [Kroemer, Guido] Inst Gustave Roussy, F-94805 Villejuif, France.
   [Kroemer, Guido] Hop Europeen Georges Pompidou, AP HP, F-75015 Paris, France.
RP Kroemer, G (corresponding author), Inst Gustave Roussy, INSERM, U848, Pavillon Rech 1,39 Rue Camille Desmoulins, F-94805 Villejuif, France.
EM kroemer@orange.fr
RI Galluzzi, Lorenzo/AAG-6294-2019; KROEMER, Guido/B-4263-2013; Vacchelli,
   Erika/E-5212-2018; Niso-Santano, Mireia/AAO-1285-2021; Galluzzi,
   Lorenzo/AAG-6432-2019; Galluzzi, Lorenzo/AAH-3286-2021; Kroemer,
   Guido/AAY-9859-2020
OI KROEMER, Guido/0000-0002-9334-4405; Vacchelli,
   Erika/0000-0001-8010-0594; Niso-Santano, Mireia/0000-0002-6506-422X;
   Pietrocola, Federico/0000-0002-2930-234X
FU European Commission (ArtForce)European CommissionEuropean Commission
   Joint Research Centre; Agence National de la Recherche (ANR)French
   National Research Agency (ANR); Ligue Nationale contre le CancerLigue
   nationale contre le cancer; Fondation pour la Recherche Medicale
   (FRM)Fondation pour la Recherche Medicale; Institut National du Cancer
   (INCa)Institut National du Cancer (INCA) France; Association pour la
   Recherche sur le Cancer (ARC)Fondation ARC pour la Recherche sur le
   Cancer; LabEx Immuno-Oncologie; Fondation de FranceFondation de France;
   Fondation Bettencourt-Schueller; AXA Chair for Longevity Research;
   Canceropole Ile-de-FranceRegion Ile-de-France; Paris Alliance of Cancer
   Research Institutes (PACRI); Cancer Research for Personalized Medicine
   (CARPEM)
FX Authors are supported by the European Commission (ArtForce); Agence
   National de la Recherche (ANR); Ligue Nationale contre le Cancer;
   Fondation pour la Recherche Medicale (FRM); Institut National du Cancer
   (INCa); Association pour la Recherche sur le Cancer (ARC); LabEx
   Immuno-Oncologie; Fondation de France; Fondation Bettencourt-Schueller;
   AXA Chair for Longevity Research; Canceropole Ile-de-France; Paris
   Alliance of Cancer Research Institutes (PACRI); and Cancer Research for
   Personalized Medicine (CARPEM).
CR Abida WM, 2008, CANCER RES, V68, P352, DOI 10.1158/0008-5472.CAN-07-2069
   Abreu MM, 2010, EXP CELL RES, V316, P3227, DOI 10.1016/j.yexcr.2010.07.021
   Akerfelt M, 2010, NAT REV MOL CELL BIO, V11, P545, DOI 10.1038/nrm2938
   Baetz D, 2005, CIRCULATION, V112, P3777, DOI 10.1161/CIRCULATIONAHA.105.573899
   Baud V, 2009, NAT REV DRUG DISCOV, V8, P33, DOI 10.1038/nrd2781
   Bellot G, 2009, MOL CELL BIOL, V29, P2570, DOI 10.1128/MCB.00166-09
   Bensaad K, 2006, CELL, V126, P107, DOI 10.1016/j.cell.2006.05.036
   Bensaad K, 2009, EMBO J, V28, P3015, DOI 10.1038/emboj.2009.242
   Berry DL, 2007, CELL, V131, P1137, DOI 10.1016/j.cell.2007.10.048
   BOULTON TG, 1995, P NATL ACAD SCI USA, V92, P6915, DOI 10.1073/pnas.92.15.6915
   BUCKBINDER L, 1995, NATURE, V377, P646, DOI 10.1038/377646a0
   Budanov AV, 2008, CELL, V134, P451, DOI 10.1016/j.cell.2008.06.028
   Carrasco D, 1996, EMBO J, V15, P3640, DOI 10.1002/j.1460-2075.1996.tb00733.x
   Catz SD, 2001, ONCOGENE, V20, P7342, DOI 10.1038/sj.onc.1204926
   Cebollero Eduardo, 2012, Int J Cell Biol, V2012, P182834, DOI 10.1155/2012/182834
   Chauhan S, 2013, MOL CELL, V50, P16, DOI 10.1016/j.molcel.2013.01.024
   Chen CL, 2000, MOL CELL BIOL, V20, P2687, DOI 10.1128/MCB.20.8.2687-2695.2000
   CHEN ISY, 1982, CELL, V31, P111, DOI 10.1016/0092-8674(82)90410-X
   Chen Y, 2013, J BIOL CHEM, V288, P7506, DOI 10.1074/jbc.M112.439935
   Chen ZH, 2008, PLOS ONE, V3, DOI 10.1371/journal.pone.0003316
   Cheok CF, 2011, NAT REV CLIN ONCOL, V8, P25, DOI 10.1038/nrclinonc.2010.174
   Chipuk JE, 2004, SCIENCE, V303, P1010, DOI 10.1126/science.1092734
   Cho YY, 2013, PLOS ONE, V8, DOI 10.1371/journal.pone.0057172
   Choi AMK, 2013, NEW ENGL J MED, V368, P651, DOI [10.1056/NEJMra1205406, 10.1056/NEJMc1303158]
   Chung JK, 1997, MOL CELL BIOL, V17, P6508, DOI 10.1128/MCB.17.11.6508
   Clarke R, 2009, J STEROID BIOCHEM, V114, P8, DOI 10.1016/j.jsbmb.2008.12.023
   Colleran A, 2011, J BIOL CHEM, V286, P22886, DOI 10.1074/jbc.M110.199950
   Comb WC, 2011, ONCOGENE, V30, P1727, DOI 10.1038/onc.2010.553
   Comb WC, 2012, MOL CELL, V45, P719, DOI 10.1016/j.molcel.2012.01.010
   Copetti T, 2009, MOL CELL BIOL, V29, P2594, DOI 10.1128/MCB.01396-08
   Crescenzi E, 2012, ONCOIMMUNOLOGY, V1, P1594, DOI 10.4161/onci.22525
   Crighton D, 2007, CELL DEATH DIFFER, V14, P1071, DOI 10.1038/sj.cdd.4402108
   Crighton D, 2006, CELL, V126, P121, DOI 10.1016/j.cell.2006.05.034
   Criollo A, 2012, CELL CYCLE, V11, P194, DOI 10.4161/cc.11.1.18669
   Criollo A, 2011, EMBO J, V30, P4908, DOI 10.1038/emboj.2011.413
   Criollo A, 2010, AUTOPHAGY, V6, P189, DOI 10.4161/auto.6.1.10818
   Criollo A, 2010, EMBO J, V29, P619, DOI 10.1038/emboj.2009.364
   Criollo A, 2009, CELL CYCLE, V8, P2319, DOI 10.4161/cc.8.15.9153
   Dan HC, 2008, GENE DEV, V22, P1490, DOI 10.1101/gad.1662308
   Dan HC, 2007, CANCER RES, V67, P6263, DOI 10.1158/0008-5472.CAN-07-1232
   Dansen TB, 2011, ANTIOXID REDOX SIGN, V14, P559, DOI 10.1089/ars.2010.3778
   Dauer DJ, 2005, ONCOGENE, V24, P3397, DOI 10.1038/sj.onc.1208469
   Decker T, 2000, ONCOGENE, V19, P2628, DOI 10.1038/sj.onc.1203481
   Desai S, 2013, J BIOL CHEM, V288, P9165, DOI 10.1074/jbc.M112.422071
   Djavaheri-Mergny M, 2006, J BIOL CHEM, V281, P30373, DOI 10.1074/jbc.M602097200
   Duran A, 2008, CANCER CELL, V13, P343, DOI 10.1016/j.ccr.2008.02.001
   Dutta J, 2006, ONCOGENE, V25, P6800, DOI 10.1038/sj.onc.1209938
   Eby KG, 2010, MOL CANCER, V9, DOI 10.1186/1476-4598-9-95
   Edelstein LC, 2003, MOL CELL BIOL, V23, P2749, DOI 10.1128/MCB.23.8.2749-2761.2003
   Efeyan A, 2010, CURR OPIN CELL BIOL, V22, P169, DOI 10.1016/j.ceb.2009.10.007
   Egan DF, 2011, SCIENCE, V331, P456, DOI 10.1126/science.1196371
   Elschami M, 2013, EUR J CELL BIOL, V92, P21, DOI 10.1016/j.ejcb.2012.09.002
   Espinosa JM, 2008, ONCOGENE, V27, P4013, DOI 10.1038/onc.2008.37
   Farrall AL, 2009, ONCOGENE, V28, P3671, DOI 10.1038/onc.2009.228
   Feng ZH, 2007, CANCER RES, V67, P3043, DOI 10.1158/0008-5472.CAN-06-4149
   Fiorentino L, 2013, EMBO MOL MED, V5, P441, DOI 10.1002/emmm.201201475
   Fleming A, 2011, NAT CHEM BIOL, V7, P9, DOI 10.1038/NCHEMBIO.500
   Fliss PM, 2012, PLOS PATHOG, V8, DOI 10.1371/journal.ppat.1002517
   Fujimoto K, 2009, J BIOL CHEM, V284, P27664, DOI 10.1074/jbc.M109.041616
   Fujita KI, 2011, P NATL ACAD SCI USA, V108, P1427, DOI 10.1073/pnas.1014156108
   Gade P, 2012, P NATL ACAD SCI USA, V109, P10316, DOI 10.1073/pnas.1119273109
   Galluzzi L, 2007, CELL DEATH DIFFER, V14, P1237, DOI 10.1038/sj.cdd.4402148
   Galluzzi L, 2012, CELL DEATH DIFFER, V19, P107, DOI 10.1038/cdd.2011.96
   Galluzzi L, 2008, BIOCHEM SOC T, V36, P786, DOI 10.1042/BST0360786
   Galluzzi L, 2008, CURR MOL MED, V8, P78
   Galluzzi L, 2012, CIRC RES, V111, P1198, DOI 10.1161/CIRCRESAHA.112.268946
   Galluzzi L, 2012, EMBO REP, V13, P322, DOI 10.1038/embor.2012.19
   Garcia R, 2001, ONCOGENE, V20, P2499, DOI 10.1038/sj.onc.1204349
   Glasgow JN, 2000, J NEUROCHEM, V75, P1377, DOI 10.1046/j.1471-4159.2000.0751377.x
   Gomes LC, 2011, NAT CELL BIOL, V13, P589, DOI 10.1038/ncb2220
   Gozuacik D, 2008, CELL DEATH DIFFER, V15, P1875, DOI 10.1038/cdd.2008.121
   Gozuacik D, 2006, AUTOPHAGY, V2, P74, DOI 10.4161/auto.2.2.2459
   Grander D, 2009, AUTOPHAGY, V5, P1198, DOI 10.4161/auto.5.8.10122
   Gray MJ, 2005, ONCOGENE, V24, P3110, DOI 10.1038/sj.onc.1208513
   Green DR, 2011, SCIENCE, V333, P1109, DOI 10.1126/science.1201940
   Grimm T, 2005, BLOOD, V105, P3263, DOI 10.1182/blood-2004-07-2752
   Guerriero JL, 2012, ONCOIMMUNOLOGY, V1, P94, DOI 10.4161/onci.1.1.17885
   Guido C, 2012, CELL CYCLE, V11, P2911, DOI 10.4161/cc.21336
   Gustafsson AB, 2009, CIRC RES, V104, P150, DOI 10.1161/CIRCRESAHA.108.187427
   Hacker Hans, 2006, Sci STKE, V2006, pre13, DOI 10.1126/stke.3572006re13
   Harris H, 2012, NAT REV NEUROL, V8, P108, DOI 10.1038/nrneurol.2011.200
   Harrison B, 2008, J BIOL CHEM, V283, P9999, DOI 10.1074/jbc.M706040200
   Hayden MS, 2004, GENE DEV, V18, P2195, DOI 10.1101/gad.1228704
   He CC, 2012, NATURE, V481, P511, DOI 10.1038/nature10758
   He GB, 2010, CANCER CELL, V17, P286, DOI 10.1016/j.ccr.2009.12.048
   Hetz C, 2011, PHYSIOL REV, V91, P1219, DOI 10.1152/physrev.00001.2011
   Hevehan DL, 2002, BLOOD, V99, P1627, DOI 10.1182/blood.V99.5.1627
   Homer CR, 2010, GASTROENTEROLOGY, V139, P1630, DOI 10.1053/j.gastro.2010.07.006
   Huang Y, 2011, AUTOPHAGY, V7, P1132, DOI 10.4161/auto.7.10.16636
   Huang YP, 2012, CELL CYCLE, V11, P1247, DOI 10.4161/cc.11.6.19670
   Ichimura Y, 2000, NATURE, V408, P488, DOI 10.1038/35044114
   Inoki K, 2003, CELL, V115, P577, DOI 10.1016/S0092-8674(03)00929-2
   Jain A, 2010, J BIOL CHEM, V285, P22576, DOI 10.1074/jbc.M110.118976
   Jia GH, 2006, IMMUNOL CELL BIOL, V84, P448, DOI 10.1111/j.1440-1711.2006.01454.x
   Jiang Lingyan, 2010, Mol Cell Pharmacol, V2, P69
   Jiang QA, 2011, MOL BIOL CELL, V22, P1167, DOI 10.1091/mbc.E10-10-0860
   Jimenez-Sanchez M, 2012, NAT COMMUN, V3, DOI 10.1038/ncomms2212
   Jinushi M, 2012, ONCOIMMUNOLOGY, V1, P399, DOI 10.4161/onci.19123
   Johansen T, 2011, AUTOPHAGY, V7, P279, DOI 10.4161/auto.7.3.14487
   Johnson RF, 2012, TRENDS BIOCHEM SCI, V37, P317, DOI 10.1016/j.tibs.2012.04.002
   Kaminskyy V, 2012, BBA-PROTEINS PROTEOM, V1824, P44, DOI 10.1016/j.bbapap.2011.05.013
   Kanayama A, 2004, MOL CELL, V15, P535, DOI 10.1016/j.molcel.2004.08.008
   Kang R, 2012, P NATL ACAD SCI USA, V109, P7031, DOI 10.1073/pnas.1113865109
   Kang YA, 2012, MOL CELL BIOL, V32, P226, DOI 10.1128/MCB.06166-11
   Karin M, 2006, NATURE, V441, P431, DOI 10.1038/nature04870
   Kawase T, 2008, ONCOGENE, V27, P3797, DOI 10.1038/onc.2008.32
   Kawauchi K, 2008, NAT CELL BIOL, V10, P611, DOI 10.1038/ncb1724
   Kim DJ, 2010, PLOS ONE, V5, DOI 10.1371/journal.pone.0010290
   Kirkin V, 2009, MOL CELL, V34, P259, DOI 10.1016/j.molcel.2009.04.026
   Kiyono K, 2009, CANCER RES, V69, P8844, DOI 10.1158/0008-5472.CAN-08-4401
   Knodler LA, 2011, CELL MICROBIOL, V13, P1319, DOI 10.1111/j.1462-5822.2011.01632.x
   Kobayashi S, 2010, J BIOL CHEM, V285, P793, DOI 10.1074/jbc.M109.070037
   Koonin EV, 2002, CELL DEATH DIFFER, V9, P394, DOI 10.1038/sj.cdd.4400991
   Kreuz S, 2001, MOL CELL BIOL, V21, P3964, DOI 10.1128/MCB.21.12.3964-3973.2001
   Kreuzaler PA, 2011, NAT CELL BIOL, V13, P303, DOI 10.1038/ncb2171
   Kroemer G, 2009, CELL DEATH DIFFER, V16, P3, DOI 10.1038/cdd.2008.150
   Kroemer G, 2007, PHYSIOL REV, V87, P99, DOI 10.1152/physrev.00013.2006
   Kroemer G, 2010, MOL CELL, V40, P280, DOI 10.1016/j.molcel.2010.09.023
   Kroemer G, 2010, CURR OPIN CELL BIOL, V22, P121, DOI 10.1016/j.ceb.2010.02.003
   Kruse JP, 2009, CELL, V137, P609, DOI 10.1016/j.cell.2009.04.050
   Lee J, 2012, HEPATOLOGY, V56, P108, DOI 10.1002/hep.25609
   Levine B, 2008, CELL, V132, P27, DOI 10.1016/j.cell.2007.12.018
   Levine B, 2011, NATURE, V469, P323, DOI 10.1038/nature09782
   Li DD, 2009, ONCOGENE, V28, P886, DOI 10.1038/onc.2008.441
   Li DS, 2006, CELL RES, V16, P855, DOI 10.1038/sj.cr.7310110
   Li H, 2012, ONCOIMMUNOLOGY, V1, DOI 10.4161/onci.19409
   Li MY, 2003, SCIENCE, V302, P1972, DOI 10.1126/science.1091362
   Lipinski MM, 2010, DEV CELL, V18, P1041, DOI 10.1016/j.devcel.2010.05.005
   Liu HY, 2009, J BIOL CHEM, V284, P31484, DOI 10.1074/jbc.M109.033936
   Lum JJ, 2005, CELL, V120, P237, DOI 10.1016/j.cell.2004.11.046
   LUTTICKEN C, 1994, SCIENCE, V263, P89, DOI 10.1126/science.8272872
   Maiuri MC, 2009, CELL DEATH DIFFER, V16, P87, DOI 10.1038/cdd.2008.131
   Maiuri MC, 2007, AUTOPHAGY, V3, P374, DOI 10.4161/auto.4237
   Maiuri MC, 2010, CURR OPIN CELL BIOL, V22, P181, DOI 10.1016/j.ceb.2009.12.001
   Maiuri MC, 2009, CELL CYCLE, V8, P1571, DOI 10.4161/cc.8.10.8498
   Mammucari C, 2008, AUTOPHAGY, V4, P524, DOI 10.4161/auto.5905
   Mammucari C, 2007, CELL METAB, V6, P458, DOI 10.1016/j.cmet.2007.11.001
   Marchenko ND, 2007, EMBO J, V26, P923, DOI 10.1038/sj.emboj.7601560
   Margariti A, 2013, J BIOL CHEM, V288, P859, DOI 10.1074/jbc.M112.412783
   Martoriati A, 2005, ONCOGENE, V24, P1461, DOI 10.1038/sj.onc.1208256
   Mathew R, 2009, CELL, V137, P1062, DOI 10.1016/j.cell.2009.03.048
   Maycotte P, 2011, CANCER BIOL THER, V11, P127, DOI 10.4161/cbt.11.2.14627
   McCormick J, 2012, J CELL MOL MED, V16, P386, DOI 10.1111/j.1582-4934.2011.01323.x
   Mihara M, 2003, MOL CELL, V11, P577, DOI 10.1016/S1097-2765(03)00050-9
   MIYASHITA T, 1994, CANCER RES, V54, P3131
   Mizushima N, 2011, CELL, V147, P728, DOI 10.1016/j.cell.2011.10.026
   Mizushima N, 2011, ANNU REV CELL DEV BI, V27, P107, DOI 10.1146/annurev-cellbio-092910-154005
   Morselli E, 2010, CELL DEATH DIS, V1, DOI 10.1038/cddis.2009.8
   Morselli E, 2008, CELL CYCLE, V7, P3056, DOI 10.4161/cc.7.19.6751
   Morselli E, 2008, CELL RES, V18, P708, DOI 10.1038/cr.2008.77
   Morselli E, 2011, CELL CYCLE, V10, P2763, DOI 10.4161/cc.10.16.16868
   Morselli E, 2011, ANTIOXID REDOX SIGN, V14, P2251, DOI 10.1089/ars.2010.3478
   Morselli E, 2009, BBA-MOL CELL RES, V1793, P1524, DOI 10.1016/j.bbamcr.2009.01.006
   Muller PAJ, 2013, NAT CELL BIOL, V15, P2, DOI 10.1038/ncb2641
   Munir S, 2012, ONCOIMMUNOLOGY, V1, P1290, DOI 10.4161/onci.21625
   Murray-Zmijewski F, 2008, NAT REV MOL CELL BIO, V9, P702, DOI 10.1038/nrm2451
   Nakagawa Y, 2009, CIRC RES, V105, P746, DOI 10.1161/CIRCRESAHA.109.206037
   Nakamoto M, 2012, IMMUNITY, V36, P658, DOI 10.1016/j.immuni.2012.03.003
   Nelson KL, 1998, J BIOL CHEM, V273, P7072, DOI 10.1074/jbc.273.12.7072
   Niso-Santano M, 2013, AUTOPHAGY, V9, P415, DOI 10.4161/auto.22910
   Niso-Santano M, 2012, AUTOPHAGY, V8, P268, DOI 10.4161/auto.8.2.18845
   Nivon M, 2009, AUTOPHAGY, V5, P766, DOI 10.4161/auto.8788
   Peterson WM, 2000, J NEUROSCI, V20, P4081
   Pierdominici M, 2012, FASEB J, V26, P1400, DOI 10.1096/fj.11-194175
   Pietrzak M, 2008, BIOL CHEM, V389, P383, DOI 10.1515/BC.2008.039
   Pike LRG, 2013, BIOCHEM J, V449, P389, DOI 10.1042/BJ20120972
   Pike LRG, 2012, MOL BIOL REP, V39, P10811, DOI 10.1007/s11033-012-1975-3
   Qing GL, 2007, CELL RES, V17, P520, DOI 10.1038/cr.2007.47
   Rabinowitz JD, 2010, SCIENCE, V330, P1344, DOI 10.1126/science.1193497
   Raciti M, 2012, CELL DEATH DIS, V3, DOI 10.1038/cddis.2012.167
   Rasmussen SB, 2011, J IMMUNOL, V187, P5268, DOI 10.4049/jimmunol.1100949
   Ratovitski EA, 2011, ARCH BIOCHEM BIOPHYS, V506, P208, DOI 10.1016/j.abb.2010.11.020
   Ravikumar B, 2010, PHYSIOL REV, V90, P1383, DOI 10.1152/physrev.00030.2009
   Reef S, 2008, AUTOPHAGY, V4, P866, DOI 10.4161/auto.6691
   Ren ZY, 2008, BIOCHEM BIOPH RES CO, V374, P1, DOI 10.1016/j.bbrc.2008.04.049
   Riley T, 2008, NAT REV MOL CELL BIO, V9, P402, DOI 10.1038/nrm2395
   Rodriguez-Enriquez S, 2006, AUTOPHAGY, V2, P39, DOI 10.4161/auto.2229
   Rosenbluth JM, 2008, MOL CELL BIOL, V28, P5951, DOI 10.1128/MCB.00305-08
   Rouschop KMA, 2010, J CLIN INVEST, V120, P127, DOI 10.1172/JCI40027
   Rzymski T, 2010, ONCOGENE, V29, P4424, DOI 10.1038/onc.2010.191
   Sanchez AMJ, 2012, J CELL BIOCHEM, V113, P695, DOI 10.1002/jcb.23399
   Sandri M, 2004, CELL, V117, P399, DOI 10.1016/S0092-8674(04)00400-3
   Scherz-Shouval R, 2010, P NATL ACAD SCI USA, V107, P18511, DOI 10.1073/pnas.1006124107
   Schlottmann S, 2008, MEDIAT INFLAMM, V2008, DOI 10.1155/2008/725854
   SCHWARZE MMK, 1995, CANCER RES, V55, P2262
   Semenza GL, 2007, SCI STKE, DOI DOI 10.1126/STKE.4072007CM8
   Senftleben U, 2001, SCIENCE, V293, P1495, DOI 10.1126/science.1062677
   Sengupta A, 2009, J BIOL CHEM, V284, P28319, DOI 10.1074/jbc.M109.024406
   Seo YK, 2011, CELL METAB, V13, P367, DOI 10.1016/j.cmet.2011.03.005
   Settembre C, 2011, SCIENCE, V332, P1429, DOI 10.1126/science.1204592
   Shaid S, 2013, CELL DEATH DIFFER, V20, P21, DOI 10.1038/cdd.2012.72
   Shaw J, 2006, CIRC RES, V99, P1347, DOI 10.1161/01.RES.0000251744.06138.50
   Shaw J, 2008, P NATL ACAD SCI USA, V105, P20734, DOI 10.1073/pnas.0807735105
   Shen SS, 2012, MOL CELL, V48, P667, DOI 10.1016/j.molcel.2012.09.013
   Sheng Z, 2011, BLOOD, V118, P2840, DOI 10.1182/blood-2010-12-322537
   Sun T, 2011, J TRANSL MED, V9, DOI 10.1186/1479-5876-9-161
   Tai WT, 2013, CELL DEATH DIS, V4, DOI 10.1038/cddis.2013.18
   TAKAHASHI K, 1993, INT J CANCER, V55, P453, DOI 10.1002/ijc.2910550322
   Tamatani M, 1999, J BIOL CHEM, V274, P8531, DOI 10.1074/jbc.274.13.8531
   Tasdemir E, 2008, CELL CYCLE, V7, P3006, DOI 10.4161/cc.7.19.6702
   Tasdemir E, 2008, NAT CELL BIOL, V10, P676, DOI 10.1038/ncb1730
   Till Andreas, 2012, Int J Cell Biol, V2012, P512721, DOI 10.1155/2012/512721
   Tsunemi T., 2012, SCI TRANSLATIONAL ME, V4
   Vadlamudi RK, 1998, FEBS LETT, V435, P138, DOI 10.1016/S0014-5793(98)01021-7
   van der Vos KE, 2012, AUTOPHAGY, V8, P1862, DOI 10.4161/auto.22152
   Vandenabeele P, 2010, NAT REV MOL CELL BIO, V11, P700, DOI 10.1038/nrm2970
   Vidal RL, 2013, CELL RES, V23, P463, DOI 10.1038/cr.2013.9
   Vitale I, 2011, NAT REV MOL CELL BIO, V12, P384, DOI 10.1038/nrm3115
   Vousden KH, 2009, NAT REV CANCER, V9, P691, DOI 10.1038/nrc2715
   Vousden KH, 2009, CELL, V137, P413, DOI 10.1016/j.cell.2009.04.037
   Wan FY, 2010, CELL RES, V20, P24, DOI 10.1038/cr.2009.137
   Wang Z, 2008, J BIOL CHEM, V283, P10698, DOI 10.1074/jbc.M800806200
   Watkins SK, 2012, ONCOIMMUNOLOGY, V1, P252, DOI 10.4161/onci.1.2.18241
   Wegrzyn J, 2009, SCIENCE, V323, P793, DOI 10.1126/science.1164551
   WEN ZL, 1995, CELL, V82, P241, DOI 10.1016/0092-8674(95)90311-9
   Williams JA, 2012, PLOS ONE, V7, DOI 10.1371/journal.pone.0043961
   Wong E, 2010, NAT NEUROSCI, V13, P805, DOI 10.1038/nn.2575
   Xie M, 2011, CURR OPIN CARDIOL, V26, P216, DOI 10.1097/HCO.0b013e328345980a
   Xiong XW, 2012, J BIOL CHEM, V287, P39107, DOI 10.1074/jbc.M112.412569
   Yang N, 2008, PLOS ONE, V3, DOI 10.1371/journal.pone.0001758
   Yang ZF, 2010, NAT CELL BIOL, V12, P814, DOI 10.1038/ncb0910-814
   Yang ZF, 2010, CURR OPIN CELL BIOL, V22, P124, DOI 10.1016/j.ceb.2009.11.014
   Yee KS, 2009, CELL DEATH DIFFER, V16, P1135, DOI 10.1038/cdd.2009.28
   Yokogami K, 2000, CURR BIOL, V10, P47, DOI 10.1016/S0960-9822(99)00268-7
   Yoon S, 2012, ONCOGENE, V31, P3467, DOI 10.1038/onc.2011.517
   Yoon S, 2010, AUTOPHAGY, V6, P1125, DOI 10.4161/auto.6.8.13547
   You H, 2006, P NATL ACAD SCI USA, V103, P9051, DOI 10.1073/pnas.0600889103
   Yousefi S, 2006, NAT CELL BIOL, V8, P1124, DOI 10.1038/ncb1482
   Yu H, 2004, NAT REV CANCER, V4, P97, DOI 10.1038/nrc1275
   Yu H, 2007, NAT REV IMMUNOL, V7, P41, DOI 10.1038/nri1995
   Yu H, 2009, NAT REV CANCER, V9, P798, DOI 10.1038/nrc2734
   Yu M, 2010, CURR GENOMICS, V11, P287, DOI 10.2174/138920210791233117
   Yuan ZL, 2005, SCIENCE, V307, P269, DOI 10.1126/science.1105166
   Zalckvar E, 2009, EMBO REP, V10, P285, DOI 10.1038/embor.2008.246
   Zhang HF, 2008, J BIOL CHEM, V283, P10892, DOI 10.1074/jbc.M800102200
   Zhang LM, 2012, SHOCK, V37, P511, DOI 10.1097/SHK.0b013e318249cfa2
   Zhang LM, 2012, MOL MED, V18, P201, DOI 10.2119/molmed.2011.00282
   ZHANG XK, 1995, SCIENCE, V267, P1990, DOI 10.1126/science.7701321
   Zhang Y, 2012, ONCOGENE, V31, P1055, DOI 10.1038/onc.2011.290
   Zhao J, 2007, CELL METAB, V6, P472, DOI 10.1016/j.cmet.2007.11.004
   ZHONG Z, 1994, SCIENCE, V264, P95, DOI 10.1126/science.8140422
   Zhou JY, 2012, AUTOPHAGY, V8, P1712, DOI 10.4161/auto.21830
NR 242
TC 184
Z9 197
U1 1
U2 91
PU ACADEMIC PRESS LTD- ELSEVIER SCIENCE LTD
PI LONDON
PA 24-28 OVAL RD, LONDON NW1 7DX, ENGLAND
SN 1044-579X
EI 1096-3650
J9 SEMIN CANCER BIOL
JI Semin. Cancer Biol.
PD OCT
PY 2013
VL 23
IS 5
BP 310
EP 322
DI 10.1016/j.semcancer.2013.05.008
PG 13
WC Oncology
WE Science Citation Index Expanded (SCI-EXPANDED)
SC Oncology
GA 240ZY
UT WOS:000326137400003
PM 23726895
DA 2022-04-10
ER

PT J
AU Qiao, FY
   Mi, J
   Wilson, JB
   Zhi, G
   Bucheimer, NR
   Jones, NJ
   Kupfer, GM
AF Qiao, FY
   Mi, J
   Wilson, JB
   Zhi, G
   Bucheimer, NR
   Jones, NJ
   Kupfer, GM
TI Phosphorylation of Fanconi anemia (FA) complementation group G protein,
   FANCG, at serine 7 is important for function of the FA pathway
SO JOURNAL OF BIOLOGICAL CHEMISTRY
LA English
DT Article
ID GROUP-D GENE; NUCLEAR ACCUMULATION; HEMATOPOIETIC-CELLS;
   GAMMA-INTERFERON; COMPLEX; APOPTOSIS; FANCG/XRCC9; EXPRESSION; BINDS;
   POLYPEPTIDE
AB Fanconi anemia ( FA) is an autosomal recessive disease of cancer susceptibility. FA cells exhibit a characteristic hypersensitivity to DNA cross-linking agents. The molecular mechanism for the disease is unknown as few of the FA proteins have functional motifs. Several post-translational modification of the proteins have been described. We and others (Qiao, F., Moss, A., and Kupfer, G. M. (2001) J. Biol. Chem. 276, 23391-23396 and Futaki, M., Watanabe, S., Kajigaya, S., and Liu, J. M. (2001) Biochem. Biophys. Res. Commun. 281, 347-351) have reported that the FANCG protein ( Fanconi complementation group G) is phosphorylated. We show that in an in vitro kinase reaction FANCG is radioactively labeled. Mass spectrometry analysis detected a peptide containing phosphorylation of serine 7. Using PCR-mediated site-directed mutagenesis we mutated serine 7 to alanine. Only wild-type FANCG cDNA fully corrected FA-G mutant cells. We also tested the effect of human wild-type FANCG in Chinese hamster ovary cells in which the FANCG homologue is mutant. Human FANCG complemented these cells, whereas human FANCG(S7A) did not. Unexpectedly, FANCG( S7A) bound to and stabilized the endogenous forms of the FANCA and FANCC proteins in the FA-G cells. FANCG(S7A) aberrantly localized to globules in chromatin and did not abrogate the internuclear bridges seen in the FA-G mutant cells. Phosphorylation of serine 7 in FANCG is functionally important in the FA pathway.
C1 Univ Virginia Hlth Syst, Dept Microbiol, Charlottesville, VA 22908 USA.
   Univ Virginia Hlth Syst, Dept Pediat, Charlottesville, VA 22908 USA.
   Univ Liverpool, Sch Biol Sci, Liverpool L69 7ZB, Merseyside, England.
RP Kupfer, GM (corresponding author), Univ Virginia Hlth Syst, Dept Microbiol, Charlottesville, VA 22908 USA.
EM gk9@virginia.edu
RI Jones, Nigel J/D-1997-2010
FU NATIONAL HEART, LUNG, AND BLOOD INSTITUTEUnited States Department of
   Health & Human ServicesNational Institutes of Health (NIH) - USANIH
   National Heart Lung & Blood Institute (NHLBI) [R01HL063776] Funding
   Source: NIH RePORTER; NHLBI NIH HHSUnited States Department of Health &
   Human ServicesNational Institutes of Health (NIH) - USANIH National
   Heart Lung & Blood Institute (NHLBI) [HL-063776] Funding Source: Medline
CR Adachi D, 2002, HUM MOL GENET, V11, P3125, DOI 10.1093/hmg/11.25.3125
   Akkari YMN, 2000, MOL CELL BIOL, V20, P8283, DOI 10.1128/MCB.20.21.8283-8289.2000
   ALTER BP, 1993, HEMATOLOGY INFANCY C, V1, P216
   Apostolou S, 1996, NAT GENET, V14, P324, DOI 10.1038/ng1196-324
   AUERBACH AD, 1997, GENETIC BASIS HUMAN, P317
   Blom E, 2004, DNA REPAIR, V3, P77, DOI 10.1016/j.dnarep.2003.09.007
   Blower MD, 2002, DEV CELL, V2, P319, DOI 10.1016/S1534-5807(02)00135-1
   Christianson TA, 2000, BLOOD, V95, P725, DOI 10.1182/blood.V95.2.725
   Cumming RC, 2001, NAT MED, V7, P814, DOI 10.1038/89937
   Cumming RC, 1996, BLOOD, V88, P4558, DOI 10.1182/blood.V88.12.4558.bloodjournal88124558
   Cutts SM, 1999, HUM MOL GENET, V8, P1145, DOI 10.1093/hmg/8.7.1145
   de Winter JP, 2000, NAT GENET, V24, P15, DOI 10.1038/71626
   de Winter JP, 1998, NAT GENET, V20, P281, DOI 10.1038/3093
   de Winter JP, 2000, AM J HUM GENET, V67, P1306, DOI 10.1016/S0002-9297(07)62959-0
   de Winter JP, 2000, HUM MOL GENET, V9, P2665, DOI 10.1093/hmg/9.18.2665
   DUTRILLAUX B, 1982, HUM GENET, V62, P327, DOI 10.1007/BF00304549
   ENG JK, 1994, J AM SOC MASS SPECTR, V5, P976, DOI 10.1016/1044-0305(94)80016-2
   FANCONI G., 1967, SEMINARS HAMATOL, V4, P233
   Fanconi G., 1927, JB KINDERHEILKUNDE, V117, P257
   Futaki M, 2001, BIOCHEM BIOPH RES CO, V281, P347, DOI 10.1006/bbrc.2001.4359
   Garcia-Higuera I, 2000, BLOOD, V96, P3224, DOI 10.1182/blood.V96.9.3224.h8003224_3224_3230
   Garcia-Higuera I, 1999, MOL CELL BIOL, V19, P4866
   Garcia-Higuera I, 2001, MOL CELL, V7, P249, DOI 10.1016/S1097-2765(01)00173-3
   Haneline LS, 1998, BLOOD, V91, P4092
   HEAD DR, 1989, CANCER-AM CANCER SOC, V64, P2199, DOI 10.1002/1097-0142(19891201)64:11<2199::AID-CNCR2820641102>3.0.CO;2-3
   Hejna JA, 2000, AM J HUM GENET, V66, P1540, DOI 10.1086/302896
   Joenje H, 2000, AM J HUM GENET, V67, P759, DOI 10.1086/303067
   Joenje H, 1997, AM J HUM GENET, V61, P940, DOI 10.1086/514881
   KAISER TN, 1982, CYTOMETRY, V2, P291
   Kupfer GM, 1997, NAT GENET, V17, P487, DOI 10.1038/ng1297-487
   Kupfer GM, 1996, BLOOD, V88, P1019
   Lamerdin JE, 2004, MUTAGENESIS, V19, P237, DOI 10.1093/mutage/geh019
   Levitus M, 2004, BLOOD, V103, P2498, DOI 10.1182/blood-2003-08-2915
   Liu N, 1997, P NATL ACAD SCI USA, V94, P9232, DOI 10.1073/pnas.94.17.9232
   LoTenFoe JR, 1996, NAT GENET, V14, P320, DOI 10.1038/ng1196-320
   Marathi UK, 1996, BLOOD, V88, P2298, DOI 10.1182/blood.V88.6.2298.bloodjournal8862298
   McCleland ML, 2003, GENE DEV, V17, P101, DOI 10.1101/gad.1040903
   Medhurst AL, 2001, HUM MOL GENET, V10, P423, DOI 10.1093/hmg/10.4.423
   Meetei AR, 2003, NAT GENET, V35, P165, DOI 10.1038/ng1241
   MI J, 2004, IN PRESS BLOOD
   Muchardt C, 1996, EMBO J, V15, P3394, DOI 10.1002/j.1460-2075.1996.tb00705.x
   Naf D, 1998, MOL CELL BIOL, V18, P5952
   Pace P, 2002, EMBO J, V21, P3414, DOI 10.1093/emboj/cdf355
   Pang QS, 2000, MOL CELL BIOL, V20, P4724, DOI 10.1128/MCB.20.13.4724-4735.2000
   Qiao FY, 2001, J BIOL CHEM, V276, P23391, DOI 10.1074/jbc.M101855200
   Rathbun RK, 1997, BLOOD, V90, P974, DOI 10.1182/blood.V90.3.974.974_974_985
   Ridet A, 1997, CANCER RES, V57, P1722
   Schroeder MJ, 2004, ANAL CHEM, V76, P3590, DOI 10.1021/ac0497104
   Shevchenko A, 2001, ANAL BIOCHEM, V296, P279, DOI 10.1006/abio.2001.5321
   STONESIFER KJ, 1987, ACTA CYTOL, V31, P125
   STRATHDEE CA, 1992, NATURE, V356, P763, DOI 10.1038/356763a0
   Taniguchi T, 2002, BLOOD, V100, P2457, DOI 10.1182/blood-2002-03-0860
   Taniguchi T, 2002, CELL, V109, P459, DOI 10.1016/S0092-8674(02)00747-X
   Thomashevski A, 2004, J BIOL CHEM, V279, P26201, DOI 10.1074/jbc.M400091200
   Timmers C, 2001, MOL CELL, V7, P241, DOI 10.1016/S1097-2765(01)00172-1
   van de Vrugt HJ, 2002, GENES CELLS, V7, P333, DOI 10.1046/j.1365-2443.2002.00518.x
   Waisfisz Q, 1999, P NATL ACAD SCI USA, V96, P10320, DOI 10.1073/pnas.96.18.10320
   WHITNEY M, 1995, NAT GENET, V11, P341, DOI 10.1038/ng1195-341
   Whitney MA, 1996, BLOOD, V88, P49
   Wilson JB, 2001, CARCINOGENESIS, V22, P1939, DOI 10.1093/carcin/22.12.1939
   Yagasaki H, 2001, BLOOD, V98, P3650, DOI 10.1182/blood.V98.13.3650
   Yamashita T, 1998, P NATL ACAD SCI USA, V95, P13085, DOI 10.1073/pnas.95.22.13085
   Yamashita T, 1996, BLOOD, V87, P4424, DOI 10.1182/blood.V87.10.4424.bloodjournal87104424
   Zarling AL, 2000, J EXP MED, V192, P1755, DOI 10.1084/jem.192.12.1755
NR 64
TC 35
Z9 37
U1 0
U2 11
PU AMER SOC BIOCHEMISTRY MOLECULAR BIOLOGY INC
PI ROCKVILLE
PA 11200 ROCKVILLE PIKE, SUITE 302, ROCKVILLE, MD, UNITED STATES
SN 0021-9258
EI 1083-351X
J9 J BIOL CHEM
JI J. Biol. Chem.
PD OCT 29
PY 2004
VL 279
IS 44
BP 46035
EP 46045
DI 10.1074/jbc.M408323200
PG 11
WC Biochemistry & Molecular Biology
WE Science Citation Index Expanded (SCI-EXPANDED)
SC Biochemistry & Molecular Biology
GA 865IC
UT WOS:000224694900089
PM 15299017
OA hybrid
DA 2022-04-10
ER

PT J
AU Zhang, Y
   Wu, XF
   Tao, WA
AF Zhang, Ying
   Wu, Xiaofeng
   Tao, W. Andy
TI Characterization and applications of extracellular vesicle proteome with
   post-translational modification
SO TRAC-TRENDS IN ANALYTICAL CHEMISTRY
LA English
DT Review
DE Extracellular vesicles; Exosome; post-translational modification;
   Glycosylation; Phosphorylation; Proteomics; Mass spectrometry
ID EXOSOME ISOLATION; O-GLCNACYLATION; MICROVESICLES; REVEALS;
   GLYCOSYLATION; SURFACE; GLYCOPEPTIDE; DISCOVERY; CHEMISTRY; PROTEINS
AB Extracellular vesicles (EVs) are a diverse population of complex membrane-encapsulated vesicles released by a variety of cell types and exist in most of body fluids. Continuously growing number of reports revealed that EVs participate in multiple biological processes, such as intercellular communication, immune regulation, and dissemination of cancer cells. Accordingly, recent attention has been given to the characterization of extracellular vesicles and their components. This review focuses on state-of-the-art proteomic technologies to analyze proteomes of EVs, especially their post-translational modification (PTMs). With their strong biological relevance and the relatively noninvasive accessibility from body fluids, the promising potential and early applications of EV proteome and its PTMs as attracting biomarkers sources are also evaluated. (C) 2018 Elsevier B.V. All rights reserved.
C1 [Zhang, Ying] Fudan Univ, Shanghai Minhang Hosp, Shanghai 200032, Peoples R China.
   [Zhang, Ying] Fudan Univ, Inst Biomed Sci, Shanghai 200032, Peoples R China.
   [Wu, Xiaofeng; Tao, W. Andy] Purdue Univ, Dept Chem, W Lafayette, IN 47907 USA.
   [Tao, W. Andy] Purdue Univ, Dept Biochem, W Lafayette, IN 47907 USA.
RP Tao, WA (corresponding author), Purdue Univ, Dept Chem, W Lafayette, IN 47907 USA.
EM watao@purdue.edu
RI Tao, Weiguo/AAL-2777-2020; Tao, Andy/N-1290-2019
OI Tao, Weiguo/0000-0002-5535-5517; 
FU NIHUnited States Department of Health & Human ServicesNational
   Institutes of Health (NIH) - USA [5R01GM088317, 1R01GM111788];
   NSFNational Science Foundation (NSF) [1506752]; Chinese NSF Grant
   [21675031]; Purdue University Center for Cancer Research [P30 CA023168]
FX This work has been funded by NIH Grants 5R01GM088317 and 1R01GM111788,
   NSF Grant 1506752, and Chinese NSF Grant 21675031. Additional support
   was provided by the Purdue University Center for Cancer Research (Grant
   P30 CA023168).
CR Alvarez ML, 2012, KIDNEY INT, V82, P1024, DOI 10.1038/ki.2012.256
   Andre F, 2002, LANCET, V360, P295, DOI 10.1016/S0140-6736(02)09552-1
   Barres C, 2010, BLOOD, V115, P696, DOI 10.1182/blood-2009-07-231449
   Boelens MC, 2014, CELL, V159, P499, DOI 10.1016/j.cell.2014.09.051
   Chaiyawat P, 2016, CANCER GENOM PROTEOM, V13, P387
   Chen CC, 2014, ANALYST, V139, P688, DOI 10.1039/c3an01813j
   Chen C, 2010, LAB CHIP, V10, P505, DOI 10.1039/b916199f
   Chen IH, 2018, ANAL CHEM, V90, P6307, DOI 10.1021/acs.analchem.8b01090
   Chen IH, 2017, P NATL ACAD SCI USA, V114, P3175, DOI 10.1073/pnas.1618088114
   Christiansen MN, 2014, PROTEOMICS, V14, P525, DOI 10.1002/pmic.201300387
   Costa J, 2018, ANAL CHEM, V90, P7871, DOI 10.1021/acs.analchem.7b05455
   Davies RT, 2012, LAB CHIP, V12, P5202, DOI 10.1039/c2lc41006k
   de Menezes-Neto A, 2015, J EXTRACELL VESICLES, V4, DOI 10.3402/jev.v4.27378
   Dragovic RA, 2011, NANOMED-NANOTECHNOL, V7, P780, DOI 10.1016/j.nano.2011.04.003
   EL Andaloussi S, 2013, NAT REV DRUG DISCOV, V12, P348, DOI 10.1038/nrd3978
   Garnier D, 2013, EXP CELL RES, V319, P2747, DOI 10.1016/j.yexcr.2013.08.003
   Gonzales PA, 2009, J AM SOC NEPHROL, V20, P363, DOI 10.1681/ASN.2008040406
   Guo JH, 2016, J PROTEOME RES, V15, P4060, DOI 10.1021/acs.jproteome.6b00391
   Heijnen HFG, 1999, BLOOD, V94, P3791, DOI 10.1182/blood.V94.11.3791.423a22_3791_3799
   Huebner AR, 2016, MOL CELL PROTEOMICS, V15, P1556, DOI 10.1074/mcp.M115.054965
   Huttlin EL, 2010, CELL, V143, P1174, DOI 10.1016/j.cell.2010.12.001
   Katzmann DJ, 2001, CELL, V106, P145, DOI 10.1016/S0092-8674(01)00434-2
   Konoshenko MY, 2018, BIOMED RES INT, V2018, DOI 10.1155/2018/8545347
   Kowal J, 2016, P NATL ACAD SCI USA, V113, pE968, DOI 10.1073/pnas.1521230113
   Krishnamoorthy L, 2009, NAT CHEM BIOL, V5, P244, DOI 10.1038/nchembio.151
   Kunadt M, 2015, ACTA NEUROPATHOL, V129, P695, DOI 10.1007/s00401-015-1408-1
   Lee K, 2015, ACS NANO, V9, P2321, DOI 10.1021/nn506538f
   Li P, 2017, THERANOSTICS, V7, P789, DOI 10.7150/thno.18133
   Liga A, 2015, LAB CHIP, V15, P2388, DOI 10.1039/c5lc00240k
   Logozzi M, 2009, PLOS ONE, V4, DOI 10.1371/journal.pone.0005219
   Luga V, 2012, CELL, V151, P1542, DOI 10.1016/j.cell.2012.11.024
   Mathivanan S, 2010, MOL CELL PROTEOMICS, V9, P197, DOI 10.1074/mcp.M900152-MCP200
   Melo SA, 2015, NATURE, V523, P177, DOI 10.1038/nature14581
   Netsirisawan P, 2015, CANCER GENOM PROTEOM, V12, P201
   Palmisano G, 2012, MOL CELL PROTEOMICS, V11, P230, DOI 10.1074/mcp.M111.012732
   Raposo G, 2013, J CELL BIOL, V200, P373, DOI 10.1083/jcb.201211138
   Robbins PD, 2014, NAT REV IMMUNOL, V14, P195, DOI 10.1038/nri3622
   Saenz-Cuesta M, 2015, FRONT IMMUNOL, V6, DOI 10.3389/fimmu.2015.00050
   Saraswat M, 2015, MOL CELL PROTEOMICS, V14, P263, DOI 10.1074/mcp.M114.040345
   Shao HL, 2018, CHEM REV, V118, P1917, DOI 10.1021/acs.chemrev.7b00534
   Shields SB, 2011, TRAFFIC, V12, P1306, DOI 10.1111/j.1600-0854.2011.01242.x
   Sinha A, 2014, BIOCHEM BIOPH RES CO, V445, P694, DOI 10.1016/j.bbrc.2013.12.070
   Spiro RG, 2002, GLYCOBIOLOGY, V12, p43R, DOI 10.1093/glycob/12.4.43R
   Staubach S, 2012, J PROTEOME RES, V11, P906, DOI 10.1021/pr200711w
   Szabo-Taylor K, 2015, SEMIN CELL DEV BIOL, V40, P8, DOI 10.1016/j.semcdb.2015.02.012
   Tao WA, 2005, NAT METHODS, V2, P591, DOI 10.1038/NMETH776
   Tauro BJ, 2012, METHODS, V56, P293, DOI 10.1016/j.ymeth.2012.01.002
   Tkach M, 2016, CELL, V164, P1226, DOI 10.1016/j.cell.2016.01.043
   Trajkovic K, 2008, SCIENCE, V319, P1244, DOI 10.1126/science.1153124
   Vader P, 2016, ADV DRUG DELIVER REV, V106, P148, DOI 10.1016/j.addr.2016.02.006
   van der Pol E, 2012, PHARMACOL REV, V64, P676, DOI 10.1124/pr.112.005983
   Van Deun J, 2014, J EXTRACELL VESICLES, V3, DOI 10.3402/jev.v3.24858
   van Niel G, 2018, NAT REV MOL CELL BIO, V19, P213, DOI 10.1038/nrm.2017.125
   Villarroya-Beltri C, 2016, NAT COMMUN, V7, DOI 10.1038/ncomms13588
   Villarroya-Beltri C, 2013, NAT COMMUN, V4, DOI 10.1038/ncomms3980
   Wan Y, 2017, NAT BIOMED ENG, V1, DOI 10.1038/s41551-017-0058
   Wang ZX, 2013, LAB CHIP, V13, P2879, DOI 10.1039/c3lc41343h
   Whiteside TL, 2017, ANN TRANSL MED, V5, DOI 10.21037/atm.2017.01.62
   Wu MX, 2017, P NATL ACAD SCI USA, V114, P10584, DOI 10.1073/pnas.1709210114
   Xu GQ, 2010, NAT BIOTECHNOL, V28, P868, DOI 10.1038/nbt.1654
   Yuana Y, 2014, J EXTRACELL VESICLES, V3, DOI 10.3402/jev.v3.23262
   Zhang HY, 2018, NAT CELL BIOL, V20, P332, DOI 10.1038/s41556-018-0040-4
   Zhang K, 2013, J PROTEOME RES, V12, P844, DOI 10.1021/pr300912q
   Zhang YL, 2017, NATURE, V548, P52, DOI 10.1038/nature23282
   Zhang Y, 2015, CHEM SOC REV, V44, P8260, DOI 10.1039/c4cs00529e
   Zhang Y, 2014, ANAL CHEM, V86, P7920, DOI 10.1021/ac5018666
   Zou GZ, 2017, ANAL CHEM, V89, P5364, DOI 10.1021/acs.analchem.7b00062
NR 67
TC 11
Z9 12
U1 5
U2 70
PU ELSEVIER SCI LTD
PI OXFORD
PA THE BOULEVARD, LANGFORD LANE, KIDLINGTON, OXFORD OX5 1GB, OXON, ENGLAND
SN 0165-9936
EI 1879-3142
J9 TRAC-TREND ANAL CHEM
JI Trac-Trends Anal. Chem.
PD OCT
PY 2018
VL 107
BP 21
EP 30
DI 10.1016/j.trac.2018.07.014
PG 10
WC Chemistry, Analytical
WE Science Citation Index Expanded (SCI-EXPANDED)
SC Chemistry
GA GT9CL
UT WOS:000444837000002
PM 31598025
OA Green Accepted, Bronze
DA 2022-04-10
ER

PT J
AU Shen, M
   Young, A
   Autexier, C
AF Shen, Michelle
   Young, Adrian
   Autexier, Chantal
TI PCNA, a focus on replication stress and the alternative lengthening of
   telomeres pathway
SO DNA REPAIR
LA English
DT Review
DE PCNA; Alternative lengthening of telomeres; Replication stress; Telomere
   replication; DNA damage bypass; DNA repair
AB The maintenance of telomeres, which are specialized stretches of DNA found at the ends of linear chromosomes, is a crucial step for the immortalization of cancer cells. Approximately 10-15 % of cancer cells use a homologous recombination-based mechanism known as the Alternative Lengthening of Telomeres (ALT) pathway to maintain their telomeres. Telomeres in general pose a challenge to DNA replication owing to their repetitive nature and potential for forming secondary structures. Telomeres in ALT(+) cells especially are subject to elevated levels of replication stress compared to telomeres that are maintained by the enzyme telomerase, in part due to the incorporation of telomeric variant repeats at ALT(+) telomeres, their on average longer lengths, and their modified chromatin states. Many DNA metabolic strategies exist to counter replication stress and to protect stalled replication forks. The role of proliferating cell nuclear antigen (PCNA) as a platform for recruiting protein partners that participate in several of these DNA replication and repair pathway has been well-documented. We propose that many of these pathway may be active at ALT(+) telomeres, either to facilitate DNA replication, to manage replication stress, or during telomere extension. Here, we summarize recent evidence detailing the role of PCNA in pathway including DNA secondary structure resolution, DNA damage bypass, replication fork restart, and DNA damage synthesis. We propose that an examination of PCNA and its post-translational modification (PTMs) may offer a unique lens by which we might gain insight into the DNA metabolic landscape that is distinctively present at ALT(+) telomeres.
C1 [Shen, Michelle; Young, Adrian; Autexier, Chantal] McGill Univ, Dept Anat & Cell Biol, Montreal, PQ H3A 0C7, Canada.
   [Shen, Michelle; Young, Adrian; Autexier, Chantal] Jewish Gen Hosp, Lady Davis Inst, Montreal, PQ H3T 1E2, Canada.
RP Autexier, C (corresponding author), McGill Univ, Dept Anat & Cell Biol, Montreal, PQ H3A 0C7, Canada.
EM chantal.autexier@mcgill.ca
OI Shen, Michelle/0000-0002-5686-6618
FU Natural Sciences and Engineering Research Council (NSERC)Natural
   Sciences and Engineering Research Council of Canada (NSERC); NSERC
   Undergraduate Student Research Award (USRA)Natural Sciences and
   Engineering Research Council of Canada (NSERC); Faculty of Medicine
   Internal Studentship (George G. Harris Fellowship) from McGill
   University
FX M.S, A.Y, and C.A would like to thank Jian Qin and Patrick
   LambertLanteigne for editing and comments on the manuscript. This work
   was supported by a Natural Sciences and Engineering Research Council
   (NSERC) grant to C.A., a NSERC Undergraduate Student Research Award
   (USRA) to M.S. and a Faculty of Medicine Internal Studentship (George G.
   Harris Fellowship) from McGill University to A.Y.
CR Aaboud M, 2017, J HIGH ENERGY PHYS, P1, DOI 10.1007/JHEP02(2017)117
   Abbas T, 2008, GENE DEV, V22, P2496, DOI 10.1101/gad.1676108
   ALLSHIRE RC, 1989, NUCLEIC ACIDS RES, V17, P4611, DOI 10.1093/nar/17.12.4611
   Amato R, 2020, GENES-BASEL, V11, DOI 10.3390/genes11030304
   Apte MS, 2017, CRIT REV BIOCHEM MOL, V52, P57, DOI 10.1080/10409238.2016.1260090
   Arbel M, 2020, MBIO, V11, DOI 10.1128/mBio.00705-20
   Azzalin CM, 2015, TRENDS CELL BIOL, V25, P29, DOI 10.1016/j.tcb.2014.08.007
   Bacquin A, 2013, NUCLEIC ACIDS RES, V41, P6501, DOI 10.1093/nar/gkt397
   Bandaria JN, 2016, CELL, V164, P735, DOI 10.1016/j.cell.2016.01.036
   Bertuch AA, 2016, RNA BIOL, V13, P696, DOI 10.1080/15476286.2015.1094596
   Bettin N, 2019, CELLS-BASEL, V8, DOI 10.3390/cells8030246
   Bhat KP, 2018, NAT STRUCT MOL BIOL, V25, P446, DOI 10.1038/s41594-018-0075-z
   Bochman ML, 2010, DNA REPAIR, V9, P237, DOI 10.1016/j.dnarep.2010.01.008
   Boehm EM, 2016, BIOESSAYS, V38, P1117, DOI 10.1002/bies.201600116
   Boehm EM, 2016, J BIOL CHEM, V291, P8735, DOI 10.1074/jbc.M115.697938
   Boule JB, 2005, NATURE, V438, P57, DOI 10.1038/nature04091
   Branzei D, 2016, DNA REPAIR, V44, P68, DOI 10.1016/j.dnarep.2016.05.008
   Branzei D, 2008, NATURE, V456, P915, DOI 10.1038/nature07587
   BRYAN TM, 1995, EMBO J, V14, P4240, DOI 10.1002/j.1460-2075.1995.tb00098.x
   Bugreev DV, 2007, NAT STRUCT MOL BIOL, V14, P746, DOI 10.1038/nsmb1268
   Bugreev DV, 2006, NATURE, V442, P590, DOI 10.1038/nature04889
   Burkovics P, 2016, NUCLEIC ACIDS RES, V44, P3176, DOI 10.1093/nar/gkw024
   Buzovetsky O, 2017, CELL REP, V21, P1707, DOI 10.1016/j.celrep.2017.10.079
   Cazzalini O, 2014, NUCLEIC ACIDS RES, V42, P8433, DOI 10.1093/nar/gku533
   Cho NW, 2014, CELL, V159, P108, DOI 10.1016/j.cell.2014.08.030
   Choe KN, 2017, MOL CELL, V65, P380, DOI 10.1016/j.molcel.2016.12.020
   Cicconi A, 2020, CURR OPIN GENET DEV, V60, P77, DOI 10.1016/j.gde.2020.02.016
   Conomos D, 2014, NAT STRUCT MOL BIOL, V21, P760, DOI 10.1038/nsmb.2877
   Conomos D, 2012, J CELL BIOL, V199, P893, DOI 10.1083/jcb.201207189
   Conti BA, 2020, DNA REPAIR, V95, DOI 10.1016/j.dnarep.2020.102947
   Costantino L, 2014, SCIENCE, V343, P88, DOI 10.1126/science.1243211
   Cox KE, 2016, CELL REP, V14, P1032, DOI 10.1016/j.celrep.2016.01.011
   Dahan D, 2018, NUCLEIC ACIDS RES, V46, P11847, DOI 10.1093/nar/gky1065
   Daigaku Y, 2010, NATURE, V465, P951, DOI 10.1038/nature09097
   De March M, 2017, CRIT REV BIOCHEM MOL, V52, P663, DOI 10.1080/10409238.2017.1364218
   De March M, 2017, NAT COMMUN, V8, DOI 10.1038/ncomms13935
   Deegan TD, 2016, CURR OPIN STRUC BIOL, V37, P145, DOI 10.1016/j.sbi.2016.01.014
   Deng Z, 2009, MOL CELL, V35, P403, DOI 10.1016/j.molcel.2009.06.025
   Diamant N, 2012, NUCLEIC ACIDS RES, V40, P170, DOI 10.1093/nar/gkr596
   Dilley RL, 2016, NATURE, V539, P54, DOI 10.1038/nature20099
   Doksani Y, 2013, CELL, V155, P345, DOI 10.1016/j.cell.2013.09.048
   Dovrat D, 2014, P NATL ACAD SCI USA, V111, P14118, DOI 10.1073/pnas.1321349111
   Ducoux M, 2001, J BIOL CHEM, V276, P49258, DOI 10.1074/jbc.M106990200
   Fasching CL, 2007, CANCER RES, V67, P7072, DOI 10.1158/0008-5472.CAN-07-1556
   Gali H, 2012, NUCLEIC ACIDS RES, V40, P6049, DOI 10.1093/nar/gks256
   Garcia-Exposito L, 2016, CELL REP, V17, P1858, DOI 10.1016/j.celrep.2016.10.048
   Garcia-Rodriguez N, 2016, FRONT GENET, V7, DOI 10.3389/fgene.2016.00087
   Gauchier M, 2019, SCI ADV, V5, DOI 10.1126/sciadv.aav3673
   Gazy I, 2015, MUTAT RES-REV MUTAT, V763, P267, DOI 10.1016/j.mrrev.2014.11.007
   Georgescu RE, 2015, ELIFE, V4, DOI 10.7554/eLife.04988
   Georgescu RE, 2014, NAT STRUCT MOL BIOL, V21, P664, DOI 10.1038/nsmb.2851
   Gilljam KM, 2009, J CELL BIOL, V186, P645, DOI 10.1083/jcb.200903138
   Goldberg AD, 2010, CELL, V140, P678, DOI 10.1016/j.cell.2010.01.003
   Gonzalez-Magana A, 2020, BIOMOLECULES, V10, DOI 10.3390/biom10040570
   Griffith JD, 1999, CELL, V97, P503, DOI 10.1016/S0092-8674(00)80760-6
   Heaphy CM, 2011, SCIENCE, V333, P425, DOI 10.1126/science.1207313
   Henson JD, 2009, NAT BIOTECHNOL, V27, P1181, DOI 10.1038/nbt.1587
   Hoang SM, 2020, TRENDS CANCER, V6, P247, DOI 10.1016/j.trecan.2019.12.009
   Hoege C, 2002, NATURE, V419, P135, DOI 10.1038/nature00991
   Jiang WQ, 2009, J CELL BIOL, V185, P797, DOI 10.1083/jcb.200810084
   Jimenez-Martin A, 2020, SCI ADV, V6, DOI 10.1126/sciadv.aaz3327
   Johnson C, 2016, CELL REP, V16, P684, DOI 10.1016/j.celrep.2016.06.030
   Kang MS, 2019, NAT COMMUN, V10, DOI 10.1038/s41467-019-10376-w
   Kelch BA, 2016, BIOPOLYMERS, V105, P532, DOI 10.1002/bip.22827
   KELMAN Z, 1995, NUCLEIC ACIDS RES, V23, P3613, DOI 10.1093/nar/23.18.3613
   Kolinjivadi AM, 2017, MOL CELL, V67, P867, DOI 10.1016/j.molcel.2017.07.001
   Krokan HE, 2013, CSH PERSPECT BIOL, V5, DOI 10.1101/cshperspect.a012583
   Kubota T, 2013, MOL CELL, V50, P273, DOI 10.1016/j.molcel.2013.02.012
   Law MJ, 2010, CELL, V143, P367, DOI 10.1016/j.cell.2010.09.023
   Le S, 1999, GENETICS, V152, P143
   Lecona E, 2016, NAT STRUCT MOL BIOL, V23, P270, DOI 10.1038/nsmb.3185
   Lee M, 2014, NUCLEIC ACIDS RES, V42, P1733, DOI 10.1093/nar/gkt1117
   Leung W, 2019, GENES-BASEL, V10, DOI 10.3390/genes10010010
   Li DQ, 2010, CELL CYCLE, V9, P2071, DOI 10.4161/cc.9.11.11735
   Li DQ, 2010, J BIOL CHEM, V285, P10044, DOI 10.1074/jbc.M109.079095
   Li M, 2018, NAT COMMUN, V9, DOI 10.1038/s41467-018-05236-y
   Llorente B, 2008, CELL CYCLE, V7, P859, DOI 10.4161/cc.7.7.5613
   Lovejoy CA, 2012, PLOS GENET, V8, DOI 10.1371/journal.pgen.1002772
   Lu R, 2019, NAT COMMUN, V10, DOI 10.1038/s41467-019-10180-6
   Lydeard JR, 2007, NATURE, V448, P820, DOI 10.1038/nature06047
   Maestroni L, 2017, GENES-BASEL, V8, DOI 10.3390/genes8020055
   Malkova A, 2013, CURR OPIN GENET DEV, V23, P271, DOI 10.1016/j.gde.2013.05.007
   Mason-Osann E, 2020, EMBO REP, V21, DOI 10.15252/embr.201949495
   Masuda Y, 2019, CRIT REV BIOCHEM MOL, V54, P418, DOI 10.1080/10409238.2019.1687420
   McEachern MJ, 2006, ANNU REV BIOCHEM, V75, P111, DOI 10.1146/annurev.biochem.74.082803.133234
   Mendez-Bermudez A, 2009, NUCLEIC ACIDS RES, V37, P6225, DOI 10.1093/nar/gkp629
   Min J, 2017, MOL CELL BIOL, V37, DOI 10.1128/MCB.00226-17
   Mochizuki AL, 2017, MOL CELL BIOL, V37, DOI 10.1128/MCB.00117-17
   Mohiuddin M, 2018, P NATL ACAD SCI USA, V115, P12793, DOI 10.1073/pnas.1716349115
   Moldovan GL, 2012, MOL CELL, V45, P75, DOI 10.1016/j.molcel.2011.11.010
   Montero JJ, 2018, NAT COMMUN, V9, DOI 10.1038/s41467-018-03916-3
   Mukherjee S, 2018, INT J MOL SCI, V19, DOI 10.3390/ijms19113442
   Nabetani A, 2009, MOL CELL BIOL, V29, P703, DOI 10.1128/MCB.00603-08
   Nalepa G, 2018, NAT REV CANCER, V18, P168, DOI 10.1038/nrc.2017.116
   Negishi Y, 2015, BIOCHEM BIOPH RES CO, V467, P1052, DOI 10.1016/j.bbrc.2015.09.176
   Nera B, 2015, NAT COMMUN, V6, DOI 10.1038/ncomms10132
   Niimi A, 2008, P NATL ACAD SCI USA, V105, P16125, DOI 10.1073/pnas.0802727105
   Ohki R, 2004, NUCLEIC ACIDS RES, V32, P1627, DOI 10.1093/nar/gkh309
   Ortega J, 2015, P NATL ACAD SCI USA, V112, P5667, DOI 10.1073/pnas.1417711112
   Ouyang KJ, 2009, PLOS BIOL, V7, DOI 10.1371/journal.pbio.1000252
   Park SH, 2019, NAT COMMUN, V10, DOI 10.1038/s41467-019-13667-4
   Parker JL, 2008, EMBO J, V27, P2422, DOI 10.1038/emboj.2008.162
   Parker JL, 2012, NUCLEIC ACIDS RES, V40, P11380, DOI 10.1093/nar/gks892
   Peng A, 2018, EPIGENET CHROMATIN, V11, DOI 10.1186/s13072-018-0213-1
   Burkovics P, 2013, EMBO J, V32, P742, DOI 10.1038/emboj.2013.9
   Pfander B, 2005, NATURE, V436, P428, DOI 10.1038/nature03665
   Phillips JA, 2015, PLOS GENET, V11, DOI 10.1371/journal.pgen.1005186
   Porro A, 2014, NAT COMMUN, V5, DOI 10.1038/ncomms6379
   Potts PR, 2007, NAT STRUCT MOL BIOL, V14, P581, DOI 10.1038/nsmb1259
   Ramamoorthy M, 2015, CANCER CELL, V28, P357, DOI 10.1016/j.ccell.2015.08.003
   Ripley BM, 2020, GENES-BASEL, V11, DOI 10.3390/genes11020138
   Rippe K, 2015, NAT STRUCT MOL BIOL, V22, P853, DOI 10.1038/nsmb.3078
   Rizzo A, 2009, NUCLEIC ACIDS RES, V37, P5353, DOI 10.1093/nar/gkp582
   Rodriguez-Lopez AM, 2003, MECH AGEING DEV, V124, P167, DOI 10.1016/S0047-6374(02)00131-8
   Rohleder F, 2016, NUCLEIC ACIDS RES, V44, P3219, DOI 10.1093/nar/gkw037
   Root H, 2016, HUM MOL GENET, V25, P3255, DOI 10.1093/hmg/ddw175
   Rosenfeld JA, 2009, BMC GENOMICS, V10, DOI 10.1186/1471-2164-10-143
   Saada AA, 2018, DNA REPAIR, V71, P135, DOI 10.1016/j.dnarep.2018.08.017
   Saint-Leger A, 2014, CELL CYCLE, V13, P2469, DOI 10.4161/cc.29422
   Sarek G, 2015, MOL CELL, V57, P622, DOI 10.1016/j.molcel.2014.12.024
   Scheibe M, 2013, GENOME RES, V23, P2149, DOI 10.1101/gr.151878.112
   Schertzer M, 2015, NUCLEIC ACIDS RES, V43, P1834, DOI 10.1093/nar/gku1402
   Schoeftner S, 2010, SEMIN CELL DEV BIOL, V21, P186, DOI 10.1016/j.semcdb.2009.09.015
   Schotta G, 2004, GENE DEV, V18, P1251, DOI 10.1101/gad.300704
   SCHULZ VP, 1994, CELL, V76, P145, DOI 10.1016/0092-8674(94)90179-1
   Selak N, 2008, NUCLEIC ACIDS RES, V36, P5166, DOI 10.1093/nar/gkn498
   Shemesh K, 2017, NUCLEIC ACIDS RES, V45, P3189, DOI 10.1093/nar/gkw1348
   Shen JC, 2001, MECH AGEING DEV, V122, P921, DOI 10.1016/S0047-6374(01)00248-2
   Silva B, 2019, NAT COMMUN, V10, DOI 10.1038/s41467-019-10179-z
   Slade D, 2018, GENES-BASEL, V9, DOI 10.3390/genes9080416
   Smolikov S, 2004, P NATL ACAD SCI USA, V101, P1656, DOI 10.1073/pnas.0307796100
   Sobinoff AP, 2020, CURR OPIN GENET DEV, V60, P25, DOI 10.1016/j.gde.2020.02.006
   Sobinoff AP, 2017, TRENDS GENET, V33, P921, DOI 10.1016/j.tig.2017.09.003
   Sommer A, 2020, GENES-BASEL, V11, DOI 10.3390/genes11020133
   Spiegel J, 2020, TRENDS CHEM, V2, P123, DOI 10.1016/j.trechm.2019.07.002
   Stroik S, 2020, DNA REPAIR, V94, DOI 10.1016/j.dnarep.2020.102875
   Su XY, 2011, PROTEIN CELL, V2, P704, DOI 10.1007/s13238-011-1098-y
   Takawa M, 2012, CANCER RES, V72, P3217, DOI 10.1158/0008-5472.CAN-11-3701
   Tanaka S, 2013, CSH PERSPECT BIOL, V5, DOI 10.1101/cshperspect.a010371
   Tarsounas M, 2013, J MOL BIOL, V425, P4782, DOI 10.1016/j.jmb.2013.09.026
   TSURIMOTO T, 1991, J BIOL CHEM, V266, P1961
   Udroiu I, 2020, GENES-BASEL, V11, DOI 10.3390/genes11010045
   Urulangodi M, 2015, GENE DEV, V29, P2067, DOI 10.1101/gad.265629.115
   Vannier JB, 2012, CELL, V149, P795, DOI 10.1016/j.cell.2012.03.030
   Wang SC, 2006, NAT CELL BIOL, V8, P1359, DOI 10.1038/ncb1501
   Wang XY, 2017, MOL CELL, V65, P1056, DOI 10.1016/j.molcel.2017.02.003
   Wright WD, 2014, MOL CELL, V53, P420, DOI 10.1016/j.molcel.2013.12.027
   Wu GK, 2003, CANCER RES, V63, P2589
   Wu W, 2020, NAT STRUCT MOL BIOL, V27, P424, DOI 10.1038/s41594-020-0408-6
   Xu MF, 2019, SCI ADV, V5, DOI 10.1126/sciadv.aax6366
   Yang Z, 2020, GENE DEV, V34, P1392, DOI 10.1101/gad.328575.119
   Yao NY, 2017, CURR BIOL, V27, pR174, DOI 10.1016/j.cub.2017.01.053
   Yardimci H, 2014, NAT STRUCT MOL BIOL, V21, P20, DOI 10.1038/nsmb.2738
   Zegerman P, 2015, CHROMOSOMA, V124, P309, DOI 10.1007/s00412-014-0500-y
   Zeman MK, 2014, NAT CELL BIOL, V16, P2, DOI 10.1038/ncb2897
   Zhang HY, 2020, MOL BIOL CELL, V31, P2048, DOI 10.1091/mbc.E19-10-0589
   Zhang JM, 2019, CELL REP, V26, P955, DOI 10.1016/j.celrep.2018.12.102
   Zhang TP, 2019, PLOS GENET, V15, DOI 10.1371/journal.pgen.1007925
   Zimmermann M, 2014, GENE DEV, V28, P2477, DOI 10.1101/gad.251611.114
NR 159
TC 4
Z9 5
U1 43
U2 45
PU ELSEVIER
PI AMSTERDAM
PA RADARWEG 29, 1043 NX AMSTERDAM, NETHERLANDS
SN 1568-7864
EI 1568-7856
J9 DNA REPAIR
JI DNA Repair
PD APR
PY 2021
VL 100
AR 103055
DI 10.1016/j.dnarep.2021.103055
EA FEB 2021
PG 12
WC Genetics & Heredity; Toxicology
WE Science Citation Index Expanded (SCI-EXPANDED)
SC Genetics & Heredity; Toxicology
GA RD3DT
UT WOS:000633363900004
PM 33581499
DA 2022-04-10
ER

PT J
AU Ibanez, IL
   Bracalente, C
   Notcovich, C
   Tropper, I
   Molinari, BL
   Policastro, LL
   Duran, H
AF Ibanez, Irene L.
   Bracalente, Candelaria
   Notcovich, Cintia
   Tropper, Ivanna
   Molinari, Beatriz L.
   Policastro, Lucia L.
   Duran, Hebe
TI Phosphorylation and Subcellular Localization of p27Kip1 Regulated by
   Hydrogen Peroxide Modulation in Cancer Cells
SO PLOS ONE
LA English
DT Article
ID PERSISTENT OXIDATIVE STRESS; KINASE INHIBITOR P27(KIP1); RIBOSOMAL S6
   KINASE; REACTIVE OXYGEN; CYCLE PROGRESSION; CYTOPLASMIC LOCALIZATION;
   PHASE-TRANSITION; REDOX REGULATION; NUCLEAR EXPORT; MELANOMA-CELLS
AB The Cyclin-dependent kinase inhibitor 1B (p27Kip1) is a key protein in the decision between proliferation and cell cycle exit. Quiescent cells show nuclear p27Kip1, but this protein is exported to the cytoplasm in response to proliferating signals. We recently reported that catalase treatment increases the levels of p27Kip1 in vitro and in vivo in a murine model. In order to characterize and broaden these findings, we evaluated the regulation of p27Kip1 by hydrogen peroxide (H2O2) in human melanoma cells and melanocytes. We observed a high percentage of p27Kip1 positive nuclei in melanoma cells overexpressing or treated with exogenous catalase, while non-treated controls showed a cytoplasmic localization of p27Kip1. Then we studied the levels of p27Kip1 phosphorylated (p27p) at serine 10 (S10) and at threonine 198 (T198) because phosphorylation at these sites enables nuclear exportation of this protein, leading to accumulation and stabilization of p27pT198 in the cytoplasm. We demonstrated by western blot a decrease in p27pS10 and p27pT198 levels in response to H2O2 removal in melanoma cells, associated with nuclear p27Kip1. Melanocytes also exhibited nuclear p27Kip1 and lower levels of p27pS10 and p27pT198 than melanoma cells, which showed cytoplasmic p27Kip1. We also showed that the addition of H2O2 (0.1 mu M) to melanoma cells arrested in G1 by serum starvation induces proliferation and increases the levels of p27pS10 and p27pT198 leading to cytoplasmic localization of p27Kip1. Nuclear localization and post-translational modification of p27Kip1 were also demonstrated by catalase treatment of colorectal carcinoma and neuroblastoma cells, extending our findings to these other human cancer types. In conclusion, we showed in the present work that H2O2 scavenging prevents nuclear exportation of p27Kip1, allowing cell cycle arrest, suggesting that cancer cells take advantage of their intrinsic pro-oxidant state to favor cytoplasmic localization of p27Kip1.
C1 [Ibanez, Irene L.; Bracalente, Candelaria; Notcovich, Cintia; Policastro, Lucia L.; Duran, Hebe] Comis Nacl Energia Atom, Dept Micro & Nanotecnol, San Martin, Argentina.
   [Ibanez, Irene L.; Bracalente, Candelaria; Molinari, Beatriz L.; Policastro, Lucia L.; Duran, Hebe] Consejo Nacl Invest Cient & Tecn, Buenos Aires, DF, Argentina.
   [Tropper, Ivanna; Duran, Hebe] Univ Nacl San Martin, Escuela Ciencia & Tecnol, San Martin, Argentina.
   [Molinari, Beatriz L.] Comis Nacl Energia Atom, Dept Radiobiol, San Martin, Argentina.
RP Ibanez, IL (corresponding author), Comis Nacl Energia Atom, Dept Micro & Nanotecnol, San Martin, Argentina.
EM irenuliz@yahoo.com; hduran@cnea.gov.ar
OI Ibanez, Irene Laura/0000-0003-3619-2529
FU National Agency for Scientific and Technological Promotion (ANPCyT),
   ArgentinaANPCyT [PICT 2007-01628, PICT 05-14330]
FX This work was partially supported by grants from the National Agency for
   Scientific and Technological Promotion (ANPCyT), Argentina (PICT
   2007-01628 and PICT 05-14330) and the non-profit organization Fundacion
   Florencio Fiorini. No additional external funding was received for this
   study. The funders had no role in study design, data collection and
   analysis, decision to publish, or preparation of the manuscript.
CR Abe JI, 2000, J BIOL CHEM, V275, P1739, DOI 10.1074/jbc.275.3.1739
   Antunes F, 2001, FREE RADICAL BIO MED, V30, P1008, DOI 10.1016/S0891-5849(01)00493-2
   Arnold RS, 2001, P NATL ACAD SCI USA, V98, P5550, DOI 10.1073/pnas.101505898
   Aykin-Burns N, 2009, BIOCHEM J, V418, P29, DOI 10.1042/BJ20081258
   Behrend L, 2003, BIOCHEM SOC T, V31, P1441
   Benhar M, 2002, EMBO REP, V3, P420, DOI 10.1093/embo-reports/kvf094
   Boehm M, 2002, EMBO J, V21, P3390, DOI 10.1093/emboj/cdf343
   Borriello A, 2007, CELL CYCLE, V6, P1053, DOI 10.4161/cc.6.9.4142
   Bottini C, 2009, INT J ONCOL, V34, P69, DOI 10.3892/ijo_00000130
   Brar SS, 2001, AM J PHYSIOL-CELL PH, V280, pC659, DOI 10.1152/ajpcell.2001.280.3.C659
   Burch PM, 2005, ANTIOXID REDOX SIGN, V7, P741, DOI 10.1089/ars.2005.7.741
   Burhans WC, 2009, FREE RADICAL BIO MED, V47, P1282, DOI 10.1016/j.freeradbiomed.2009.05.026
   Cakir Y, 2005, ANTIOXID REDOX SIGN, V7, P726, DOI 10.1089/ars.2005.7.726
   Carreras MC, 2004, HEPATOLOGY, V40, P157, DOI 10.1002/hep.20255
   Chen DH, 2003, CANCER RES, V63, P6626
   Chen GD, 2011, CANCER EPIDEM BIOMAR, V20, P2212, DOI 10.1158/1055-9965.EPI-11-0472
   Chu I, 2007, CELL, V128, P281, DOI 10.1016/j.cell.2006.11.049
   Chu IM, 2008, NAT REV CANCER, V8, P253, DOI 10.1038/nrc2347
   Connor MK, 2003, MOL BIOL CELL, V14, P201, DOI 10.1091/mbc.E02-06-0319
   Davies KJA, 2000, IUBMB LIFE, V50, P279, DOI 10.1080/15216540051081010
   Deng XM, 2003, BLOOD, V102, P3179, DOI 10.1182/blood-2003-04-1027
   Denicourt C, 2007, CANCER RES, V67, P9238, DOI 10.1158/0008-5472.CAN-07-1375
   Elledge SJ, 1996, SCIENCE, V274, P1664, DOI 10.1126/science.274.5293.1664
   Felty Q, 2005, ONCOGENE, V24, P4883, DOI 10.1038/sj.onc.1208667
   Gidanian S, 2008, PHOTOCHEM PHOTOBIOL, V84, P556, DOI 10.1111/j.1751-1097.2008.00309.x
   Grimmler M, 2007, CELL, V128, P269, DOI 10.1016/j.cell.2006.11.047
   Ibanez IL, 2011, BREAKTHROUGHS MELANO, P1
   Ibanez IL, 2011, CANCER LETT, V305, P58, DOI 10.1016/j.canlet.2011.02.026
   Ishida N, 2002, J BIOL CHEM, V277, P14355, DOI 10.1074/jbc.C100762200
   Kondo S, 1999, FREE RADICAL BIO MED, V27, P401, DOI 10.1016/S0891-5849(99)00087-8
   Larrea MD, 2008, MOL CELL BIOL, V28, P6462, DOI 10.1128/MCB.02300-07
   Larrea MD, 2009, CELL CYCLE, V8, P3455, DOI 10.4161/cc.8.21.9789
   Larreaa MD, 2009, P NATL ACAD SCI USA, V106, P9268, DOI 10.1073/pnas.0805057106
   Laurent A, 2005, CANCER RES, V65, P948
   LePoole IC, 1997, IN VITRO CELL DEV-AN, V33, P42, DOI 10.1007/s11626-997-0021-6
   Liang J, 2002, NAT MED, V8, P1153, DOI 10.1038/nm761
   Liu YB, 1997, J NEUROCHEM, V69, P581, DOI 10.1046/j.1471-4159.1997.69020581.x
   Martin V, 2007, FREE RADICAL BIO MED, V42, P1715, DOI 10.1016/j.freeradbiomed.2007.02.028
   MCCORD JM, 1995, P SOC EXP BIOL MED, V209, P112
   Menon SG, 2007, CANCER RES, V67, P6392, DOI 10.1158/0008-5472.CAN-07-0225
   Menon SG, 2003, CANCER RES, V63, P2109
   Nacusi LP, 2006, CELL DIV, V1, DOI 10.1186/1747-1028-1-11
   Onumah OE, 2009, FREE RADICAL BIO MED, V46, P1658, DOI 10.1016/j.freeradbiomed.2009.03.018
   Picardo M, 1996, J INVEST DERMATOL, V107, P322, DOI 10.1111/1523-1747.ep12363163
   Policastro L, 2004, MOL CARCINOGEN, V39, P103, DOI 10.1002/mc.20001
   Policastro LL, 2009, MOL THER, V17, P1355, DOI 10.1038/mt.2009.103
   POSO H, 1984, J BIOL CHEM, V259, P2307
   Preston TJ, 2001, J BIOL CHEM, V276, P9558, DOI 10.1074/jbc.M004617200
   Rodier G, 2001, EMBO J, V20, P6672, DOI 10.1093/emboj/20.23.6672
   Roux PP, 2003, MOL CELL BIOL, V23, P4796, DOI 10.1128/MCB.23.14.4796-4804.2003
   Sarsour EH, 2009, ANTIOXID REDOX SIGN, V11, P2985, DOI 10.1089/ARS.2009.2513
   Schiappacassi M, 2011, PLOS ONE, V6, DOI 10.1371/journal.pone.0017673
   Sheaff RJ, 1997, GENE DEV, V11, P1464, DOI 10.1101/gad.11.11.1464
   Sherr CJ, 1996, SCIENCE, V274, P1672, DOI 10.1126/science.274.5293.1672
   Shin I, 2002, NAT MED, V8, P1145, DOI 10.1038/nm759
   Stone JR, 2006, ANTIOXID REDOX SIGN, V8, P243, DOI 10.1089/ars.2006.8.243
   SZATROWSKI TP, 1991, CANCER RES, V51, P794
   TOYOKUNI S, 1995, FEBS LETT, V358, P1, DOI 10.1016/0014-5793(94)01368-B
   Valko M, 2007, INT J BIOCHEM CELL B, V39, P44, DOI 10.1016/j.biocel.2006.07.001
   Viglietto G, 2002, NAT MED, V8, P1136, DOI 10.1038/nm762
   Vlach J, 1997, EMBO J, V16, P5334, DOI 10.1093/emboj/16.17.5334
   Wander SA, 2011, CLIN CANCER RES, V17, P12, DOI 10.1158/1078-0432.CCR-10-0752
   Weber JD, 1997, BIOCHEM J, V326, P61, DOI 10.1042/bj3260061
   Zhang KZ, 1996, P NATL ACAD SCI USA, V93, P4504, DOI 10.1073/pnas.93.9.4504
NR 64
TC 12
Z9 12
U1 0
U2 6
PU PUBLIC LIBRARY SCIENCE
PI SAN FRANCISCO
PA 1160 BATTERY STREET, STE 100, SAN FRANCISCO, CA 94111 USA
SN 1932-6203
J9 PLOS ONE
JI PLoS One
PD SEP 6
PY 2012
VL 7
IS 9
AR e44502
DI 10.1371/journal.pone.0044502
PG 16
WC Multidisciplinary Sciences
WE Science Citation Index Expanded (SCI-EXPANDED)
SC Science & Technology - Other Topics
GA 001KC
UT WOS:000308458400081
PM 22970236
OA Green Submitted, Green Published, gold
DA 2022-04-10
ER

PT J
AU Mohr, CJ
   Steudel, FA
   Gross, D
   Ruth, P
   Lo, WY
   Hoppe, R
   Schroth, W
   Brauch, H
   Huber, SM
   Lukowski, R
AF Mohr, Corinna J.
   Steudel, Friederike A.
   Gross, Dominic
   Ruth, Peter
   Lo, Wing-Yee
   Hoppe, Reiner
   Schroth, Werner
   Brauch, Hiltrud
   Huber, Stephan M.
   Lukowski, Robert
TI Cancer-Associated Intermediate Conductance Ca2+-Activated K+ Channel
   K(Ca)3.1
SO CANCERS
LA English
DT Review
DE K(Ca)3.1; intermediate conductance calcium-activated K+ channel; BK; big
   conductance Ca2+- and voltage-activated K+ channels; TRAM-34;
   (1-[(2-chlorophenyl) diphenylmethyl]-pyrazole; 1-EBIO;
   1-Ethyl-1,3-dihydro-2H-benzimidazol-2-one; E2; 17 beta-estradiol
ID ACTIVATED POTASSIUM CHANNEL; CYCLE-DEPENDENT EXPRESSION; B-CELL
   DIFFERENTIATION; GARDOS CHANNEL; prostate cancer; ION CHANNELS; CA
   CHANNEL; CISPLATIN SENSITIVITY; GLIOBLASTOMA CELLS; CARCINOMA-CELLS
AB Several tumor entities have been reported to overexpress K(Ca)3.1 potassium channels due to epigenetic, transcriptional, or post-translational modification. By modulating membrane potential, cell volume, or Ca2+ signaling, K(Ca)3.1 has been proposed to exert pivotal oncogenic functions in tumorigenesis, malignant progression, metastasis, and therapy resistance. Moreover, K(Ca)3.1 is expressed by tumor-promoting stroma cells such as fibroblasts and the tumor vasculature suggesting a role of K(Ca)3.1 in the adaptation of the tumor microenvironment. Combined, this features K(Ca)3.1 as a candidate target for innovative anti-cancer therapy. However, immune cells also express K(Ca)3.1 thereby contributing to T cell activation. Thus, any strategy targeting K(Ca)3.1 in anti-cancer therapy may also modulate anti-tumor immune activity and/or immunosuppression. The present review article highlights the potential of K(Ca)3.1 as an anti-tumor target providing an overview of the current knowledge on its function in tumor pathogenesis with emphasis on vasculo- and angiogenesis as well as anti-cancer immune responses.
C1 [Mohr, Corinna J.; Steudel, Friederike A.; Gross, Dominic; Ruth, Peter; Lukowski, Robert] Univ Tubingen, Dept Pharmacol Toxicol & Clin Pharm, Inst Pharm, D-72076 Tubingen, Germany.
   [Mohr, Corinna J.; Lo, Wing-Yee; Hoppe, Reiner; Schroth, Werner; Brauch, Hiltrud] Dr Margarete Fischer Bosch Inst Clin Pharmacol, D-70376 Stuttgart, Germany.
   [Mohr, Corinna J.; Lo, Wing-Yee; Hoppe, Reiner; Schroth, Werner; Brauch, Hiltrud] Univ Tubingen, D-72076 Tubingen, Germany.
   [Brauch, Hiltrud] German Canc Res Ctr, German Canc Consortium DKTK, D-69120 Heidelberg, Germany.
   [Huber, Stephan M.] Univ Tubingen, Dept Radiat Oncol, D-72076 Tubingen, Germany.
RP Lukowski, R (corresponding author), Univ Tubingen, Dept Pharmacol Toxicol & Clin Pharm, Inst Pharm, D-72076 Tubingen, Germany.
EM corinna.mohr@uni-tuebingen.de; friederike.steudel@googlemail.com;
   dominic.gross@uni-tuebingen.de; peter.ruth@uni-tuebingen.de;
   Wing-Yee.Lo@ikp-stuttgart.de; Reiner.Hoppe@ikp-stuttgart.de;
   Werner.Schroth@ikp-stuttgart.de; Hiltrud.Brauch@ikp-stuttgart.de;
   stephan.huber@uni-tuebingen.de; robert.lukowski@uni-tuebingen.de
OI Brauch, Hiltrud/0000-0001-7531-2736; Huber, Stephan/0000-0002-9430-8334;
   Steudel, Friederike Anna/0000-0002-6741-7658
FU Deutsche ForschungsgemeinschaftGerman Research Foundation (DFG); German
   Cancer AidDeutsche Krebshilfe [70112872, 70113144]; ICEPHA Graduate
   Program "Membrane-associated Drug target in Personalized Cancer
   Medicine"; Studienstiftung des deutschen Volkes
FX Work in the authors' laboratories was funded in parts by the Deutsche
   Forschungsgemeinschaft with grants to P.R. and R.L., the German Cancer
   Aid with a grant to P.R. and S.M.H. (70112872, 70113144) and the ICEPHA
   Graduate Program "Membrane-associated Drug target in Personalized
   Cancer Medicine" (to P.R., H.B., W.S., S.M.H., and R.L.). W.-Y.L. has
   been a fellow of the FP7 Initial Training Network FightingDrugFailure
   (GA238132). F.A.S received a scholarship from the Studienstiftung des
   deutschen Volkes for her PhD studies.
CR Abdullaev IF, 2010, PLOS ONE, V5, DOI 10.1371/journal.pone.0012304
   Agarwal JJ, 2013, PLOS ONE, V8, DOI 10.1371/journal.pone.0063028
   Ataga KI, 2008, BLOOD, V111, P3991, DOI 10.1182/blood-2007-08-110098
   Ataga KI, 2006, PHARMACOTHERAPY, V26, P1557, DOI 10.1592/phco.26.11.1557
   Ataga KI, 2011, BRIT J HAEMATOL, V153, P92, DOI 10.1111/j.1365-2141.2010.08520.x
   Bartel DP, 2009, CELL, V136, P215, DOI 10.1016/j.cell.2009.01.002
   BENZAQUEN LR, 1995, NAT MED, V1, P534, DOI 10.1038/nm0695-534
   Bergers G, 2003, NAT REV CANCER, V3, P401, DOI 10.1038/nrc1093
   BERRIDGE MJ, 1995, BIOESSAYS, V17, P491, DOI 10.1002/bies.950170605
   Bi D, 2013, J BIOL CHEM, V288, P15843, DOI 10.1074/jbc.M112.427187
   Blackiston DJ, 2009, CELL CYCLE, V8, P3527, DOI 10.4161/cc.8.21.9888
   Bonci D, 2008, NAT MED, V14, P1271, DOI 10.1038/nm.1880
   Bonito B, 2016, PFLUG ARCH EUR J PHY, V468, P1865, DOI 10.1007/s00424-016-1891-9
   Brown BM, 2018, CURR NEUROPHARMACOL, V16, P618, DOI 10.2174/1570159X15666170630164226
   Bulk E, 2015, INT J CANCER, V137, P1306, DOI 10.1002/ijc.29490
   Burg ED, 2006, J MEMBRANE BIOL, V209, P3, DOI 10.1007/s00232-005-0838-4
   Calin GA, 2002, P NATL ACAD SCI USA, V99, P15524, DOI 10.1073/pnas.242606799
   Catacuzzeno L, 2018, INT J MOL SCI, V19, DOI 10.3390/ijms19102970
   Catacuzzeno L, 2015, FRONT CELL NEUROSCI, V9, DOI 10.3389/fncel.2015.00152
   Catacuzzeno Luigi, 2012, J Signal Transduct, V2012, P421564, DOI 10.1155/2012/421564
   Catacuzzeno L, 2011, J CELL PHYSIOL, V226, P1926, DOI 10.1002/jcp.22523
   Chen YB, 2016, ONCOTARGET, V7, P58148, DOI 10.18632/oncotarget.11252
   Chen YJ, 2016, J CEREBR BLOOD F MET, V36, P2146, DOI 10.1177/0271678X15611434
   Chen YJ, 2011, J CEREBR BLOOD F MET, V31, P2363, DOI 10.1038/jcbfm.2011.101
   Cheong A, 2005, MOL CELL, V20, P45, DOI 10.1016/j.molcel.2005.08.030
   Cittelly DM, 2010, CARCINOGENESIS, V31, P2049, DOI 10.1093/carcin/bgq192
   Coleman N, 2014, MOL PHARMACOL, V86, P342, DOI 10.1124/mol.114.093286
   Cook SJ, 2006, CELL CALCIUM, V39, P101, DOI 10.1016/j.ceca.2005.10.014
   Crociani O, 2003, J BIOL CHEM, V278, P2947, DOI 10.1074/jbc.M210789200
   Crottes D, 2016, CELL CALCIUM, V59, P198, DOI 10.1016/j.ceca.2016.02.008
   Cruse G, 2006, THORAX, V61, P880, DOI 10.1136/thx.2006.060319
   Cuddapah VA, 2013, J NEUROSCI, V33, P1427, DOI 10.1523/JNEUROSCI.3980-12.2013
   D'Alessandro G, 2013, CELL DEATH DIS, V4, DOI 10.1038/cddis.2013.279
   D'Alessandro G, 2018, CURR NEUROPHARMACOL, V16, P636, DOI 10.2174/0929867324666170713103621
   De Marchi U, 2009, CELL CALCIUM, V45, P509, DOI 10.1016/j.ceca.2009.03.014
   Devor DC, 1996, AM J PHYSIOL-LUNG C, V271, pL775, DOI 10.1152/ajplung.1996.271.5.L775
   Di L, 2010, P NATL ACAD SCI USA, V107, P1541, DOI 10.1073/pnas.0910133107
   Duffy SM, 2004, J ALLERGY CLIN IMMUN, V114, P66, DOI 10.1016/j.jaci.2004.04.005
   Edalat L, 2016, ONCOTARGET, V7, P14259, DOI 10.18632/oncotarget.7423
   Elliott JL, 2003, EMBO REP, V4, P189, DOI 10.1038/sj.embor.embor722
   Engbers JDT, 2012, P NATL ACAD SCI USA, V109, P2601, DOI 10.1073/pnas.1115024109
   Fanger CM, 1999, J BIOL CHEM, V274, P5746, DOI 10.1074/jbc.274.9.5746
   Faouzi M, 2016, ONCOTARGET, V7, P36419, DOI 10.18632/oncotarget.9261
   Ferreira R, 2014, FRONT CELL NEUROSCI, V8, DOI [10.3389/fncel.2014.0018, 10.3389/fncel.2014.00183]
   Freise C, 2013, INVEST NEW DRUG, V31, P452, DOI 10.1007/s10637-012-9879-6
   Friebel K, 2015, J CELL PHYSIOL, V230, P1677, DOI 10.1002/jcp.24924
   Gabrusiewicz K, 2011, PLOS ONE, V6, DOI 10.1371/journal.pone.0023902
   Gallagher PG, 2017, BLOOD, V130, P2699, DOI 10.1182/blood-2017-04-590810
   Ge LS, 2014, INT IMMUNOPHARMACOL, V22, P427, DOI 10.1016/j.intimp.2014.06.040
   Ghanshani S, 2000, J BIOL CHEM, V275, P37137, DOI 10.1074/jbc.M003941200
   Grgic I, 2005, ARTERIOSCL THROM VAS, V25, P704, DOI 10.1161/01.ATV.0000156399.12787.5c
   Grgic I, 2009, P NATL ACAD SCI USA, V106, P14518, DOI 10.1073/pnas.0903458106
   Grimaldi A, 2016, CELL DEATH DIS, V7, DOI 10.1038/cddis.2016.73
   Grobner S, 2014, MICROBIOL IMMUNOL, V58, P61, DOI 10.1111/1348-0421.12116
   Grossinger EM, 2014, LEUKEMIA, V28, P954, DOI 10.1038/leu.2014.37
   Gueguinou M, 2014, BBA-MOL CELL RES, V1843, P2322, DOI 10.1016/j.bbamcr.2014.02.019
   Gyorffy B, 2010, BREAST CANCER RES TR, V123, P725, DOI 10.1007/s10549-009-0674-9
   Hanahan D, 2000, CELL, V100, P57, DOI 10.1016/S0092-8674(00)81683-9
   Hanahan D, 2011, CELL, V144, P646, DOI 10.1016/j.cell.2011.02.013
   Hanley PJ, 2004, P NATL ACAD SCI USA, V101, P9479, DOI 10.1073/pnas.0400733101
   Henriquez C, 2016, ACTA PHYSIOL, V216, P132, DOI 10.1111/apha.12548
   Huang X, 2014, J CELL BIOL, V206, P151, DOI 10.1083/jcb.201404136
   Huber SM, 2013, CELL CALCIUM, V53, P241, DOI 10.1016/j.ceca.2013.01.001
   Ishii TM, 1997, P NATL ACAD SCI USA, V94, P11651, DOI 10.1073/pnas.94.21.11651
   Jager H, 2004, MOL PHARMACOL, V65, P630, DOI 10.1124/mol.65.3.630
   Jehle J, 2011, CELL DEATH DIS, V2, DOI 10.1038/cddis.2011.77
   Jensen B S, 2002, Expert Opin Ther target, V6, P623, DOI 10.1517/14728222.6.6.623
   Jensen BS, 1999, P NATL ACAD SCI USA, V96, P10917, DOI 10.1073/pnas.96.19.10917
   Jensen BS, 2001, CURR DRUG target, V2, P401, DOI 10.2174/1389450013348173
   Kahl CR, 2003, ENDOCR REV, V24, P719, DOI 10.1210/er.2003-0008
   Kaushal V, 2007, J NEUROSCI, V27, P234, DOI 10.1523/JNEUROSCI.3593-06.2007
   Khalid MH, 1999, J NEUROSURG, V90, P918, DOI 10.3171/jns.1999.90.5.0918
   Khanna R, 1999, J BIOL CHEM, V274, P14838, DOI 10.1074/jbc.274.21.14838
   Kim U, 2003, P NATL ACAD SCI USA, V100, P8868, DOI 10.1073/pnas.1033108100
   King B, 2015, CELL REP, V11, P175, DOI 10.1016/j.celrep.2015.03.026
   Klumpp L, 2018, CURR NEUROPHARMACOL, V16, P627, DOI 10.2174/1570159X15666170808115821
   Kohler M, 1996, SCIENCE, V273, P1709, DOI 10.1126/science.273.5282.1709
   Kohler R, 2000, CIRC RES, V87, P496
   Kohler R, 2010, PFLUG ARCH EUR J PHY, V459, P969, DOI 10.1007/s00424-010-0819-z
   Komohara Y, 2008, J PATHOL, V216, P15, DOI 10.1002/path.2370
   Koshy S, 2013, PLOS ONE, V8, DOI 10.1371/journal.pone.0076740
   Kuras Z, 2012, PLOS ONE, V7, DOI 10.1371/journal.pone.0043859
   Lallet-Daher H, 2009, ONCOGENE, V28, P1792, DOI 10.1038/onc.2009.25
   Lam J, 2011, DRUG DEVELOP RES, V72, P573, DOI 10.1002/ddr.20467
   Lang PA, 2003, AM J PHYSIOL-CELL PH, V285, pC1553, DOI 10.1152/ajpcell.00186.2003
   LATORRE R, 1989, ANNU REV PHYSIOL, V51, P385, DOI 10.1146/annurev.ph.51.030189.002125
   Leanza L, 2017, CANCER CELL, V31, P516, DOI 10.1016/j.ccell.2017.03.003
   Leanza L, 2012, EMBO MOL MED, V4, P577, DOI 10.1002/emmm.201200235
   Lee EL, 2008, AM J PHYSIOL-CELL PH, V294, pC1398, DOI 10.1152/ajpcell.00428.2007
   Liang Z, 2011, J PHYSIOL-LONDON, V589, P5965, DOI 10.1113/jphysiol.2011.219378
   Liu Y, 2015, J CANCER, V6, P643, DOI 10.7150/jca.11913
   Lo WY, 2016, CANCER RES, V76, DOI 10.1158/1538-7445.AM2016-2030
   Lu RR, 2017, NEUROPHARMACOLOGY, V125, P386, DOI 10.1016/j.neuropharm.2017.08.021
   Maher AD, 2003, INT J BIOCHEM CELL B, V35, P1182, DOI 10.1016/S1357-2725(02)00310-2
   MARINO AA, 1994, TUMOR BIOL, V15, P82, DOI 10.1159/000217878
   McFerrin MB, 2012, AM J PHYSIOL-CELL PH, V303, pC1070, DOI 10.1152/ajpcell.00040.2012
   McNaughton-Smith GA, 2008, J MED CHEM, V51, P976, DOI 10.1021/jm070663s
   Michailidou K, 2017, NATURE, V551, P92, DOI 10.1038/nature24284
   Michailidou K, 2013, NAT GENET, V45, P353, DOI 10.1038/ng.2563
   Millership JE, 2011, AM J PHYSIOL-CELL PH, V300, pC792, DOI 10.1152/ajpcell.00274.2010
   Morimura K, 2006, J PHARMACOL SCI, V100, P237, DOI 10.1254/jphs.SC0060011
   Nagalla S, 2018, COCHRANE DB SYST REV, DOI 10.1002/14651858.CD003426.pub6
   Nicolaou SA, 2007, AM J PHYSIOL-CELL PH, V292, pC1431, DOI 10.1152/ajpcell.00376.2006
   Ouadid-Ahidouch H, 2004, AM J PHYSIOL-CELL PH, V287, pC125, DOI 10.1152/ajpcell.00488.2003
   Ouadid-Ahidouch H, 2004, BIOCHEM BIOPH RES CO, V316, P244, DOI 10.1016/j.bbrc.2004.02.041
   Ouadid-Ahidouch H, 2013, FRONT PHYSIOL, V4, DOI 10.3389/fphys.2013.00220
   Panyi G, 2006, CURR PHARM DESIGN, V12, P2199, DOI 10.2174/138161206777585120
   Parihar AS, 2003, EUR J PHARMACOL, V471, P157, DOI 10.1016/S0014-2999(03)01825-9
   Pena TL, 2000, J BIOL CHEM, V275, P13677, DOI 10.1074/jbc.275.18.13677
   Pillozzi S, 2002, LEUKEMIA, V16, P1791, DOI 10.1038/sj.leu.2402572
   PINES J, 1992, Current Opinion in Cell Biology, V4, P144, DOI 10.1016/0955-0674(92)90024-7
   Prevarskaya N, 2010, TRENDS MOL MED, V16, P107, DOI 10.1016/j.molmed.2010.01.005
   Qiao AX, 2016, FRONT MED-PRC, V10, P33, DOI 10.1007/s11684-016-0431-5
   Quast SA, 2012, PLOS ONE, V7, DOI 10.1371/journal.pone.0039290
   Rabjerg M, 2015, PLOS ONE, V10, DOI 10.1371/journal.pone.0122992
   Rivas MA, 2012, BREAST CANCER RES, V14, DOI 10.1186/bcr3187
   Robles-Martinez L, 2017, SCI REP-UK, V7, DOI 10.1038/s41598-017-04292-6
   Roderick HL, 2008, NAT REV CANCER, V8, P361, DOI 10.1038/nrc2374
   Rodriguez-Cortez VC, 2015, NAT COMMUN, V6, DOI 10.1038/ncomms8335
   Rosa P, 2018, J CELL PHYSIOL, V233, P6866, DOI 10.1002/jcp.26448
   Rosa P, 2017, J CELL PHYSIOL, V232, P2478, DOI 10.1002/jcp.25592
   Roviello G, 2017, EUR J CANCER, V75, P245, DOI 10.1016/j.ejca.2017.01.026
   Roy JW, 2010, BRIT J PHARMACOL, V159, P650, DOI 10.1111/j.1476-5381.2009.00557.x
   Ruggieri P, 2012, PLOS ONE, V7, DOI 10.1371/journal.pone.0047825
   Sankaranarayanan A, 2009, MOL PHARMACOL, V75, P281, DOI 10.1124/mol.108.051425
   Santella L, 1998, BIOCHEM BIOPH RES CO, V244, P317, DOI 10.1006/bbrc.1998.8086
   Sassi N, 2010, BBA-BIOENERGETICS, V1797, P1260, DOI 10.1016/j.bbabio.2009.12.015
   Schroder RL, 2000, PFLUG ARCH EUR J PHY, V440, P809, DOI 10.1007/s004240000364
   Schwab A, 1999, CELL PHYSIOL BIOCHEM, V9, P126, DOI 10.1159/000016309
   Schwab A, 2007, PFLUG ARCH EUR J PHY, V453, P421, DOI 10.1007/s00424-006-0138-6
   Schwab A, 2012, PHYSIOL REV, V92, P1865, DOI 10.1152/physrev.00018.2011
   Sciaccaluga M, 2010, AM J PHYSIOL-CELL PH, V299, pC175, DOI 10.1152/ajpcell.00344.2009
   Shao ZF, 2011, AM J RESP CELL MOL, V45, P962, DOI 10.1165/rcmb.2010-0514OC
   SHENG M, 1990, NEURON, V4, P477, DOI 10.1016/0896-6273(90)90106-P
   Shumilina E, 2008, J IMMUNOL, V180, P8040, DOI 10.4049/jimmunol.180.12.8040
   Si H, 2006, CIRC RES, V99, P537, DOI 10.1161/01.RES.0000238377.08219.0c
   Song PH, 2017, J CANCER, V8, P1568, DOI 10.7150/jca.18697
   Srivastava S, 2016, ELIFE, V5, DOI 10.7554/eLife.16093
   Stegen B, 2016, EUR BIOPHYS J BIOPHY, V45, P585, DOI 10.1007/s00249-016-1136-z
   Stegen B, 2015, MOL CANCER RES, V13, P1283, DOI 10.1158/1541-7786.MCR-15-0075
   Steinle M, 2011, RADIOTHER ONCOL, V101, P122, DOI 10.1016/j.radonc.2011.05.069
   Steudel FA, 2017, MOL ONCOL, V11, P1172, DOI 10.1002/1878-0261.12087
   Sticht C, 2018, PLOS ONE, V13, DOI 10.1371/journal.pone.0206239
   Stocker JW, 2003, BLOOD, V101, P2412, DOI 10.1182/blood-2002-05-1433
   Strobl JS, 1995, GEN PHARMACOL, V26, P1643, DOI 10.1016/0306-3623(95)00062-3
   Sugunan S, 2016, CNS NEUROL DISORD-DR, V15, P1299, DOI 10.2174/1871527315666160822111913
   Szabo I, 2008, P NATL ACAD SCI USA, V105, P14861, DOI [10.1073/pnas.0804236105, 10.1073/pnas.0804236T05]
   Thurber AE, 2017, ONCOTARGET, V8, P42382, DOI 10.18632/oncotarget.16389
   Toyama K, 2008, J CLIN INVEST, V118, P3025, DOI 10.1172/JCI30836
   Turner KL, 2014, GLIA, V62, P971, DOI 10.1002/glia.22655
   Turner RW, 2015, PFLUG ARCH EUR J PHY, V467, P311, DOI 10.1007/s00424-014-1523-1
   Urrego D, 2014, PHILOS T R SOC B, V369, DOI 10.1098/rstb.2013.0094
   Varga Z, 2009, IMMUNOL LETT, V124, P95, DOI 10.1016/j.imlet.2009.04.008
   Vergara C, 1998, CURR OPIN NEUROBIOL, V8, P321, DOI 10.1016/S0959-4388(98)80056-1
   Vermeulen K, 2003, CELL PROLIFERAT, V36, P131, DOI 10.1046/j.1365-2184.2003.00266.x
   Viallard C, 2017, ANGIOGENESIS, V20, P409, DOI 10.1007/s10456-017-9562-9
   Wang LP, 2013, BIOCHEM PHARMACOL, V85, P1486, DOI 10.1016/j.bcp.2013.02.032
   Wang ZH, 2007, ONCOGENE, V26, P5107, DOI 10.1038/sj.onc.1210308
   Wang ZG, 2004, PFLUG ARCH EUR J PHY, V448, P274, DOI 10.1007/s00424-004-1258-5
   Watkins S, 2011, J NEUROSCI, V31, P17250, DOI 10.1523/JNEUROSCI.3938-11.2011
   Weinstein JN, 2013, NAT GENET, V45, P1113, DOI 10.1038/ng.2764
   Weisbrod D, 2013, P NATL ACAD SCI USA, V110, pE1685, DOI 10.1073/pnas.1221022110
   Wondergem R, 2009, J BIOMED SCI, V16, DOI 10.1186/1423-0127-16-90
   WONDERLIN WF, 1995, J CELL PHYSIOL, V165, P177, DOI 10.1002/jcp.1041650121
   Wonderlin WF, 1996, J MEMBRANE BIOL, V154, P91, DOI 10.1007/s002329900135
   WOODFORK KA, 1995, J CELL PHYSIOL, V162, P163, DOI 10.1002/jcp.1041620202
[truncated: 4,962,196 more chars]
